# Supplementary material for: Various tomato cultivars display contrasting morphological and molecular responses to a chronic heat stress
Source: Front Plant Sci. 2023 Oct 25;14:1278608. doi: 10.3389/fpls.2023.1278608 (PMC10642206; doi:10.3389/fpls.2023.1278608)
Supplement: Supplementary file 6 [file Table_2.xlsx]

## Sheet: S2
Table S2. List of DEGs under heat-stress conditions in all cultivars in TFB and PFB.
In yellow and blue are highlighted the up-regulated and down-regulated genes, p-value<0.05 (green) respectively.
		WVA106_TFB				Clodano_TFB				DRK7024_TFB				JAG8810_TFB				M82_TFB				WVA106_PFB				Clodano_PFB				DRK7024_PFB				JAG8810_PFB				M82_PFB
gene_ID	Annotation	log2FoldChange	NS_Counts	HS_Counts	padj	log2FoldChange	NS_Counts	HS_Counts	padj	log2FoldChange	NS_Counts	HS_Counts	padj	log2FoldChange	NS_Counts	HS_Counts	padj	log2FoldChange	NS_Counts	HS_Counts	padj	log2FoldChange	NS_Counts	HS_Counts	padj	log2FoldChange	NS_Counts	HS_Counts	padj	log2FoldChange	NS_Counts	HS_Counts	padj	log2FoldChange	NS_Counts	HS_Counts	padj	log2FoldChange	NS_Counts	HS_Counts	padj
Solyc06g010250	High-affinity nitrate transporter (AHRD V3.3 *** Q76IH8_PRUPE)	1.63695	3	9	2.59e-06	-0.29585	2	2	0.509642	1.10355	2	4	0.00373736	0.431042	2	3	0.336747	-1.08543	3	2	0.00494628	0.209505	13	15	0.604499	-0.391707	11	9	0.28124	-0.437825	30	22	0.186435	-0.353335	13	11	0.359746	-0.67341	22	14	0.0381477
Solyc05g053380	WRKY transcription factor 48	4.99875	0	1	0.00398763	-0.608948	1	1	0.743187	-1.99483	1	1	0.171775	-0.299936	1	1	0.877797	-2.93231	1	1	0.0156007	1.45527	1	1	0.380702	-0.06237	1	1	0.973702	0.386764	1	1	0.780281	-0.651837	1	1	NA	-1.072	1	1	0.3492
Solyc12g006360	Protein DETOXIFICATION (AHRD V3.3 *** K4DBH3_SOLLC)	1.07123	2	3	0.0229914	-0.398614	4	3	0.333298	0.142068	3	3	0.781666	-0.582761	3	2	0.201723	-1.15389	3	2	0.00539249	1.243	3	5	0.00184128	0.282017	1	2	0.647986	0.720008	4	6	0.0570605	2.13576	1	2	0.000274384	1.74427	2	4	3.91e-05
Solyc06g072480	LOW QUALITY:knox-like 1	1.01027	15	30	0.00365993	-0.729557	26	16	0.025876	-0.328951	34	27	0.360885	-0.665494	16	10	0.0682542	-1.39092	22	9	2.54e-05	-0.381118	8	6	0.379422	-0.513979	7	5	0.211397	-1.02323	7	4	0.00900136	-1.07336	9	5	0.00763587	-1.38676	9	4	0.000261609
Solyc03g098710	Kunitz trypsin inhibitor (AHRD V3.3 *** B8Y888_TOBAC)	1.88996	29	106	0.00339028	0.964431	225	439	0.123241	-1.52368	314	109	0.0129626	1.71316	112	366	0.00707023	2.89022	29	214	1.14e-06	3.59512	91	1100	6.29e-10	2.72267	96	634	4.23e-06	1.57848	501	1497	0.0097191	1.90541	225	842	0.00376613	2.23026	123	576	0.00021367
Solyc03g033410	Ubiquitin-conjugating enzyme E2 (AHRD V3.3 *** A0A172S1R1_NICBE)	1.38847	1	2	0.0328651	0.568009	1	1	0.615612	-2.36735	1	1	0.0379313	-0.41815	1	1	0.592035	0.275094	1	1	0.772501	1.10025	3	7	0.00687974	0.38559	2	3	0.474655	0.64908	3	5	0.118202	-0.18525	4	4	0.726702	-0.201946	3	2	0.716933
Solyc09g083360	Basic helix-loop-helix (BHLH) family transcription factor (AHRD V3.3 --* A0A0K9PZ13_ZOSMR)	1.45199	2	4	0.0138336	-0.277558	6	5	0.630995	-1.64728	10	4	0.000663623	0.103841	7	8	0.883225	1.00749	5	10	0.0366108	0.964799	2	4	0.106447	0.392582	5	7	0.496079	-1.43552	9	3	0.00365017	-0.0525046	6	5	0.945088	0.962514	4	8	0.0561583
Solyc10g080640	calmodulin-binding family protein (AHRD V3.3 *** AT3G13600.2)	1.10108	2	3	0.00560079	0.0690654	1	1	0.915497	-1.09278	2	1	0.0137416	-0.143352	1	1	0.810663	-0.562925	1	1	0.246135	0.0146132	2	2	0.989816	-0.794076	1	1	0.137613	-0.168721	1	1	0.763455	-0.408751	1	1	0.461701	-0.326768	1	1	0.560386
Solyc06g074670	UDP-apiose/xylose synthase (AHRD V3.3 *** Q2I2N3_SOLTU)	1.12179	62	133	9.6e-06	-0.294545	62	51	0.275339	-1.16242	83	37	2.46e-06	0.0172614	77	78	0.974693	-0.887241	71	39	0.000332078	-1.16561	278	124	2.12e-06	-1.32809	209	84	3.58e-08	-1.26908	111	47	1.94514e-07	-0.683235	262	164	0.012561	-1.02704	234	115	3.24e-05
Solyc08g006240	Transcriptional factor B3 family protein (AHRD V3.3 *** AT2G24700.1)	1.20371	2	3	0.0128633	-1.09024	5	3	0.00611815	-0.765361	5	3	0.0620847	-0.166845	3	3	0.761075	0.079471	2	2	0.896798	0.439017	1	1	0.732968	-1.80476	1	1	0.0958024	0.544382	1	1	0.77735	0.0476471	1	1	0.968958	-0.826119	1	1	0.398767
Solyc10g054070	Lateral root primordium protein-related (AHRD V3.3 *** A0A061E6J8_THECC).Pfam:PF05142	1.33339	2	4	0.0161174	-1.1196	6	3	0.0107155	-0.589446	8	5	0.156011	-0.0852366	5	5	0.892055	0.548176	3	4	0.260316	0.0271442	1	1	0.99494	-0.606404	1	1	0.500819	-0.152929	1	1	0.868201	-0.741022	1	1	0.414824	0.585956	1	1	0.578452
Solyc01g006300	LECEVI1A	-5.21032	2	1	0.00211474	1.7883	1	3	0.0463848	0.496271	1	1	0.715112	-2.54143	2	1	0.0251368	0.253114	2	2	0.821064	-1.17812	8	4	0.212113	0.201298	31	36	0.857097	-1.65728	11	4	0.0505556	-1.57314	10	4	0.0940003	-0.733014	19	12	0.43278
Solyc07g053360	Late embryogenesis abundant domain-containing family protein (AHRD V3.3 *** B9IQP9_POPTR)	-2.08362	3	1	0.00495097	2.84179	1	6	1.28e-05	2.6684	1	2	0.000404893	1.48308	2	5	0.0307085	1.62519	3	7	0.0107546	-0.0499146	9	9	0.965595	0.550225	9	13	0.454151	0.00224612	11	11	0.997744	0.356906	9	12	0.664013	0.539798	15	21	0.453113
Solyc06g076160	Cytochrome P450 (AHRD V3.3 *-* C5NM77_TOBAC)	-1.72073	2	1	0.0037362	2.54994	1	3	3.76e-06	1.93944	1	2	0.000533398	0.131259	2	2	0.856246	1.29138	1	1	0.0331987	0.939043	2	4	0.0658134	2.2569	2	5	1.85e-06	0.991532	3	6	0.0292947	-0.00822574	4	4	0.991812	1.25092	1	2	0.0174928
Solyc01g098190	(Sodium/potassium)/proton exchanger 4	-1.17004	31	14	0.00171554	1.13544	20	43	0.00112718	0.574605	27	41	0.123078	0.165374	33	37	0.725536	0.55605	32	48	0.129668	-0.337223	37	30	0.428086	0.126121	39	42	0.788552	0.204273	48	55	0.621501	-0.0854789	53	50	0.867201	-0.0542624	58	56	0.912104
Solyc04g071770	Ethylene-responsive transcription factor (AHRD V3.3 *** W9RA19_9ROSA)	-4.49836	1	1	0.015061	5.02007	1	1	0.00250056	0.448569	1	1	0.786081	0.374769	1	1	0.827391	4.03475	1	4	0.00122717	1.20629	1	1	0.462136	5.48325	1	5	4.13e-05	1.56815	1	2	0.242234	3.34898	1	2	0.0251093	1.22361	2	5	0.361071
Solyc05g024260	Bidirectional sugar transporter SWEET (AHRD V3.3 *** K4BZR4_SOLLC)	-1.10073	8	4	0.0359445	1.57661	7	20	0.000480209	0.164872	4	5	0.79998	-0.915316	22	12	0.0621536	-0.670142	16	10	0.162039	-1.20045	406	177	0.0107042	-0.787227	245	142	0.0971679	-1.57905	109	37	0.00036866	-0.440102	315	232	0.419407	-0.777419	274	160	0.0972408
Solyc06g072420	PURPLE ACID PHOSPHATASE family protein (AHRD V3.3 *** U5G823_POPTR)	-24.8734	1	0	1.02e-06	12.5844	0	1	0.0116553	-0.675127	0	0	0.936925	-0.0919817	0	0	0.996323	-0.300026	0	0	0.976397	6.89008	1	3	0.217328	-1.09656	1	1	0.877796	-2.30517	14	3	0.681754	-24.5109	1	0	2.72e-06	2.06639	1	1	0.734249
Solyc10g007270	Pollen Ole e 1 allergen/extensin (AHRD V3.3 *** A0A103XBC9_CYNCS)	-1.07062	1	1	0.861132	11.649	0	1	0.0013615	-33.5108	1	0	2.12e-21	-0.189201	0	0	0.984437	-33.0548	1	0	9.35e-21	9.47281	1	26	0.0095754	6.10549	1	3	0.0987738	-1.16063	68	31	0.765589	32.5886	0	1	7.96e-20	-0.490928	4	3	0.912381
Solyc00g187050	leucine aminopeptidase 2	-0.859532	36	20	0.195092	1.98965	20	76	0.000268521	-1.1388	42	19	0.0466639	1.30799	51	126	0.0261782	3.80782	18	243	1.01e-12	2.04093	62	253	0.00027771	2.51132	62	351	3.3e-06	0.724428	385	635	0.221826	1.04753	257	531	0.0944889	2.68806	73	465	7.25e-07
Solyc12g010020	Leucine aminopeptidase A1	-0.859532	#N/A	#N/A	0.195092	1.98965	#N/A	#N/A	0.000268521	-1.1388	#N/A	#N/A	0.0466639	1.30799	#N/A	#N/A	0.0261782	3.80782	#N/A	#N/A	1.01e-12	2.04093	#N/A	#N/A	0.00027771	2.51132	#N/A	#N/A	3.3e-06	0.724428	#N/A	#N/A	0.221826	1.04753	#N/A	#N/A	0.0944889	2.68806	#N/A	#N/A	7.25e-07
Solyc03g097570	Bidirectional sugar transporter SWEET (AHRD V3.3 *** K4BJH4_SOLLC)	-0.741663	1	1	0.611585	3.37041	1	4	0.000839793	-3.62141	1	1	0.0392467	-0.650792	1	1	0.629945	-0.116756	1	1	0.946101	-0.699355	2	1	0.571589	2.85948	1	4	0.00554033	0.254747	1	1	0.855871	0.623374	1	1	0.643885	-0.228569	2	2	0.860392
Solyc08g059710	EEIG1/EHBP1 N-terminal domain-containing protein (AHRD V3.3 *** A0A103XZJ5_CYNCS)	0.632006	1	1	0.603149	3.08634	1	2	0.000223877	-1.89693	1	1	0.0394403	0.35827	1	1	0.742419	-0.667387	1	1	0.491676	-0.00563931	1	1	0.99663	1.4055	1	2	0.0983844	0.116733	1	1	0.913024	1.44857	1	1	0.132368	0.150597	2	2	0.884455
Solyc09g084490	Type I serine protease inhibitor (AHRD V3.3 *** E0WCF2_SOLTU)	0.178982	37	42	0.831648	1.14249	147	325	0.0275417	-1.74068	485	146	0.000680825	0.333239	220	277	0.611284	1.19611	166	380	0.0211549	3.32534	26	252	2.41e-11	2.09176	141	598	3.95e-05	-0.0935275	1461	1370	0.88959	1.32571	185	462	0.0202649	1.85996	131	476	0.00030094
Solyc09g089510	Proteinase inhibitor I (AHRD V3.3 *** K7WNW8_SOLTU)	-0.209081	27	23	0.906423	2.37197	27	137	0.0147265	-1.97515	226	58	0.0491247	2.04224	38	155	0.0511288	5.07421	34	1143	9.56e-08	4.618	21	492	1.53e-06	3.82062	63	889	6.89e-05	1.35973	1713	4396	0.188818	3.04212	113	930	0.00400872	5.12036	67	2300	7.25e-08
Solyc09g089540	Proteinase inhibitor isoform (AHRD V3.3 *** Q0Z7S3_9SOLN)	-2.32789	2	1	0.126109	4.28126	1	2	0.0136894	-3.33264	4	1	0.0100829	1.51286	1	3	0.263678	5.83734	1	13	2.25e-05	4.06428	1	15	0.000418167	5.27361	1	30	2.43e-06	0.656734	29	45	0.579586	2.45672	3	16	0.0365576	3.60196	2	22	0.000765128
Solyc04g080890	2-oxoglutarate (2OG) and Fe(II)-dependent oxygenase superfamily protein (AHRD V3.3 *** AT3G18210.2)	-0.495985	1	1	0.723522	4.08063	1	3	3.1e-05	2.48646	1	2	0.0178403	-3.74209	5	1	0.000112467	-0.563827	1	1	0.64259	-1.79832	167	48	0.0499184	-1.34799	116	46	0.138295	-1.49101	37	13	0.0894827	-0.740576	151	91	0.479561	-1.25042	149	63	0.167052
Solyc01g108820	Methyl esterase 10. putative (AHRD V3.3 *** A0A061DMV1_THECC)	-1.97783	1	1	0.436572	3.6949	1	1	0.0435479	-0.251258	0	0	0.937232	-3.26135	4	1	0.0142087	0.783637	1	1	0.764495	-0.798951	1	1	0.690644	2.35496	0	1	0.294378	-0.933183	1	1	0.714005	-2.29654	3	1	NA	0.230557	1	1	0.928023
Solyc01g111050	Protein COBRA. putative (AHRD V3.3 *** B9STE2_RICCO)	-1.59798	1	1	0.516575	3.35943	1	1	0.0418058	-0.251258	1	1	0.936925	-4.17375	1	1	0.00514267	-1.11523	1	1	0.552735	-1.91332	35	10	0.0143864	-2.20561	11	3	0.00371479	-2.1948	6	2	0.00468941	-0.304159	22	18	0.762235	-1.71737	20	7	0.0232726
Solyc01g111180	NA	-1.59798	0	1	0.516575	3.35943	0	0	0.0418058	-0.251258	0	1	0.936925	-4.17375	0	0	0.00514267	-1.11523	0	1	0.552735	-1.91332	0	0	0.0143864	-2.20561	0	1	0.00371479	-2.1948	0	1	0.00468941	-0.304159	0	0	0.762235	-1.71737	0	0	0.0232726
Solyc02g088670	Zinc finger protein. putative (AHRD V3.3 *** B9SJB9_RICCO)	2.17326	1	1	0.204865	4.15789	0	1	0.00896183	1.62191	0	1	0.458856	-2.91943	1	1	0.0115676	-1.32571	1	1	0.355971	-2.47833	48	9	9.53e-05	-1.34463	19	8	0.0417122	-1.57262	3	1	0.0264991	-1.32442	44	18	0.0602845	-1.37782	21	8	0.0343503
Solyc06g075650	tonoplast intrinsic protein 1.2	-0.209608	2	2	0.853041	2.21969	2	6	0.000294267	-0.635477	2	1	0.407871	-2.8208	2	1	0.00585889	-1.1862	2	1	0.123791	0.896678	2	4	0.213759	1.97211	3	9	0.00115939	0.133096	5	5	0.861758	0.0689437	2	2	0.946906	-0.393672	3	2	0.607315
Solyc10g051090	Serine/threonine protein phosphatase 7 long form isogeny (AHRD V3.3 *** A0A151R878_CAJCA)	0.732267	4	6	0.448707	2.28217	4	16	0.00147083	0.701423	6	10	0.39213	-1.59257	13	5	0.0405833	-0.0868949	2	2	0.946953	-2.86887	126	18	6.25e-05	-1.28794	85	35	0.0889754	-1.25854	8	3	0.100386	-1.56796	216	73	0.0490856	-2.158	52	12	0.00265759
Solyc11g072230	LOW QUALITY:Glucan endo-1.3-beta-glucosidase. putative (AHRD V3.3 *** B9SWP3_RICCO)	0.119937	1	2	0.919483	1.29096	1	2	0.0365287	0.32348	1	1	0.709021	-2.76757	5	1	1.12e-05	0.491947	1	1	0.530109	-1.76664	62	19	0.00112571	-0.844209	34	19	0.137968	-0.412102	10	8	0.501507	-1.21303	95	41	0.0381471	-1.01024	32	16	0.0668078
Solyc00g025290	Alpha-1.4 glucan phosphorylase L-2 isozyme (AHRD V3.3 *-* W9S278_9ROSA)	0.375359	1	1	0.83121	2.48129	1	1	0.0098087	-1.20814	1	1	0.31445	-0.743796	1	1	0.557836	-3.20302	1	1	0.0320149	-0.364448	1	1	0.779476	1.0741	1	1	0.313043	-0.742529	1	1	0.55589	-1.30578	1	1	0.337575	-0.786392	1	1	0.514382
Solyc03g115230	Solanum lycopersicum heat shock protein	0.830949	29	51	0.422852	1.75884	43	144	0.0280734	0.93801	36	68	0.286458	0.414566	39	52	0.693965	-1.81392	45	13	0.0240049	1.1302	26	57	0.215506	1.88078	37	135	0.0223546	0.495889	32	45	0.595287	0.285503	30	36	0.795592	-1.42109	41	16	0.0909961
Solyc06g051950	Nuclear migration protein nudC (AHRD V3.3 *** A0A1D1YN56_9ARAE)	-0.582149	3	2	0.538739	2.67393	3	14	4.95e-05	0.477713	3	3	0.562114	-0.700317	4	2	0.389656	-1.62406	3	1	0.0288103	-2.09037	115	27	0.00165434	-0.972817	63	32	0.163699	-1.46602	20	8	0.0271942	-0.504424	74	52	0.533029	-1.03714	77	38	0.128749
Solyc08g078330	2-oxoglutarate (2OG) and Fe(II)-dependent oxygenase superfamily protein (AHRD V3.3 *** AT4G16765.6)	5.0744	0	1	0.00146041	4.01557	0	1	0.0111188	3.65956	1	1	0.0190157	4.40831	1	1	0.00561133	3.9634	1	3	2.03e-05	3.9955	1	1	0.0140048	2.70612	1	1	0.0122572	2.93689	1	2	0.00131563	4.54025	1	1	0.00591656	3.01493	1	2	0.00196439
Solyc01g016810	NA	2.75653	1	3	3.54e-06	1.17971	2	5	0.00584438	1.06612	2	3	0.0207049	2.00588	1	3	0.000234968	1.12518	3	5	0.00862859	2.48516	1	2	2.12e-05	0.891198	2	3	0.0602506	1.1774	2	3	0.0130674	1.68671	1	2	0.00279901	0.997791	2	4	0.0259872
Solyc01g021730	LOW QUALITY:NAC domain-containing protein. putative (AHRD V3.3 *-* B9T476_RICCO)	2.89731	1	6	5.42e-06	4.32742	1	5	1.29e-08	4.28969	1	3	2.45e-06	2.46372	1	5	0.000141134	3.67171	1	3	1.95e-05	-1.44109	38	14	0.0105769	-1.00362	22	11	0.076932	-1.789	10	3	0.00129836	0.975314	13	26	0.10897	0.0749611	24	25	0.92042
Solyc01g066510	Gamete expressed 2 (AHRD V3.3 *-* A0A061ENE4_THECC)	1.98396	1	3	7.73e-06	1.56793	2	4	0.000102433	1.65305	1	3	0.000118836	1.14839	2	3	0.00934386	1.86303	1	2	3.79e-05	-0.782548	2	1	0.123157	1.08908	1	2	0.0159235	1.53301	1	1	0.00215703	-0.82447	3	2	0.0720472	-0.757638	1	1	0.134384
Solyc01g090300	Ethylene-responsive transcription factor. putative (AHRD V3.3 *** B9RD03_RICCO)	2.45967	1	4	4.45e-05	2.07516	1	3	0.000290544	1.14758	2	4	0.029237	1.6792	2	6	0.000813969	1.22009	2	4	0.0190569	2.17365	1	3	0.00130097	0.731571	1	1	0.405309	2.08692	1	3	0.0019789	0.907974	1	2	0.176115	1.34003	1	1	0.0937049
Solyc01g098690	LOW QUALITY:Leucine-rich-repeat receptor-like protein (AHRD V3.3 *** A0A097BR55_GOSBA)	3.67111	1	2	1.36e-07	1.49083	1	3	0.00561605	1.13825	3	5	0.033989	1.5101	2	6	0.00615228	1.84455	1	2	0.000906045	1.48745	1	1	0.0430997	2.15379	1	3	0.000113536	1.57154	2	5	0.00299144	1.29469	3	6	0.0258315	2.46682	1	4	5.22e-06
Solyc01g102880	Disease resistance protein (TIR-NBS-LRR class) family (AHRD V3.3 *-* AT5G36930.2)	1.97076	1	1	1.37e-06	1.67419	0	1	1.26e-05	1.38766	0	1	0.000268311	1.38641	0	0	0.000725566	1.4633	1	0	0.000239484	0.666867	1	1	0.184349	1.1248	0	1	0.00796842	1.81289	0	1	5.72816e-06	1.36927	1	0	0.00209859	1.42045	1	1	0.000974662
Solyc01g105070	LECEVI16G peroxidase precursor	2.49493	1	5	0.000546758	1.68338	1	2	0.0204472	1.90442	1	2	0.0165342	1.51105	1	3	0.0386106	2.72139	1	3	0.000290579	1.62094	2	5	0.0210823	0.76702	2	3	0.305042	-0.244127	3	3	0.75912	1.06833	4	7	0.144114	0.485692	3	4	0.524077
Solyc01g105680	Phototropic-responsive NPH3 family protein (AHRD V3.3 *-* AT5G64330.2)	2.97085	1	4	2.18e-06	2.24831	1	3	0.000149977	1.82835	1	4	0.00210378	1.63479	1	2	0.0152617	1.47196	1	2	0.0180267	1.55767	1	1	0.0327375	0.333822	1	2	0.664148	1.60469	2	4	0.0061326	-0.428465	1	1	0.645267	0.499486	1	1	0.531297
Solyc01g107070	HXXXD-type acyl-transferase family protein. putative (AHRD V3.3 *** A0A061DGL0_THECC)	2.38397	1	6	3.36e-05	2.52348	2	8	1.87e-06	2.66314	2	10	5.22e-07	2.25502	1	5	0.000119113	3.54344	1	5	2.18e-08	2.66851	1	5	5.08e-06	2.21116	1	5	9.42e-05	2.52508	2	10	1.49339e-06	2.10665	2	5	0.00046906	3.16212	1	5	1.21e-07
Solyc01g107090	LOW QUALITY:beta-1.4-xylosidase (AHRD V3.3 *** AT3G19615.1)	3.60757	1	6	0.000130285	5.91784	1	3	0.000145852	3.89721	1	2	0.00690033	2.82206	1	3	0.00449529	4.53773	1	4	5.57e-05	2.08278	2	8	0.0166695	2.31607	1	3	0.012337	4.36209	1	4	4.7469e-05	1.63172	2	4	0.0919813	2.53434	1	6	0.003072
Solyc02g030300	Serine/threonine-protein kinase (AHRD V3.3 *** U5GTQ6_POPTR)	2.28793	1	2	1.04e-06	2.11278	3	13	5.76e-12	3.30765	1	6	1.23e-17	2.12557	2	6	5.39e-10	1.73873	3	10	2.3e-08	1.99065	2	5	6.27e-09	1.94378	5	16	5.83e-11	2.29423	3	12	4.39715e-14	2.27891	2	7	8.35e-12	1.76961	3	11	1.1e-08
Solyc02g062120	Membrane fusion protein Use1 (AHRD V3.3 *-* AT3G55600.2)	2.91135	1	1	0.0180127	2.74625	1	1	0.000686181	2.60515	1	1	0.00503751	2.21813	1	1	0.00840289	4.00442	1	1	2.9e-05	2.05834	1	1	0.0164002	1.0524	1	1	0.126138	1.82287	1	1	0.00975379	1.71537	1	1	0.0279921	1.78253	1	1	0.00441571
Solyc02g069140	Leucyl-tRNA synthetase. putative (AHRD V3.3 *** B9SZE7_RICCO)	1.0314	1	2	0.0144749	1.89727	1	3	6.89e-08	2.20197	1	5	1.04e-10	1.19527	2	3	0.00115413	1.46318	1	3	2.45e-05	1.05397	2	3	0.00454177	0.88999	2	3	0.0135037	1.32546	2	5	4.62128e-05	0.395922	2	3	0.320236	0.744088	2	4	0.0281782
Solyc02g072210	LOW QUALITY:DUF1685 family protein (AHRD V3.3 *** A0A072V475_MEDTR)	2.29472	1	5	0.00627806	3.87564	1	4	2.45e-05	2.86813	1	3	0.00140095	2.38994	1	5	0.00357032	3.96415	1	4	1.37e-05	1.19526	1	3	0.186758	2.22175	1	3	0.0112154	2.62785	1	2	0.00463353	2.29243	1	4	0.00817299	1.99518	2	5	0.0101164
Solyc02g076710	Cysteine protease (AHRD V3.3 *** Q7XYU8_ANTAD)	1.16379	1	3	0.0286824	1.54416	2	5	0.000473166	1.46282	1	3	0.00282888	1.32038	2	3	0.00747072	1.77654	1	3	0.000242939	1.32674	2	3	0.00815107	2.14341	2	6	2.41e-06	1.71993	2	5	0.000146805	1.46505	2	3	0.00476155	1.82439	1	4	0.000120103
Solyc02g079140	Heterogeneous nuclear ribonucleoprotein U-like protein 1 (AHRD V3.3 *-* A0A1D1ZDK4_9ARAE)	2.84896	1	2	0.00696448	3.08311	1	3	9.36e-05	1.94769	1	2	0.0105795	1.94174	1	2	0.016348	2.40717	1	1	0.0168932	-1.65437	8	3	0.0018552	-1.39613	11	5	0.00449341	-0.0890987	2	2	0.917271	-0.920117	6	4	0.110262	-1.33533	6	3	0.0110308
Solyc06g059720	Acyl-[acyl-carrier-protein] desaturase (AHRD V3.3 *** A0A118HPD5_CYNCS)	2.41067	1	4	4.43e-06	2.33237	1	1	0.0961195	2.5701	1	4	3.29e-06	1.87522	1	2	0.00149689	1.5048	2	5	0.000990804	-0.340266	12	10	0.50417	-0.147769	2	2	0.823932	0.508518	6	8	0.27062	0.498956	3	5	0.350024	0.0329472	9	9	0.959306
Solyc02g079140	Heterogeneous nuclear ribonucleoprotein U-like protein 1 (AHRD V3.3 *-* A0A1D1ZDK4_9ARAE)	2.85693	1	2	1.52e-06	2.72141	1	3	1.95e-07	2.88452	1	2	5.08e-07	2.06191	1	2	0.000376266	1.759	1	1	0.00394583	-1.53338	8	3	0.00124664	-1.12587	11	5	0.0151133	-0.370417	2	2	0.509545	-0.762455	6	4	0.148462	-0.789412	6	3	0.110353
Solyc02g080040	Receptor-like kinase (AHRD V3.3 *** G8A106_MEDTR)	3.72469	1	5	1.1e-08	1.73752	1	1	0.013292	1.45472	1	1	0.036223	1.48379	1	2	0.0299069	1.52069	1	2	0.0220137	2.43092	1	5	6.6e-05	1.27401	1	2	0.0556296	0.861454	1	2	0.187377	0.280935	2	2	0.72743	1.52683	1	3	0.0150941
Solyc02g082070	Cytochrome P450 (AHRD V3.3 *** Q9AVQ2_SOLTU)	2.68292	1	2	0.00213271	2.93018	1	3	0.00019252	2.92382	1	3	0.000185161	2.42727	1	2	0.0042827	4.12005	1	7	7.51e-08	1.79894	1	1	0.0620592	1.36958	1	1	0.129093	3.77095	1	3	4.15746e-06	2.83337	1	2	0.00268297	2.14988	1	3	0.00575195
Solyc02g090970	MAP kinase kinase kinase 21	2.51128	1	4	0.00470658	3.1903	1	3	0.00022299	2.14149	1	3	0.014776	2.58149	1	5	0.00251469	3.26488	1	6	6.55e-05	2.096	2	8	0.01157	2.80922	2	8	0.000415526	3.19694	1	6	0.000112829	1.62172	4	10	0.0607922	2.64085	2	13	0.000653579
Solyc02g091590	symbiosis receptor-like kinase (SYMRK)	2.66663	1	1	0.0388239	3.297	1	1	2.68e-05	1.58918	1	1	0.0333611	2.59363	1	1	0.00291174	1.77504	1	1	0.00882756	0.960647	1	1	0.294852	1.55618	1	1	0.0699108	0.628139	1	1	0.447962	1.00394	1	1	0.237071	2.208	1	1	0.0043741
Solyc03g019710	TDR8	3.39736	1	10	0.00149123	4.27856	2	24	1.21e-05	4.53661	1	14	1.24e-05	3.49666	3	30	0.000582854	3.26339	4	30	0.000650529	1.30635	1	1	0.342713	3.24827	1	1	0.0470119	1.79414	1	2	0.127274	2.90318	1	2	0.0294327	1.36766	2	4	0.216653
Solyc03g043740	hydroxyproline-rich glycoprotein family protein (AHRD V3.3 *** AT5G65660.1)	1.9269	1	2	0.0109201	1.34088	1	2	0.0334124	2.59643	1	3	0.000406447	2.52741	1	2	0.00127392	1.92806	1	2	0.00597622	0.886815	2	4	0.120731	2.21021	1	4	0.000116698	2.39438	2	6	5.48195e-06	0.392787	2	3	0.552795	1.51615	1	3	0.00754468
Solyc03g043850	cytochrome c oxidase-like protein (AHRD V3.3 *** AT4G37830.1)	3.85945	1	2	0.0159453	3.13267	1	8	0.000673676	2.63832	2	8	0.00420741	2.87651	1	3	0.0144697	5.49375	1	3	0.000560627	1.01044	1	1	0.512536	2.52906	1	2	0.0378296	2.1417	2	6	0.0226365	3.41504	1	2	0.0188952	2.15326	1	2	0.0546047
Solyc03g044630	DUF309 domain protein (AHRD V3.3 *** AT2G41120.1)	2.09568	1	3	0.000644673	2.10662	1	4	0.00013808	4.23298	1	3	5.11e-06	2.11314	1	4	0.000522237	3.25812	1	3	6.61e-06	2.5315	2	7	8.17e-07	5.14571	1	10	7.66e-13	4.18429	1	6	2.30326e-09	0.790264	3	6	0.14261	4.60938	1	5	4.9e-08
Solyc03g115180	RING/FYVE/PHD zinc finger protein. putative (AHRD V3.3 *-* G7IWF3_MEDTR)	1.66367	1	2	0.0112074	1.81034	1	1	0.0340147	1.95898	1	1	0.0199274	1.5209	1	1	0.046972	2.34444	1	1	0.00631507	1.38565	1	1	0.0917091	0.893805	1	1	0.453522	1.53991	1	1	0.329874	0.440895	1	1	0.697039	0.0641376	1	1	0.979826
Solyc03g115920	RING/U-box superfamily protein (AHRD V3.3 *** AT3G14250.1)	3.26781	1	6	0.000460774	4.67268	1	17	6.9e-08	4.8218	1	16	3.66e-08	4.51226	1	12	8.18e-07	3.77438	2	20	9.16e-06	2.39609	6	28	0.00803285	2.71324	4	21	0.00167197	3.77342	3	34	8.17314e-06	2.48125	4	22	0.00821313	2.46625	4	22	0.00438933
Solyc03g115930	Calcium-binding EF-hand family protein (AHRD V3.3 *-* AT5G39670.1)	2.76851	1	2	0.0177967	4.42236	1	3	0.000119262	3.30117	1	2	0.00326477	2.7652	1	3	0.00977475	1.57762	1	3	0.106321	1.84188	2	4	0.0701093	1.91492	2	4	0.0483682	1.924	1	4	0.0444627	2.56997	1	5	0.0123731	1.14362	2	3	0.259482
Solyc03g123680	RING/U-box superfamily protein (AHRD V3.3 *** AT1G72310.1)	1.82878	1	3	0.0111628	3.05783	1	2	0.000124954	3.30148	1	1	0.00392628	1.71317	1	1	0.046267	1.8223	1	1	0.0214613	1.66187	1	3	0.0180737	2.10327	1	1	0.0162054	2.16599	1	1	0.0216992	0.303787	1	1	0.74645	1.32809	1	2	0.0760888
Solyc04g051300	NA	1.62342	1	3	0.00943708	2.69417	1	2	4.19e-05	2.21693	1	2	0.00191623	2.06569	1	1	0.012922	2.58425	1	1	0.0113132	1.28062	1	2	0.0412145	1.95257	1	2	0.00318138	2.91599	1	1	0.000794781	1.78299	1	1	0.0382407	3.44052	1	1	0.0104276
Solyc04g054760	senescence-associated family protein (DUF581) (AHRD V3.3 *** AT1G22160.1)	1.0802	1	2	0.0363529	2.1952	1	1	0.00105237	1.66169	1	1	0.0127698	1.41041	1	1	0.0104338	1.55136	1	1	0.0029573	0.788624	3	5	0.0512225	0.779934	2	4	0.0529016	1.04295	3	6	0.00461012	1.00815	2	3	0.0233781	0.116634	2	3	0.82189
Solyc04g064640	Bidirectional sugar transporter SWEET (AHRD V3.3 *** K4BT55_SOLLC)	1.02423	1	3	0.0378032	1.23858	2	3	0.00125418	1.20464	1	3	0.0183235	1.13563	2	4	0.0119092	1.75333	1	4	3.61e-05	1.03778	1	1	0.0667535	1.02823	2	3	0.0143567	0.772537	1	2	0.12698	0.32645	2	4	0.518749	0.958389	1	3	0.0325213
Solyc04g071680	Receptor protein kinase. putative (AHRD V3.3 *** B9SAG6_RICCO)	1.19173	1	3	0.000353242	1.22499	1	3	0.000104376	1.51088	1	3	7.09e-06	1.17484	1	2	0.000791531	1.21832	1	2	0.000201084	1.53208	1	3	1.91e-06	1.7854	1	3	1.71e-07	1.25552	2	3	3.57134e-05	1.53019	1	3	1.83e-05	1.10821	1	2	0.00111549
Solyc04g074530	Alcohol dehydrogenase. putative (AHRD V3.3 *** B9R8J1_RICCO)	1.61878	1	2	0.0373088	1.60891	1	3	0.0163133	2.65383	1	4	0.00015581	2.54335	2	8	0.000120446	3.16325	1	5	3.91e-06	2.15963	1	2	0.00527329	1.35328	1	2	0.0672281	2.52084	1	5	0.000128883	2.44642	2	8	0.000283958	1.35298	2	5	0.0394232
Solyc08g079350	Cytochrome P450 family protein (AHRD V3.3 *** U5GNW2_POPTR)	2.23951	1	3	0.000288724	2.01766	1	1	0.249879	4.08752	1	2	8.38e-05	1.90747	2	5	0.000200709	2.82976	1	1	0.00902164	2.01648	1	1	0.195961	-0.11328	0	0	0.971356	0.959505	1	1	0.277738	1.76163	1	2	0.0083472	2.74192	1	1	0.0921714
Solyc04g079470	Serpin-like protein (AHRD V3.3 *** Q8GT65_CITPA)	2.4933	1	1	0.0174819	2.98179	1	2	0.000415176	2.03715	1	1	0.0231837	1.79912	1	1	0.0470889	1.57859	1	1	0.0805834	2.34872	1	2	0.00628748	1.74347	1	2	0.0333203	1.7704	1	3	0.0204288	1.81948	1	2	0.0486099	0.436211	1	2	0.629987
Solyc05g007170	Disease resistance protein. putative (AHRD V3.3 *** Q6L432_SOLDE)	2.41168	1	1	0.000296273	1.62002	1	1	0.0033386	2.68419	1	1	0.000289681	2.09266	1	1	0.000893477	2.30862	1	1	0.000391079	1.30405	1	1	0.177046	1.19955	1	1	0.12123	2.12511	1	1	0.00603768	1.70811	1	1	0.0288149	1.43429	1	1	0.0680869
Solyc05g013530	Octicosapeptide/Phox/Bem1p domain-containing protein kinase (AHRD V3.3 *** A0A0K9NT10_ZOSMR)	1.73377	1	1	0.0436773	4.18273	1	2	1.34e-06	2.417	1	1	0.00362064	2.83963	1	2	0.000364543	2.52816	1	1	0.000852089	2.07332	1	3	0.00353722	2.98215	1	7	5.06e-06	2.06947	3	11	0.00150618	2.47725	1	4	0.00063027	1.25613	2	4	0.0680945
Solyc05g016310	LOW QUALITY:Eukaryotic aspartyl protease family protein (AHRD V3.3 *** AT3G59080.1)	2.94347	1	4	5.15e-06	3.02143	1	2	6.13e-05	1.57246	1	2	0.0218466	1.54376	1	2	0.0183665	1.30001	1	2	0.0434052	-0.687884	8	5	0.291345	0.219825	3	4	0.770569	0.344497	2	2	0.61791	0.120273	4	4	0.885763	0.921547	2	4	0.13219
Solyc05g024190	Chlorophyll synthase (AHRD V3.3 --* C3W4Q2_TOBAC)	3.00471	1	1	0.038644	1.33139	1	1	0.0307978	1.59859	1	1	0.00704533	1.15754	1	3	0.0192641	1.02001	1	1	0.14283	0.931988	1	1	0.377794	0.304494	1	1	0.65624	1.07117	1	2	0.0387535	0.242562	1	2	0.710779	0.942494	1	1	0.205135
Solyc06g050520	dehydration responsive element binding protein 1	2.00275	1	3	0.00959155	3.37902	2	12	2.39e-07	2.57918	1	4	0.000224234	2.14416	1	3	0.0041812	1.60693	1	2	0.0243127	0.547103	2	3	0.516026	1.81002	2	4	0.00914407	1.69838	1	2	0.0206931	1.25997	2	3	0.107028	1.58801	1	2	0.031904
Solyc06g051680	Protein EARLY FLOWERING 4 (AHRD V3.3 *-* A0A0B2RPG0_GLYSO)	4.55186	1	12	4.3e-07	4.23724	1	13	1.5e-07	5.25893	1	24	1.95e-10	4.67582	2	49	1.62e-10	5.85679	1	21	3.96e-10	3.74863	2	17	7.85e-07	6.44863	1	22	3.39e-10	9.26615	1	40	1.91886e-10	3.21273	5	45	8.76e-06	5.44919	1	15	5.68e-09
Solyc06g053640	RING/U-box superfamily protein (AHRD V3.3 *** A0A061EMD3_THECC)	2.35229	1	3	0.000174977	1.34252	1	2	0.0295091	1.60694	1	2	0.0158257	1.79999	1	3	0.00392168	2.0136	1	2	0.00170368	1.78481	2	4	0.00269407	0.968164	1	2	0.125265	2.2585	1	3	0.000221647	0.596959	3	4	0.375842	2.7178	1	4	4.8e-06
Solyc06g063150	Kinase (AHRD V3.3 *** A0A0K9NP62_ZOSMR)	1.94754	1	1	0.00743754	1.52384	1	1	0.00131655	1.96272	1	1	0.000544862	1.31921	1	1	0.0357665	-0.111303	1	1	0.940201	-0.0521575	1	1	0.940983	0.293721	3	3	0.517065	0.179841	4	5	0.681389	0.102022	3	3	0.852943	0.0333531	2	2	0.957999
Solyc06g064900	Aldehyde dehydrogenase (AHRD V3.3 --* Q7FWR0_MAIZE)	5.84029	1	2	0.000844203	5.32398	1	11	1.56e-07	7.95994	1	5	1.1e-06	3.22506	1	3	0.00322624	3.97477	1	3	0.000199589	2.14629	1	1	0.105384	1.9876	1	3	0.0640131	3.55344	1	2	0.00303679	2.32573	1	2	0.0540153	1.3451	1	2	0.230251
Solyc06g070950	ABC transporter A family protein (AHRD V3.3 *** A0A072UUA7_MEDTR)	2.90558	1	2	1.4e-07	3.84519	1	2	1.01e-08	2.59734	1	1	0.0003209	2.85985	1	1	1.03e-05	2.43373	1	1	0.000149607	0.475172	1	1	0.388662	0.696758	1	1	0.250795	2.98275	1	1	0.00178913	-0.271338	1	1	0.649575	0.766366	1	1	0.212016
Solyc06g070960	ABC transporter family protein (AHRD V3.3 *** A0A097P9Q6_HEVBR)	2.45573	1	1	0.000402586	3.18476	1	1	2.58e-06	5.65573	1	1	5.58e-05	2.4127	1	1	5.16e-05	2.17137	1	1	0.00180188	-0.111274	1	1	0.871207	-0.579292	1	1	0.381414	2.43255	1	1	0.00158004	-0.851188	2	1	0.0788598	-0.499662	1	1	0.391573
Solyc06g071620	U5 small nuclear ribonucleoprotein helicase (AHRD V3.3 *** AT1G20960.2)	1.35038	1	2	0.00514723	1.98568	1	3	3.19e-06	2.20939	1	3	4.66e-07	1.44216	1	2	0.00207706	2.15029	1	2	1.59e-06	0.934594	1	2	0.0462394	0.938557	1	2	0.0350692	1.28033	1	3	0.00283529	0.800468	2	2	0.0972387	1.0592	2	3	0.0136743
Solyc10g085700	LOW QUALITY:Serine/threonine protein phosphatase 7 long form isogeny (AHRD V3.3 *-* A0A151S0N2_CAJCA)	1.86135	1	3	0.0084792	1.5458	1	2	0.0541532	2.91352	1	1	0.0287759	3.28539	1	1	0.0164063	3.06465	0	1	0.0605587	1.03407	2	4	0.0713015	1.29056	1	2	0.110154	2.53942	1	1	0.0243913	1.1647	1	1	0.274199	-0.518055	1	1	0.800252
Solyc06g073080	2-oxoglutarate (2OG) and Fe(II)-dependent oxygenase superfamily protein (AHRD V3.3 *** AT5G24530.1)	1.80118	1	3	0.0403529	2.20035	1	2	0.00838901	1.76145	1	2	0.0423458	2.83731	1	6	0.000402954	3.28178	1	5	3.86e-05	2.56083	1	5	0.00146181	2.82914	1	3	0.00113272	0.860532	1	1	0.352229	2.088	2	6	0.0115076	1.35931	1	3	0.0990256
Solyc06g082030	2-oxoglutarate (2OG) and Fe(II)-dependent oxygenase superfamily protein (AHRD V3.3 *** AT5G58660.1)	1.18165	1	3	0.0191368	1.60325	2	5	6.21e-05	1.77228	2	6	1.21e-05	1.21552	2	3	0.00760128	0.246444	2	2	0.65131	0.779217	1	2	0.140226	1.40609	1	3	0.00364851	1.53476	2	6	0.000127623	0.545453	1	1	0.394993	0.869063	1	2	0.0981666
Solyc07g052380	Protein DETOXIFICATION (AHRD V3.3 *** K4CFD7_SOLLC)	1.21918	1	1	0.0276304	2.5904	1	2	6.89e-08	3.63369	1	2	6.6e-06	1.91706	1	1	0.0014885	2.20859	1	1	0.0015493	0.798473	2	4	0.0402579	0.39097	2	3	0.3625	1.97197	2	5	8.27636e-08	-0.0822054	4	4	0.865583	0.231385	2	2	0.610308
Solyc08g008150	LOW QUALITY:Late embryogenesis abundant hydroxyproline-rich glycoprotein (AHRD V3.3 *-* O82354_ARATH)	2.23668	1	2	0.00180485	2.01761	1	1	0.0114391	2.93342	1	1	0.00690893	1.37121	1	2	0.0299692	1.14015	1	1	0.0954718	1.50698	1	2	0.016151	1.09087	1	2	0.116829	1.39727	1	2	0.0499908	0.60924	1	1	0.424506	1.11515	1	2	0.0920189
Solyc08g062690	CCCH-type zinc fingerfamily protein with RNA-binding domain-containing protein (AHRD V3.3 --* AT2G05160.3)	2.39373	1	2	0.00677918	4.89101	1	1	0.00119157	2.72138	1	1	0.0260126	3.43262	1	2	0.00233724	2.27746	1	1	0.067532	1.2735	1	2	0.133567	3.30594	1	1	0.00589461	1.79721	1	1	0.0999475	0.642663	1	2	0.473371	2.3318	1	2	0.0113703
Solyc08g066760	Ankyrin repeat family protein. putative (AHRD V3.3 *-* A0A061GJP2_THECC)	1.98753	1	3	0.00542092	2.23601	1	2	0.00675328	2.77855	1	2	0.00678856	2.27031	1	2	0.0129014	3.33546	1	2	0.00283952	0.681161	2	2	0.384777	1.73823	1	1	0.075659	0.629055	1	1	0.619627	-0.141791	1	1	0.89393	2.30446	1	2	0.0131134
Solyc08g067340	WRKY transcription factor 46	3.12284	1	3	0.00152212	2.381	1	2	0.0154279	3.33016	1	1	0.0107644	2.74643	1	2	0.00747407	2.31927	1	4	0.00775112	2.20618	2	6	0.0150204	2.92406	1	4	0.00137893	3.36791	1	4	0.000338092	2.31455	1	4	0.0180441	1.16238	2	3	0.211427
Solyc12g098130	Glucose-6-phosphate isomerase. cytosolic 1 (AHRD V3.3 --* G6PI1_CLARO)	1.51127	1	2	0.00813256	0.967807	2	3	0.0307225	1.15106	1	3	0.0250982	1.34751	1	2	0.0258663	1.19737	1	2	0.0495481	0.696327	1	1	0.39925	0.417718	1	2	0.541439	0.388236	1	2	0.527154	1.30712	1	2	0.0739789	0.127783	1	2	0.857889
Solyc08g068540	B3 domain-containing protein (AHRD V3.3 *** W9QJE4_9ROSA)	1.79906	1	4	0.00108616	2.36002	2	8	3.61e-07	2.01197	2	7	1.68e-05	1.38711	2	5	0.00537257	2.18659	2	6	7.79e-06	1.40507	1	3	0.0124447	1.17894	2	4	0.0241385	2.15817	2	7	6.45009e-06	0.972289	3	5	0.0658366	1.85526	2	5	0.000177309
Solyc08g068610	Decarboxylase family protein IPR002129 Pyridoxal phosphate-dependent decarboxylase	2.3408	1	3	0.0121647	3.08147	1	1	0.00916301	5.09522	0	1	0.00152916	1.94389	1	2	0.0374386	3.41107	1	2	0.00109046	1.78799	2	7	0.0424496	4.14803	1	3	2.3e-05	3.99462	1	2	0.000272538	1.06141	2	4	0.271353	3.54186	1	4	6.92e-05
Solyc08g068660	Histidine decarboxylase (AHRD V3.3 *-* W0KR26_TOBAC)	5.1035	1	4	0.000975016	7.11329	0	3	5.04e-05	5.24204	1	3	0.00141297	5.14957	1	4	0.00101719	6.33343	1	4	0.000286944	4.86749	1	8	0.000239113	5.71864	1	3	0.00137519	2.24961	4	17	0.0566864	2.30285	1	3	0.0969432	2.13948	1	3	0.099353
Solyc08g068680	aromatic amino acid decarboxylase 1A	3.62267	1	6	4.75e-05	5.92733	1	2	2.92e-05	3.01909	1	2	0.00272128	2.247	1	5	0.0111394	3.43682	1	3	0.000308034	1.52356	6	15	0.0886772	2.65383	2	8	0.00145613	3.00895	1	8	0.000310747	0.903591	8	14	0.353664	2.79991	2	10	0.0007005
Solyc08g068690	Tyramine n-hydroxycinnamoyl transferase (AHRD V3.3 *** Q5D8C0_CAPAN)	2.81765	1	7	0.000669275	5.50245	1	4	4.69e-06	2.76487	1	2	0.0050858	2.65688	1	4	0.00253146	3.79196	1	4	2.87e-05	1.91056	5	19	0.0154002	2.6981	2	12	0.000395851	2.29129	3	11	0.00256698	1.7137	3	10	0.0414818	1.92946	3	10	0.0120013
Solyc08g079330	Cytochrome P450 family protein (AHRD V3.3 *** U5GNW2_POPTR)	4.24593	1	14	1.44e-20	4.64187	1	4	2.54e-11	4.27826	1	7	5.38e-15	2.52743	3	17	5.39e-10	3.46527	1	6	9.28e-12	-0.499951	6	4	0.302389	1.93078	2	6	1.11e-05	2.9778	1	6	7.20372e-11	0.911088	8	15	0.0384881	0.858927	3	5	0.0518165
Solyc08g079420	Cytochrome P450 (AHRD V3.3 *-* A0A118JTP4_CYNCS)	2.77544	1	2	0.0010933	3.23288	1	2	9.98e-06	4.55226	1	3	3.48e-07	2.06159	1	3	0.00135036	3.62569	1	5	3.4e-08	2.02068	1	4	0.000963393	2.64189	2	8	2.25e-06	2.35153	3	14	9.83523e-06	2.02065	3	10	0.000518202	1.84492	5	18	0.000491815
Solyc08g080430	Cytochrome P450 family protein (AHRD V3.3 *** B9GKM6_POPTR)	4.8624	1	18	1.22e-10	3.18211	1	5	3.25e-05	2.34353	1	3	0.0034712	3.1593	1	7	5.87e-05	1.10044	1	1	0.252251	3.94739	1	5	3.98e-06	1.98553	1	2	0.0312372	1.66166	1	1	0.079869	0.773797	2	3	0.392953	1.46569	1	1	0.183773
Solyc09g007890	Phenylalanine ammonia-lyase (AHRD V3.3 *** PAL5_SOLLC)	1.80967	1	2	0.014255	3.40502	2	15	1.66e-09	1.24214	1	2	0.049953	1.53646	2	6	0.0120341	1.67206	1	1	0.0588577	0.389729	3	3	0.59868	0.107829	6	7	0.893549	0.0805813	3	3	0.919004	0.832143	4	8	0.208476	-0.67987	2	2	0.31564
Solyc09g009160	Aminotransferase-like (AHRD V3.3 *-* Q5JJS3_ORYSJ)	2.76988	1	1	0.00385016	3.12947	1	2	2.57e-05	2.48034	1	1	0.0174463	3.40791	1	2	5.99e-05	3.51769	1	1	0.000177945	2.51762	1	1	0.00867722	1.19082	1	1	0.16995	1.61219	1	1	0.13027	1.91064	1	1	0.0278367	1.52862	1	1	0.0951563
Solyc09g014230	Peptide transporter. putative (AHRD V3.3 *** B9T6M4_RICCO)	2.38334	1	3	3.03e-05	3.02303	1	2	7.15e-06	3.66494	1	2	2.37e-05	3.36566	1	3	8.37e-08	3.23855	1	2	4.34e-06	2.47703	1	2	3.34e-05	2.53666	1	2	6.01e-05	2.59998	1	3	9.32841e-06	2.10694	1	3	0.000127532	2.18278	1	3	4.39e-05
Solyc09g056010	LOW QUALITY:ACT-like protein tyrosine kinase family protein (AHRD V3.3 --* AT2G17700.1)	2.88281	1	2	0.000899487	2.70783	1	2	0.000392245	3.40948	1	2	6.47e-05	2.66535	1	3	0.000761933	3.86655	1	3	2.61e-06	2.72981	1	1	0.00796926	2.98064	1	1	0.00362506	2.69538	1	2	0.00206916	4.29236	1	2	0.000635039	3.22523	1	2	0.000476427
Solyc09g064680	LOW QUALITY:Disease resistance protein. putative (AHRD V3.3 *-* Q6L432_SOLDE)	1.78817	1	2	0.00437895	1.71812	1	2	0.00345066	2.0246	1	1	0.00747815	1.6243	1	2	0.00931472	2.06688	1	2	0.000986676	2.01779	1	1	0.0385047	1.42256	1	1	0.0746142	4.43765	1	1	0.00281742	2.49652	1	1	0.00923427	2.25261	1	1	0.0226777
Solyc09g082230	LOW QUALITY:N-acetyltransferase. putative (AHRD V3.3 *** B9RTP4_RICCO)	3.71653	1	10	8.23e-06	4.43802	1	6	1.82e-06	5.70445	1	6	1.53e-06	3.82958	1	9	7.01e-06	3.8218	1	6	1.17e-05	2.36149	4	18	0.0024019	3.30731	2	12	2.02e-05	3.71074	1	12	2.33311e-06	1.24786	5	11	0.145757	2.61467	2	10	0.000695782
Solyc09g090900	Aconitate hydratase (AHRD V3.3 *** A0A059LL79_9CHLO)	1.57001	1	2	0.00668701	1.16433	1	2	0.0138096	1.48009	2	3	0.000615868	1.47119	1	3	0.00207706	1.63715	1	3	0.000320049	1.55204	1	1	0.0208737	1.84414	1	2	0.0021636	1.22468	1	2	0.0129719	1.66165	1	1	0.0149935	0.139993	1	1	0.847089
Solyc10g006690	Serine/threonine-protein kinase (AHRD V3.3 *** M5WN54_PRUPE)	2.45453	1	5	0.00238608	2.82924	1	5	0.000190266	2.31061	1	2	0.00549903	2.3265	1	3	0.00523837	2.09281	1	3	0.00724193	2.57397	1	4	0.00166154	2.90022	1	4	0.000311378	2.10138	1	2	0.0101494	1.42786	2	4	0.0915336	1.76875	1	3	0.0256171
Solyc10g006690	Serine/threonine-protein kinase (AHRD V3.3 *** M5WN54_PRUPE)	2.08369	1	5	0.00268418	4.12362	1	5	1.92e-10	4.12772	1	2	1.63e-10	2.33252	1	3	0.000654425	3.02698	1	3	2.91e-06	1.05181	1	4	0.154348	2.47765	1	4	0.000145024	3.08984	1	2	2.03625e-06	1.06573	2	4	0.159437	2.31203	1	3	0.000436519
Solyc10g049690	NA	2.31604	1	2	0.0119156	3.63353	1	3	2.52e-06	2.94497	1	1	0.00657408	2.34278	1	1	0.0105483	1.87706	1	2	0.0182791	2.17918	1	4	0.00261303	2.25585	1	5	0.000976335	3.14651	1	3	4.08062e-05	2.67837	1	3	0.00126664	2.62895	1	2	0.000822557
Solyc10g055740	Amino acid transporter. putative (AHRD V3.3 *** B9R8J4_RICCO)	2.16458	1	3	0.00407513	2.65938	1	3	0.000312887	2.80732	1	2	0.000380534	2.68307	1	4	0.000252463	2.62511	1	3	0.000486178	2.52622	3	14	0.000121133	1.54484	3	8	0.0214521	0.13953	7	8	0.866481	1.57358	2	5	0.0333468	1.20006	2	5	0.0834386
Solyc11g011880	Protein kinase (AHRD V3.3 *** A9CM11_IPONI)	1.44096	1	3	1.68e-05	2.31849	1	1	5.37e-07	3.02749	1	2	3.63e-10	1.52157	1	2	2.38e-05	2.29239	1	2	1.05e-08	1.46621	3	7	1.21e-07	2.69946	1	3	4.82e-14	2.27561	1	5	2.06727e-14	1.32885	2	4	1.77e-05	2.6807	1	4	2.33e-16
Solyc11g020330	leer-sHSP small heat shock protein	5.04991	1	14	0.000309406	7.23795	1	69	2.71e-08	5.86776	1	13	3.3e-05	4.25523	1	15	0.00191615	4.77901	1	5	0.000991006	2.80642	1	5	0.0511438	8.41772	1	72	9.58e-10	1.50573	2	4	0.288342	4.16806	1	15	0.00343368	4.21081	1	3	0.00487892
Solyc11g042560	Ethylene-responsive transcription factor ERF021 family (AHRD V3.3 *** A0A151SD08_CAJCA)	4.84669	1	4	0.00144815	7.07841	0	3	4.13e-05	4.10893	1	1	0.0235343	3.65868	1	2	0.0212484	1.91149	1	1	0.300428	2.26353	1	2	0.10769	4.83769	0	1	0.00789156	2.81069	0	1	0.170338	0.246758	1	1	0.889584	0.407314	1	1	0.819306
Solyc11g042710	NAD(P)-binding Rossmann-fold superfamily protein (AHRD V3.3 *-* AT2G24190.2)	2.30863	1	2	0.0377677	2.28665	1	2	0.0138134	2.67735	3	17	1.32e-07	2.12691	2	6	0.000754166	3.60663	1	5	3.02e-05	0.924716	1	2	0.276572	0.806068	2	3	0.29267	2.45419	2	10	6.82146e-06	2.22449	1	4	0.00434229	1.59828	1	4	0.0180797
Solyc11g069700	Elongation factor 1-alpha (AHRD V3.3 *** EF1A_SOLLC)	2.01774	1	3	0.0291952	2.74836	1	5	0.000771011	1.96547	1	4	0.0201145	1.92239	1	4	0.029741	3.03292	2	10	0.000155502	3.96601	2	20	7.36e-07	2.65446	3	18	0.000959138	3.49662	4	37	9.00794e-06	3.49503	2	20	3.66e-05	2.95576	7	49	0.000198997
Solyc11g071420	I2C2	3.0573	1	1	0.00139302	2.33631	1	1	0.000725985	2.57707	1	2	6.9e-05	1.91474	1	1	0.0103183	2.83869	1	1	0.000714584	1.97541	1	1	0.0408562	1.34489	1	1	0.049337	1.48488	1	1	0.011356	1.26748	1	1	0.0838154	1.30743	1	1	0.0870928
Solyc04g074830	LOW QUALITY:ENTH/ANTH/VHS superfamily protein. putative (AHRD V3.3 *** A0A061FE62_THECC)	2.36553	2	6	2.67e-13	0.930116	2	3	0.00347151	1.53457	2	6	1.1e-07	1.14794	2	5	0.000143134	1.5713	2	5	1.41e-07	-0.729423	8	5	0.0066423	0.0490059	5	5	0.897815	0.817815	2	3	0.0100289	-0.318881	7	6	0.285569	-0.161318	7	7	0.584679
Solyc12g042930	choice-of-anchor C domain protein. putative (Protein of unknown function. DUF642) (AHRD V3.3 *** AT4G32460.2)	3.86515	1	8	2.7e-10	3.75321	1	2	3.29e-05	1.71721	1	1	0.0331868	1.54364	1	2	0.0387449	1.70038	1	1	0.0688902	0.957192	4	8	0.0936061	1.044	2	3	0.0834862	0.702215	2	3	0.239787	-0.0639683	3	2	0.94054	0.507519	2	3	0.424095
Solyc01g007010	U-box domain-containing family protein (AHRD V3.3 *** B9P691_POPTR)	2.28171	2	7	0.00043023	3.48875	1	5	7.42e-07	3.06316	1	4	1.63e-05	1.83264	2	6	0.00503485	2.86115	1	5	1.8e-05	0.892621	2	3	0.219006	2.55965	1	3	0.000430961	2.97823	1	1	0.00236849	1.00591	2	4	0.167247	1.87791	1	3	0.00610865
Solyc01g010060	LOW QUALITY:ARM repeat superfamily protein (AHRD V3.3 --* AT5G65920.2)	3.88753	2	18	1.22e-05	5.11848	1	13	1.73e-07	4.9611	1	14	3.58e-07	2.38521	3	14	0.00679178	3.84704	1	12	1.44e-05	2.09324	5	18	0.017424	2.48647	2	10	0.00430565	2.82395	2	10	0.00119378	1.50765	5	14	0.108251	1.47704	4	10	0.0918605
Solyc01g044240	Soluble inorganic pyrophosphatase 1 (AHRD V3.3 --* IPYR1_ARATH)	2.33311	2	7	1.25e-06	1.23858	1	2	0.0366401	1.93072	2	7	2.89e-05	1.58195	4	10	0.00060684	3.07755	3	23	4.77e-13	2.69707	4	24	1.07e-10	2.40383	2	9	1.41e-07	2.17613	9	39	9.64692e-08	1.70403	6	18	0.000179759	1.64077	11	33	8.13e-05
Solyc01g057430	Carboxyltransferase alpha Subunit (AHRD V3.3 *-* A0A0G2SJ78_SALMI)	1.62578	2	7	0.000143647	1.67462	2	6	3.92e-05	1.74903	2	6	3.17e-05	1.21115	2	5	0.00616597	1.72504	2	4	0.000117827	0.712944	3	5	0.123385	0.888289	3	6	0.0375602	1.38887	2	4	0.00146016	1.19792	3	5	0.00871904	0.577405	2	3	0.220448
Solyc01g090130	Pectinesterase (AHRD V3.3 *** K4AYV4_SOLLC)	1.29526	2	3	0.04883	1.97522	2	5	0.000358535	2.05218	1	4	0.000549272	2.21243	1	3	0.00130344	2.64163	1	4	4.42e-05	1.37257	1	2	0.0554683	1.49104	1	2	0.0334439	1.93281	1	4	0.00128008	2.19503	1	3	0.00250183	2.51304	1	2	0.000555227
Solyc01g110860	SAUR-like auxin-responsive protein family (AHRD V3.3 *** AT4G34770.1)	2.54538	2	8	0.000247962	3.2076	1	3	0.00124485	2.10201	1	3	0.0197728	2.24549	3	12	0.000264261	2.59591	1	5	0.000839876	0.931911	3	6	0.166423	1.7082	1	3	0.0463521	2.16297	1	4	0.00768094	1.04184	6	11	0.0887974	1.7383	2	4	0.0148158
Solyc02g014860	DnaJ domain-containing protein (AHRD V3.3 *** A0A124SD50_CYNCS)	3.15585	2	14	0.00155928	4.08968	2	25	1.12e-05	6.47576	1	24	1.15e-10	3.07815	4	27	0.00172201	6.43867	1	19	4.21e-10	3.38656	7	64	0.000372051	8.88168	1	97	7.12e-19	7.13622	1	75	1.40474e-14	1.92753	18	66	0.0661777	9.05579	1	45	7.07e-15
Solyc06g068180	Ubiquitin system component Cue protein (AHRD V3.3 *-* AT5G32440.2)	1.76157	2	5	0.000416406	0.892802	3	4	0.049221	2.16414	1	4	8.43e-05	1.39032	2	5	0.00468371	1.40693	2	5	0.00275742	1.18528	3	7	0.00875713	0.827956	2	4	0.109305	1.06101	2	5	0.022861	0.572852	3	5	0.265157	0.246816	4	5	0.633711
Solyc02g032390	NA	1.37597	2	5	0.00625379	1.06502	3	5	0.0176949	1.62768	2	5	0.000621593	1.67113	1	3	0.00228265	1.0402	1	2	0.0522185	1.26183	2	3	0.0202386	1.30013	2	3	0.0101141	0.858963	1	2	0.115791	1.46394	1	2	0.013669	1.19082	1	2	0.0274071
Solyc02g062330	Kinesin-like protein (AHRD V3.3 *** M1AVJ1_SOLTU)	1.13117	2	5	4.63e-05	1.37761	3	6	7.47e-08	1.25103	2	5	3.28e-06	1.19029	2	4	5.58e-05	1.69366	1	3	1.85e-08	1.29768	2	4	9.74e-06	1.36248	2	4	2.78e-06	1.10352	2	3	0.000141851	0.496855	2	3	0.141114	1.78824	1	3	3.36e-08
Solyc02g067600	Dehydrin family protein (AHRD V3.3 --* AT1G20450.2)	2.66931	2	10	9.26e-06	5.18831	1	3	5.52e-05	1.86276	1	3	0.00955837	2.02838	2	7	0.00115721	2.79267	1	4	0.000123787	1.62929	6	17	0.00418814	2.34402	2	7	0.00011691	1.47778	2	4	0.0193669	0.603457	6	10	0.360117	1.38666	3	8	0.0170523
Solyc07g043250	LOW QUALITY:VQ motif-containing protein. putative (AHRD V3.3 *-* A0A061DVP3_THECC)	1.49604	2	4	0.00504404	0.884875	1	2	0.113641	1.69497	1	3	0.00243899	1.12987	2	3	0.0416749	1.98406	1	4	7.99e-05	1.19616	4	9	0.0127623	2.38508	2	8	4.4e-07	2.02871	2	6	2.68246e-05	0.561954	4	6	0.305117	1.27974	3	6	0.00661579
Solyc02g080410	Heat-shock protein. putative (AHRD V3.3 *** B9RXN2_RICCO)	2.10346	2	5	0.000107809	2.33662	2	10	6.76e-07	2.53206	2	9	2.8e-07	1.52802	2	6	0.00301088	2.37394	2	7	2.83e-06	1.01478	3	6	0.0552633	1.51834	2	6	0.00252116	0.954875	3	5	0.0606011	1.57572	2	5	0.00426337	1.56923	2	6	0.00136376
Solyc02g081480	Kinase superfamily protein. putative (AHRD V3.3 *-* A0A061FW08_THECC)	1.7985	2	4	0.000365052	1.8871	2	5	5.83e-05	2.60191	1	5	2.47e-07	1.57889	2	4	0.00164002	2.20232	1	4	8.6e-06	1.24512	2	4	0.0136054	2.39811	1	6	6.11e-07	0.79466	2	3	0.117059	0.161454	4	4	0.797591	1.6946	2	5	0.000337101
Solyc02g083370	Disease resistance protein (CC-NBS-LRR class) family (AHRD V3.3 --* AT1G58400.3)	1.4861	2	5	0.00955972	1.64957	2	5	0.00151253	2.05243	1	4	0.000192694	1.42564	2	5	0.0103183	1.23371	2	4	0.023389	1.50997	2	6	0.00599817	1.69695	2	5	0.00150395	1.12832	2	5	0.0361493	0.930856	3	6	0.112143	1.73548	2	6	0.000974662
Solyc02g091180	LOW QUALITY:DUF4228 domain protein (AHRD V3.3 *** G7IAV0_MEDTR)	3.63616	2	18	3.82e-05	5.57908	1	13	5.17e-09	4.36442	1	7	6.93e-06	2.56496	3	15	0.00412899	3.36319	1	7	0.000161074	1.7084	6	18	0.0643178	2.57201	3	13	0.00293258	3.45315	1	10	8.42756e-05	1.16514	8	18	0.237916	2.93565	2	15	0.000617142
Solyc03g031990	Auxin efflux carrier family protein (AHRD V3.3 *** AT1G20925.1)	1.30769	2	4	0.0009138	1.22394	1	2	0.0037351	1.45762	1	3	0.000585557	1.02842	2	3	0.0131	1.35526	1	3	0.00068574	1.1843	2	5	0.00125974	0.988491	2	3	0.0155551	0.479354	2	2	0.26839	-0.543617	4	3	0.186592	1.56627	1	3	8.55e-05
Solyc03g078310	Long-Chain Acyl-CoA Synthetase (AHRD V3.3 *-* A0A0K9P2Z4_ZOSMR)	1.66521	2	5	0.0369879	2.45585	2	10	0.000174104	1.74049	2	7	0.0111144	2.33892	2	6	0.00415414	2.27337	2	7	0.00173373	1.10186	2	4	0.185478	1.84914	2	7	0.00963536	1.54121	3	8	0.0171838	1.69352	2	6	0.0279841	1.17669	2	5	0.105193
Solyc03g082530	Small auxin up-regulated RNA37	2.71962	2	7	0.000976314	4.33015	1	7	1.4e-06	4.36277	1	4	0.000230242	2.31532	2	9	0.0030823	3.55935	1	6	3.16e-05	0.892444	4	7	0.290507	1.25719	5	11	0.100274	1.04397	3	6	0.183987	1.44262	6	15	0.0709557	1.34506	7	17	0.0673786
Solyc09g082670	SolycHsfA6a	1.23447	2	4	0.0248245	0.965279	2	4	0.047122	1.26055	3	7	0.00663471	1.65819	2	7	0.000780679	1.44242	2	4	0.00378237	2.07071	1	2	0.00191818	2.77068	1	3	2.41e-05	2.00272	1	2	0.00122189	1.04587	2	3	0.0757533	2.43136	1	2	0.000996127
Solyc10g006710	Serine/threonine-protein kinase (AHRD V3.3 *** U5GTQ6_POPTR)	1.27273	2	4	0.00232267	0.885977	4	7	0.0181433	1.74998	2	5	9.05e-06	1.19976	3	6	0.00283541	1.29723	2	4	0.000867287	1.00259	2	3	0.0204537	1.0989	3	5	0.00534655	1.06442	2	3	0.0104765	1.18098	2	5	0.00540983	0.807569	2	3	0.0530794
Solyc03g113440	Major facilitator superfamily protein (AHRD V3.3 *** AT5G28470.2)	1.85049	2	5	6.8e-07	1.42633	1	3	0.000170179	1.82764	1	3	1.59e-05	1.27395	1	3	0.00253146	1.2866	1	1	0.0243016	-0.238809	1	1	0.748403	0.469317	1	1	0.445086	-0.182111	1	1	0.805506	0.286672	1	1	0.663815	0.924196	1	1	0.155483
Solyc03g113980	Calmodulin binding protein-like protein (AHRD V3.3 *** AT5G62570.2)	3.12385	2	14	6.84e-10	1.98833	2	6	8.93e-05	1.17255	2	5	0.0255053	1.6358	2	5	0.00268722	1.73496	1	2	0.00259251	2.05071	5	19	3.24e-05	1.91645	3	9	0.000127693	1.86625	3	10	0.000169261	0.270688	5	6	0.681518	1.03454	2	3	0.0597596
Solyc03g114480	Tetraspanin family protein (AHRD V3.3 *** A0A072V357_MEDTR)	1.29015	2	5	0.000775048	1.80247	2	5	2.02e-06	1.67605	1	4	5.15e-05	1.17463	2	4	0.00265905	1.6613	2	6	1.84e-06	1.15218	4	9	0.000405175	1.45613	3	6	2.58e-05	0.9509	4	8	0.00317856	1.0283	3	6	0.00518528	1.03503	4	7	0.00147398
Solyc03g124110	CBF	3.44022	2	18	0.00198901	5.83841	1	9	1.94e-06	3.22563	1	4	0.00491042	2.681	2	13	0.0161101	4.78997	1	5	0.000125862	1.52877	3	7	0.203488	3.69221	1	5	0.00154377	5.83436	1	2	0.000653386	1.89919	2	7	0.117119	4.62037	1	6	0.000146681
Solyc04g005250	cytosine-5 DNA methyltransferase1	1.85269	2	6	0.0210065	3.36347	3	23	2.13e-06	3.03998	2	10	2.86e-05	2.4011	3	16	0.00140734	2.16939	4	16	0.00227976	2.20703	2	8	0.00391905	2.65963	2	12	0.000227582	2.98849	2	16	2.94143e-05	3.17893	2	13	3.23e-05	1.66839	4	12	0.02369
Solyc04g005550	Disease resistance protein (NBS-LRR class) family (AHRD V3.3 *-* AT5G40060.1)	1.20427	2	4	8.57e-06	2.05091	1	3	5.85e-13	1.8656	1	4	6.25e-12	1.11302	2	4	2.91e-05	1.78184	2	4	2.92e-11	1.42689	3	6	4.82e-09	1.8504	2	6	3.97e-14	1.84217	2	6	9.24741e-14	0.970871	3	6	0.000187887	1.77819	2	6	8.25e-13
Solyc04g055230	cystathionine beta-lyase (AHRD V3.3 *-* AT3G57050.5)	1.36277	2	5	0.0413822	1.35055	7	17	0.000194334	1.42918	8	22	6.8e-05	1.12417	9	19	0.00293461	1.54919	8	22	1.56e-05	-0.14387	4	3	0.856291	1.75234	5	17	1.27e-05	1.13153	8	18	0.00205832	1.12871	8	16	0.0058342	1.06864	8	17	0.00383584
Solyc04g074680	Avr9/Cf-9 rapidly elicited protein. putative (AHRD V3.3 *** A0A072TTE4_MEDTR)	3.48923	2	15	1.43e-07	4.98415	1	7	7.18e-09	3.734	1	4	1.76e-05	2.71224	1	7	0.000151925	3.41866	1	5	1.08e-05	1.8955	5	19	0.00327434	2.54564	2	8	0.000135953	2.65863	1	5	0.000247928	0.55147	5	7	0.478543	1.32868	3	6	0.0489433
Solyc04g077720	Nucleobase-ascorbate transporter-like protein (AHRD V3.3 *** G7LFG1_MEDTR)	1.74503	2	6	9.18e-05	1.30689	1	3	0.00688857	1.36115	2	4	0.0032439	1.14831	2	3	0.0201111	1.0582	2	3	0.0344967	0.933172	2	3	0.0783904	1.61632	1	1	0.0715781	0.671935	1	1	0.358898	0.247183	1	1	0.751312	0.87385	1	1	0.19732
Solyc05g024160	Pyruvate dehydrogenase E1 component subunit beta (AHRD V3.3 *** B6T6H3_MAIZE)	2.0047	2	7	2.06e-06	3.10479	2	15	2.06e-15	2.27141	3	12	5.47e-09	2.18424	3	10	8.88e-08	1.8224	3	9	3.32e-06	-1.0141	21	11	0.0110936	1.00394	8	15	0.00989347	1.49262	5	12	0.000101384	0.110837	18	19	0.834803	0.338056	11	14	0.435964
Solyc05g052410	Dehydration responsive element binding protein (AHRD V3.3 *** Q8GZF2_SOLLC)	1.96462	2	4	0.0190755	5.55582	1	24	3.22e-13	3.4027	1	5	2.03e-05	2.7327	2	9	0.000524389	2.7006	1	5	0.000496579	1.1717	3	6	0.164762	4.76301	1	15	3.62e-10	3.27951	1	6	2.68246e-05	1.03623	4	8	0.234394	2.86138	1	6	0.000204525
Solyc06g005680	Two-component response regulator (AHRD V3.3 *** W9RUI2_9ROSA)	3.01072	2	14	6.23e-09	3.85828	2	22	1.67e-14	3.81989	2	16	5.78e-13	3.32044	2	20	9.31e-11	3.39195	1	7	2.12e-08	0.79835	10	16	0.138096	2.65042	4	20	3.8e-08	3.16023	3	20	8.9374e-11	1.2776	10	23	0.0151802	1.06389	5	9	0.0380409
Solyc06g034370	Plant invertase/pectin methylesterase inhibitor superfamily protein (AHRD V3.3 *** AT5G62350.1)	1.60924	2	4	0.00217855	2.05269	1	2	0.00204266	1.72107	1	3	0.00375867	1.4441	9	23	0.00074209	1.91768	1	3	0.000480422	1.6203	2	6	0.000894404	1.16806	1	2	0.045418	0.197677	2	3	0.742461	0.681101	14	22	0.144681	-0.0918113	3	3	0.885486
Solyc02g091250	LOW QUALITY:mediator of RNA polymerase II transcription subunit (AHRD V3.3 *** AT2G01300.1)	3.23885	3	22	5.3e-06	4.03332	1	10	2e-07	3.38006	1	8	1.62e-05	2.87062	3	16	9.35e-05	3.843	1	8	2.87e-06	2.04354	9	36	0.0036075	2.32407	4	16	0.00083095	3.06779	2	16	1.29934e-05	1.41583	11	29	0.0607922	3.36615	2	17	1.91e-06
Solyc06g053950	Heat shock transcription factor (AHRD V3.3 *-* A0A076L230_GOSHI)	1.78968	2	4	0.0361106	3.79236	1	10	9.32e-07	3.10698	1	7	9.07e-05	2.70163	1	7	0.000713412	3.53522	1	10	4.25e-06	1.70274	3	8	0.027153	3.63087	1	9	4.85e-06	2.36009	2	7	0.00164311	2.15532	2	8	0.0070201	2.95954	2	9	8.7e-05
Solyc06g053960	SolycHsfA6b	2.55048	2	12	5.65e-05	4.21763	2	26	3.54e-12	3.28227	2	16	8.25e-08	2.7113	3	16	1.39e-05	3.97805	2	24	7.18e-11	2.55742	3	18	1.9e-05	3.87159	2	23	1.2e-10	2.19255	4	16	0.000206899	2.07308	5	18	0.00105147	2.96535	3	21	4.93e-07
Solyc06g060870	Alpha/beta-Hydrolases superfamily protein (AHRD V3.3 *** A0A061GB30_THECC)	1.79637	2	6	0.0204052	2.93423	1	5	4.91e-05	1.62362	1	3	0.0306699	1.88554	2	7	0.0113681	2.6712	1	4	0.000298368	1.86891	2	8	0.0121753	2.31424	2	6	0.00136891	2.27482	1	5	0.00188172	2.36778	3	12	0.00165973	3.03803	1	8	2.14e-05
Solyc06g082440	Non-specific serine/threonine protein kinase (AHRD V3.3 *** K4CAA3_SOLLC)	1.82699	2	6	0.0069128	2.53404	1	5	6.51e-05	1.89964	1	3	0.00443542	1.48362	2	5	0.0260311	1.76832	2	5	0.00512023	1.60139	4	12	0.0132119	1.38879	3	6	0.0319657	1.62212	2	4	0.0119795	1.35624	3	8	0.0487067	1.29095	2	5	0.0455039
Solyc07g040750	RNA helicase DEAD21	1.7132	2	5	0.00252132	2.32185	1	5	1.96e-05	2.21884	1	5	8.95e-05	1.88248	2	5	0.00106363	2.27603	1	5	3.45e-05	0.874131	11	19	0.106581	0.518382	9	12	0.356501	-0.189076	10	9	0.753239	1.07274	6	12	0.0539448	0.229971	14	16	0.704142
Solyc07g042530	NA	1.15628	2	3	0.0118985	1.72924	2	4	1.45e-05	1.44174	2	4	0.000471693	1.63442	1	3	0.00087393	0.79439	2	3	0.0486241	1.65701	1	3	0.000447335	1.5033	2	5	0.000100038	1.66907	2	5	1.95713e-05	1.73875	1	4	0.000170413	0.841217	3	5	0.0232873
Solyc06g074610	LOW QUALITY:Calcium-dependent lipid-binding (CaLB domain) family protein (AHRD V3.3 --* AT5G55530.3)	2.47357	3	15	0.000686237	3.64198	1	9	3e-07	2.8605	1	7	6.36e-05	2.19994	3	10	0.00280554	2.96633	1	6	3.29e-05	1.27836	4	9	0.10011	1.88906	2	6	0.00920198	1.97932	1	4	0.00649855	1.13625	4	9	0.158755	2.0608	2	7	0.00394169
Solyc08g028780	LOW QUALITY:DUF868 family protein (AHRD V3.3 *** G7J9W6_MEDTR)	2.82122	2	10	1.43e-06	2.07409	1	4	0.000525184	1.44022	1	3	0.0215296	1.88181	2	5	0.00218762	1.71157	1	3	0.00543594	1.69522	3	8	0.00467354	1.63474	1	3	0.0101313	2.48763	1	3	0.000133774	1.34468	2	4	0.0421077	2.40058	1	3	0.000159427
Solyc08g029050	TOPLESS 6	1.79608	2	5	1.23e-09	1.63532	2	6	6.9e-09	1.80961	2	7	6.76e-11	1.68267	2	5	3.83e-08	1.12231	2	5	7.43e-05	0.960805	2	4	0.00212999	1.24172	2	4	4.47e-05	1.51035	3	7	4.23269e-08	1.2356	2	4	0.000106555	1.09296	2	5	0.000148437
Solyc08g029050	TOPLESS 6	2.12696	2	5	2.48e-05	1.58947	2	6	0.000463722	2.00228	2	7	9.64e-06	1.69663	2	5	0.00138945	1.01926	2	5	0.0239322	1.09197	2	4	0.0584842	1.9846	2	4	0.000504614	1.65832	3	7	0.000232692	1.07606	2	4	0.0503601	1.27393	2	5	0.011854
Solyc08g062360	Ankyrin repeat family protein (AHRD V3.3 *** F8WLA0_CITUN)	1.55568	2	4	0.00373186	2.09006	1	3	0.00010054	1.81099	1	2	0.00262505	1.96424	1	4	0.00027178	2.40522	1	4	1.07e-05	0.931811	4	8	0.0713451	1.36734	2	5	0.00715207	1.86044	1	3	0.000494289	0.657345	4	6	0.239037	1.21483	2	5	0.0158019
Solyc08g068790	Tyramine n-hydroxycinnamoyl transferase (AHRD V3.3 *** Q5D8C0_CAPAN)	1.31989	2	3	0.0230568	3.00269	1	2	0.000646193	1.8575	1	2	0.00374179	2.04846	1	2	0.00186184	3.20883	1	4	3.91e-07	1.24118	5	11	0.00708998	1.73915	3	8	0.000171121	1.6803	3	8	0.000253459	1.33274	3	7	0.00806658	1.34216	5	13	0.00207785
Solyc08g082790	mechanosensitive channel of small conductance-like 10 (AHRD V3.3 --* AT5G12080.3)	1.93644	2	7	0.00177313	2.34148	2	9	3.08e-05	3.4376	1	8	5.5e-07	2.00937	3	11	0.000441472	3.47427	1	9	1.39e-07	0.752532	4	7	0.227836	1.41237	7	17	0.00640749	0.506418	8	11	0.37308	1.16426	6	13	0.04234	0.848903	4	7	0.138012
Solyc09g008300	LOW QUALITY:Pentatricopeptide repeat superfamily protein (AHRD V3.3 *** A0A061EAZ8_THECC)	1.09625	2	3	0.00313573	1.4294	2	4	1.84e-05	1.28833	2	3	0.000286253	1.05063	2	3	0.00381401	1.5275	1	3	4.53e-05	0.88462	2	3	0.021957	1.15459	2	3	0.00182674	1.04327	2	3	0.00533499	0.310127	2	3	0.459418	1.69421	1	3	6.57e-06
Solyc10g007360	Protein DETOXIFICATION (AHRD V3.3 *** A5B677_VITVI)	1.30564	2	5	0.00145695	1.52146	2	4	9.59e-05	1.77607	1	4	2.92e-05	1.63703	2	4	0.000144866	2.13265	1	4	4.09e-07	1.1539	1	3	0.0131131	1.87058	1	3	2.97e-05	1.93444	1	3	1.5092e-05	1.47655	2	3	0.00137267	2.12229	1	3	2.09e-06
Solyc10g081300	Metacaspase 9 (AHRD V3.3 *** M4Y069_CAPAN).Pfam:PF00656	1.00747	3	6	0.0230791	0.923878	3	4	0.0265737	1.14256	2	5	0.00762413	1.02161	3	5	0.0204239	0.975637	3	6	0.0150104	1.65805	4	11	1.66e-05	1.00793	5	9	0.00915799	1.24018	5	12	0.000867283	0.848091	4	8	0.0487631	2.02704	8	29	6.12e-09
Solyc10g011910	WRKY transcription factor 25	2.0876	2	6	0.00545936	2.56467	1	3	0.000561962	1.94862	1	3	0.0118773	2.58795	1	6	0.000551468	2.67879	1	3	0.000486178	1.23243	2	5	0.109997	1.97328	1	3	0.0109734	2.08487	1	3	0.00577357	1.77787	2	7	0.0202788	2.89334	1	5	8.84e-05
Solyc11g012980	Ethylene-responsive transcription factor (AHRD V3.3 *** A0A0K9P1G2_ZOSMR)	1.8901	2	6	0.0126115	2.48212	1	2	0.00211285	2.70803	1	7	0.00015581	1.72513	1	3	0.0318691	2.07771	1	4	0.00451497	1.56938	2	4	0.0430529	1.04349	1	2	0.210473	1.2718	2	4	0.0884726	0.0206276	2	2	0.986277	0.765481	2	3	0.334094
Solyc11g072620	LOW QUALITY:G patch domain-containing protein 1 (AHRD V3.3 --* A0A1D1XCL3_9ARAE)	1.84981	2	5	0.00438162	1.54517	1	3	0.0143622	2.92493	1	6	1.49e-05	1.4698	2	5	0.0186272	3.12088	1	5	1.21e-05	1.48591	2	5	0.0225327	1.84341	1	3	0.00803881	2.99056	1	5	3.00129e-05	1.162	3	5	0.0765425	1.80765	2	5	0.00305535
Solyc12g005450	Kinase family protein (AHRD V3.3 *** D7LY50_ARALL)	3.42238	2	21	3.54e-05	4.23216	1	7	1.09e-06	3.85334	1	6	1.3e-05	3.02541	2	10	0.000444097	3.39084	1	4	0.000113413	2.37252	4	16	0.0049733	3.32459	1	6	9.51e-05	4.03299	1	4	1.50929e-05	1.30847	4	9	0.159984	3.68003	1	7	1.91e-05
Solyc12g006380	2-oxoglutarate-dependent dioxygenase	1.94793	2	5	4.91e-05	2.08123	1	3	0.000129043	1.69097	1	3	0.000998558	1.08758	2	3	0.031366	1.31207	1	3	0.0094625	1.91552	3	11	7.42e-06	0.290034	6	7	0.573372	0.229233	4	5	0.654582	1.03323	3	6	0.0352978	0.230984	6	7	0.654061
Solyc01g108320	Peroxidase (AHRD V3.3 *** K4B348_SOLLC)	1.0309	4	7	0.031384	0.845502	4	7	0.0522244	1.02161	6	11	0.016511	1.06444	2	5	0.0290048	1.65368	2	6	0.000273894	0.449795	1	2	0.524901	0.641959	1	1	0.434759	0.103048	1	1	0.930622	-0.628954	1	1	0.41891	1.94912	1	1	0.0653765
Solyc12g055710	RING/U-box superfamily protein (AHRD V3.3 *** AT1G72310.1)	1.98103	2	6	0.00985905	2.83825	1	3	0.000219188	2.55698	1	2	0.00211171	1.77304	2	5	0.0192113	3.54337	1	3	3.06e-05	1.51338	2	6	0.0477101	2.22314	1	3	0.00420498	4.16084	1	2	0.000101204	0.539502	3	4	0.546614	2.67109	1	5	0.000332105
Solyc02g078870	NA	1.23761	4	8	0.038343	1.11334	2	4	0.0650862	1.26937	3	7	0.0259216	1.1595	4	8	0.0425791	1.68796	4	11	0.00121942	1.3671	2	5	0.0348933	1.42601	2	5	0.0237409	3.07508	2	10	6.51507e-07	1.8607	2	7	0.00358454	1.75055	3	9	0.00135732
Solyc01g067160	DNA topoisomerase 4 subunit B (DUF810) (AHRD V3.3 --* AT4G11670.4)	1.10232	3	6	9.9e-05	1.47666	4	10	3.57e-09	1.51158	3	7	1.85e-08	1.29187	3	7	3.82e-06	1.31278	3	6	2.24e-06	0.718924	2	3	0.0321483	1.47168	2	5	6.86e-07	1.24685	2	5	1.00376e-05	0.631466	3	4	0.050998	1.06574	2	4	0.000421741
Solyc02g083360	methionine-S-oxide reductase (AHRD V3.3 *** AT2G17705.1)	1.50345	4	10	9.15e-05	0.958896	4	7	0.0104813	1.39386	3	8	0.000222492	1.17593	4	9	0.00267902	0.814222	4	6	0.0338862	1.40497	5	12	0.000180246	1.10714	5	10	0.00325489	0.834949	4	8	0.0290745	0.642733	6	9	0.129962	1.05757	5	9	0.00497382
Solyc01g091830	DUF4378 domain protein (AHRD V3.3 *** AT4G00770.1)	3.55239	3	29	1.56e-10	3.34176	2	19	1.73e-09	1.81173	5	16	0.00103805	2.00499	5	19	0.000505731	2.55702	2	11	5.66e-06	0.717921	3	5	0.278777	1.6538	2	6	0.00492862	1.36441	2	4	0.0231621	0.72279	3	5	0.287452	1.35556	2	3	0.0293376
Solyc01g098530	CTP synthase family protein (AHRD V3.3 *-* AT1G30820.1)	2.72869	3	17	1.87e-16	1.12034	3	6	0.00103952	1.15304	4	7	0.00076347	1.47526	4	11	2.15e-05	1.10046	3	6	0.00167464	1.10738	5	11	0.00121322	0.277279	5	7	0.488437	0.570648	5	7	0.103826	0.686352	6	10	0.0638836	-0.652073	11	7	0.055121
Solyc02g080890	WRKY transcription factor 6	1.52495	3	9	0.0180906	2.79532	1	6	5.31e-06	1.57005	1	3	0.0139329	2.2283	2	7	0.000412716	1.68199	2	5	0.00568118	1.64995	5	15	0.00741145	2.14882	3	11	0.000271368	1.2301	4	9	0.0418394	1.01352	6	11	0.130918	1.69313	4	11	0.00441315
Solyc02g081560	LOW QUALITY:Dof zinc finger protein (AHRD V3.3 --* A0A0B6VJP1_TOBAC)	2.09578	3	11	0.000195223	3.05349	2	16	1.38e-08	2.6612	2	12	1.26e-06	1.90899	4	14	0.000571547	2.85611	2	10	3.93e-07	1.05854	5	10	0.069047	3.47683	2	19	1.13e-10	1.83969	3	10	0.000697509	0.479927	8	11	0.456939	1.7396	4	12	0.00119105
Solyc02g084850	Abscisic acid and environmental stress-inducible protein TAS14 (AHRD V3.3 *** TAS14_SOLLC)	3.6347	3	34	0.0259039	6.69524	2	179	4.74e-06	5.40414	2	71	0.000251249	5.41115	2	69	0.000491721	5.88914	2	110	5.33e-05	1.56588	1	3	0.387885	7.03997	1	81	1.97e-06	3.74468	1	14	0.0138683	6.56238	1	38	4.49e-05	5.40379	1	36	0.000312165
Solyc04g009260	stomatal cytokinesis defective / SCD1 protein (SCD1) (AHRD V3.3 --* AT1G49040.1)	1.22372	3	7	1.12e-09	1.14293	5	10	2.37e-10	1.26254	4	8	4.07e-11	1.08811	4	9	1.75e-08	0.926527	4	7	1.71e-06	1.05042	4	8	5.24e-08	0.850952	6	10	2.43e-06	1.27767	4	10	2.18864e-12	1.04432	4	9	6.68e-08	0.964874	4	7	9.11e-07
Solyc04g018130	Leucine-rich repeat protein kinase family protein (AHRD V3.3 --* AT2G04300.2)	1.357	3	8	0.00130826	1.93879	3	9	8.3e-07	1.36724	4	8	0.000558567	1.0498	2	3	0.0445017	0.849671	0	1	0.724295	1.1147	3	6	0.0134024	2.01824	2	8	3.42e-06	1.68013	3	8	4.8258e-05	0.329536	2	3	0.584406	0.999772	0	1	0.678919
Solyc04g054290	Pentatricopeptide repeat-containing family protein (AHRD V3.3 *** B9HFU9_POPTR)	1.44783	3	7	3.02e-05	1.49099	3	8	6.28e-06	2.04501	2	8	1.77e-09	1.36529	3	7	0.000115168	1.64021	2	6	1.7e-06	1.03759	3	5	0.00511674	1.79263	2	5	4.59e-07	2.32075	2	6	7.20372e-11	0.778657	3	5	0.0419266	1.50322	2	5	2.36e-05
Solyc05g008120	Chaperone DnaJ (AHRD V3.3 *** A0A0B0MDP3_GOSAR)	2.09538	3	11	0.00606572	3.74906	5	56	5.01e-08	4.31598	2	33	5.42e-10	3.08288	4	31	2.21e-05	2.94206	2	13	2.97e-05	1.74346	4	12	0.0214099	5.72384	1	39	5.4e-16	3.83912	2	23	3.56763e-08	1.3722	9	22	0.0831269	2.99898	1	8	4.03e-05
Solyc05g025790	Potassium channel (AHRD V3.3 *-* Q9SSV3_NICPA)	1.07483	3	5	0.00878709	1.41484	2	6	0.000129623	1.58082	2	6	4.27e-05	1.20738	4	8	0.00111674	1.51375	4	9	1.24e-05	0.994388	2	3	0.0310061	1.08686	2	3	0.0164262	1.87401	2	5	9.8732e-06	0.582959	4	5	0.163779	1.1615	3	6	0.00169917
Solyc05g055080	LOW QUALITY:P-loop containing nucleoside triphosphate hydrolases superfamily protein (AHRD V3.3 --* AT4G13030.3)	2.80524	3	17	0.005762	5.50969	1	7	7.54e-06	4.53911	1	4	0.000641684	2.40471	3	11	0.0172624	4.68503	1	5	0.000130682	1.83137	3	11	0.0796632	5.33852	1	6	5.58e-05	7.12697	0	4	1.17226e-05	2.35989	3	14	0.0250381	4.29931	1	8	5.36e-05
Solyc07g053230	R2R3MYB transcription factor 83	2.69447	3	18	0.000751891	4.87329	1	11	1.59e-08	3.11794	1	6	0.000178756	1.9143	6	22	0.0164541	3.83995	1	13	1.58e-06	1.42102	9	23	0.0870377	2.34647	3	15	0.00237825	3.73211	1	11	3.36207e-06	0.422472	19	26	0.667326	2.67094	3	18	0.000476083
Solyc08g008100	NA	1.41647	3	7	0.00427164	3.2346	1	6	2.86e-10	2.19951	2	6	5.66e-06	1.62661	2	6	0.000916355	2.20048	1	5	7.19e-06	0.870945	7	12	0.0771939	2.10362	4	17	1.86e-06	2.43336	3	16	3.56763e-08	0.792303	6	10	0.123623	1.88098	4	12	3.04e-05
Solyc08g022240	Alpha/beta-Hydrolases superfamily protein (AHRD V3.3 *** A0A061GDS7_THECC)	1.60997	3	7	8.92e-06	1.32609	2	4	0.000312818	1.1339	3	5	0.00193825	1.36339	3	6	0.000294782	1.06398	2	4	0.00454959	1.29099	3	7	0.000327482	1.48619	2	4	0.000139434	0.77867	2	4	0.0466005	0.46978	3	4	0.272864	1.23885	2	4	0.00138695
Solyc08g079590	Pentatricopeptide (PPR) repeat-containing protein-like (AHRD V3.3 *** Q6ETC2_ORYSJ)	1.79122	3	10	1.99e-05	1.82082	2	7	1.81e-05	1.5329	2	5	0.000529314	1.63393	2	6	0.000359419	0.82052	3	4	0.0664373	0.826207	8	14	0.0516439	0.235165	7	8	0.636483	0.881086	5	8	0.0338825	0.317027	7	8	0.527661	0.356468	5	7	0.443598
Solyc09g075060	Beta-glucosidase. putative (AHRD V3.3 *** B9SAQ6_RICCO)	1.11023	3	6	0.000195223	1.41197	4	9	1.82e-07	1.78627	2	7	7.8e-10	1.3979	3	7	2.39e-06	1.71428	2	6	7.29e-09	1.89836	4	12	6.25e-13	1.7619	4	13	1.06e-11	2.41483	3	15	2.07214e-20	2.00379	3	12	2.04e-13	2.05457	3	11	5.19e-14
Solyc10g006670	Serine/threonine-protein kinase (AHRD V3.3 *-* V4TXK0_9ROSI)	1.50964	3	8	0.0298394	2.27784	2	9	0.00030356	1.40171	2	5	0.0368486	1.48481	2	5	0.0368206	1.40991	2	5	0.0338202	1.39361	3	6	0.047588	1.99935	2	7	0.00256097	1.33163	2	5	0.0501262	1.397	3	7	0.0509593	1.47834	2	5	0.0278844
Solyc10g050970	Ethylene Response Factor D.4	2.2799	3	13	0.0392754	5.72186	1	9	7.51e-07	5.26435	1	6	1.57e-05	2.76121	3	15	0.0086541	5.55819	1	7	4.48e-06	1.29236	4	8	0.26265	5.56957	1	5	4.16e-05	7.83866	0	4	1.90162e-06	1.91999	3	12	0.0887847	7.27174	1	9	1.11e-06
Solyc10g055760	NAC domain protein NAC6	3.06454	3	24	1.07e-08	2.46407	2	8	6.75e-06	1.57791	3	9	0.00377344	1.59772	7	20	0.004118	1.69411	4	12	0.00139098	1.18974	16	36	0.0365914	0.725455	12	20	0.213984	0.0449156	9	9	0.953928	-0.189193	25	22	0.794122	0.246895	15	18	0.707726
Solyc11g020140	chromatin remodeling 38 (AHRD V3.3 --* AT3G42670.4)	1.35311	3	8	0.0108644	2.76648	2	13	1.5e-08	2.64005	3	14	6.52e-08	1.82551	5	17	0.000181735	2.11314	4	15	6.35e-06	1.13049	5	10	0.0282613	2.77642	2	10	5.39e-08	2.50984	3	13	2.26815e-07	1.17361	8	17	0.0215052	2.50149	3	17	1.27e-07
Solyc12g088400	Zinc-finger protein (AHRD V3.3 *-* Q40899_PETHY)	1.42821	3	7	0.0165	3.47633	1	11	6.81e-10	3.99542	1	9	5.23e-10	1.80754	3	11	0.0011752	2.82658	2	8	6.67e-07	0.211338	8	9	0.762303	1.38311	9	22	0.00797071	2.65202	2	8	2.57126e-06	0.574182	7	11	0.358291	1.05711	5	10	0.0519765
Solyc01g087580	LOW QUALITY:SNF2 domain-containing protein / helicase domain-containing protein / zinc finger protein-like protein (AHRD V3.3 --* AT1G50410.4)	1.81511	4	14	0.00508763	3.76483	1	12	2.29e-08	3.5905	1	8	1.7e-06	2.34425	3	15	0.000250283	2.90449	2	8	1.92e-05	0.76784	5	9	0.274155	1.72433	4	11	0.00581484	2.85941	1	6	0.000110821	0.775878	4	7	0.28778	1.76064	3	8	0.00592617
Solyc01g094490	NA	1.37711	4	10	0.00922667	2.32791	5	24	5.49e-07	2.46075	4	18	3.21e-07	1.80643	5	17	0.000282625	1.70837	5	14	0.00031701	0.0917854	15	16	0.893532	1.39967	6	16	0.00361538	1.32599	8	19	0.00490371	1.82743	6	21	0.000289514	1.3577	9	22	0.00380425
Solyc01g108100	Cold regulated gene 27. putative isoform 1 (AHRD V3.3 *** A0A061DZZ1_THECC)	1.70318	4	13	0.00107686	2.60072	3	15	1.39e-07	2.99805	2	13	2.74e-09	2.41488	2	11	3.99e-06	2.8483	2	9	3.05e-08	0.698246	8	13	0.214546	1.618	4	10	0.00133472	2.95372	2	13	2.92847e-09	0.42273	9	12	0.490714	1.64053	3	9	0.0011656
Solyc02g022890	Fatty acid 2-hydroxylase (AHRD V3.3 *** A0A1D1ZHT2_9ARAE)	1.69348	4	10	3.46e-08	1.16107	8	18	4.03e-05	1.62257	9	27	5.68e-09	1.31018	3	7	5.76e-05	1.62024	3	9	1.16e-07	0.849954	5	9	0.00750927	1.22335	8	18	1.86e-05	1.35968	8	20	1.47583e-06	1.56293	3	8	1.86e-06	0.610811	5	7	0.0556953
Solyc02g082610	Proliferating cell nuclear antigen (AHRD V3.3 --* PCNA_TOBAC)	1.39949	4	11	0.00227861	1.74108	5	15	2.66e-05	1.7186	5	15	4.42e-05	1.08221	8	18	0.0121749	1.19425	5	11	0.00498688	1.0067	4	8	0.0367701	1.02001	5	11	0.0210484	1.39219	5	12	0.00114155	0.38024	11	14	0.45123	1.20093	6	14	0.0044313
Solyc02g090470	Peroxidase (AHRD V3.3 *** K4BCJ6_SOLLC)	1.31762	4	8	0.000139923	1.92347	2	7	3.03e-08	1.91016	2	7	8.38e-08	2.2569	2	7	1.61e-09	1.04013	2	3	0.0141467	-1.18125	1	1	0.0871316	2.12933	1	3	5.8e-06	0.988492	2	3	0.0224682	1.97272	1	3	5.42e-05	0.77267	1	2	0.133602
Solyc03g093130	xyloglucan endotransglucosylase-hydrolase 3	4.97249	4	107	1.91e-08	6.0003	2	71	1.46e-11	2.47421	5	24	0.00571171	2.52493	7	37	0.0066465	2.541	2	10	0.00493222	1.85478	10	36	0.0541189	2.45646	4	18	0.0069893	0.584747	8	11	0.571366	0.509029	13	18	0.66053	1.92594	4	13	0.037011
Solyc03g121400	Dof zinc finger protein14	1.97673	4	13	3.04e-06	1.58923	2	6	0.000192533	1.13066	2	5	0.011334	1.5997	4	11	0.000242199	0.555587	3	4	0.226581	0.737023	7	11	0.108493	0.358079	6	8	0.466405	0.169909	5	6	0.739399	0.339286	9	11	0.510821	0.515648	5	7	0.262665
Solyc04g054430	Retrovirus-related Pol polyprotein from transposon 17.6 (AHRD V3.3 --* A0A151SX10_CAJCA)	1.82824	4	13	0.00136409	2.68962	3	18	5.05e-07	2.76236	3	17	3.13e-07	1.97751	4	16	0.000466225	2.11748	3	12	8.51e-05	1.35049	7	17	0.0182998	3.19533	2	18	2.99e-09	2.82022	3	16	1.76755e-07	0.735247	8	14	0.242758	2.64972	3	14	1.26e-06
Solyc05g008130	LOW QUALITY:Six-bladed beta-propeller. TolB-like protein (AHRD V3.3 *** A0A103XVG9_CYNCS)	1.46193	4	9	0.00155138	2.77226	3	17	8.25e-11	2.68143	3	16	4.76e-10	2.13364	4	16	1.26e-06	3.00293	2	14	1.91e-11	0.738777	10	17	0.110958	2.20429	5	21	9.5e-08	2.27843	5	21	3.40669e-08	1.01024	8	16	0.0299787	1.25209	7	15	0.00315527
Solyc05g016180	Class I glutamine amidotransferase-like superfamily protein (AHRD V3.3 *-* AT5G38200.3)	1.93505	4	13	0.00203337	3.12563	3	21	9.39e-08	2.67978	4	22	4.22e-06	2.89702	3	18	2.25e-06	3.60652	2	19	1.39e-09	1.79843	5	17	0.00353766	1.6599	6	18	0.00549773	1.77377	8	25	0.00250478	2.0404	5	18	0.00134409	1.79741	6	20	0.00233252
Solyc06g060680	Kinase family protein (AHRD V3.3 *** B9GPM5_POPTR)	2.06632	4	16	5.95e-05	2.42192	2	7	3.42e-06	1.72658	2	4	0.00173028	1.56088	3	7	0.00403763	2.50065	1	5	4.67e-06	1.36213	6	15	0.00982928	2.13322	2	9	3.4e-05	2.52729	1	5	5.93873e-06	0.495946	6	8	0.422228	2.5023	2	7	2.55e-06
Solyc06g073940	Protein FAF-like. chloroplastic (AHRD V3.3 *** A0A0B2RVL4_GLYSO)	1.65255	4	11	1.35e-05	2.15665	2	9	1.5e-08	1.46476	4	9	8.77e-05	1.68286	6	18	5.34e-06	0.980469	5	9	0.00812125	1.23671	10	22	0.000613123	0.265161	9	10	0.541219	1.06373	13	26	0.0023159	0.771736	13	21	0.0494201	-0.0642378	12	12	0.894884
Solyc06g075780	Zinc finger. C2H2 (AHRD V3.3 *** A0A103Y6U7_CYNCS)	2.97919	4	31	7.17e-05	5.14243	1	13	2.44e-09	3.56567	1	12	4.71e-06	2.86192	4	27	0.000180659	2.95524	2	15	6.61e-05	1.24642	17	39	0.119417	1.43329	5	14	0.0640142	1.55432	5	14	0.0379307	1.12123	14	30	0.178158	1.81099	7	23	0.0143918
Solyc06g076080	Cell division cycle protein 48-related / CDC48-related isoform 1 (AHRD V3.3 --* A0A061ERQ8_THECC)	2.84578	4	24	0.00176645	4.41918	1	10	5.11e-06	2.45707	2	6	0.00850666	2.38856	4	19	0.00862932	3.54193	1	7	0.00018685	1.81432	7	24	0.0510414	2.98687	2	9	0.00122683	5.45322	1	8	2.86907e-06	0.748408	13	22	0.478121	3.63608	2	13	6.14e-05
Solyc07g005310	Quinoprotein amine dehydrogenase. beta chain-like. RIC1-like guanyl-nucleotide exchange factor (AHRD V3.3 --* AT3G61480.2)	1.46727	4	9	0.000598849	1.46446	4	11	0.000278281	1.491	4	10	0.000253156	1.40374	4	9	0.00109402	1.30115	4	8	0.00136263	1.13345	3	6	0.00989146	1.21436	3	7	0.00383843	1.19752	4	8	0.00382601	1.06978	3	6	0.0194768	0.881836	4	7	0.0385558
Solyc09g011330	Serine/threonine-protein kinase (AHRD V3.3 *** M1C8X1_SOLTU)	1.18926	5	11	5.3e-06	0.988266	3	6	0.000210859	1.02695	4	7	0.000127158	1.02387	4	8	0.000219879	0.611098	3	4	0.0314998	1.07414	10	20	1.43e-05	0.611677	5	8	0.0246671	0.866918	5	9	0.000895767	0.331872	9	11	0.266845	0.351271	6	7	0.218188
Solyc07g055720	Heat shock protein. putative (AHRD V3.3 *** Q8LD91_ARATH)	1.75169	4	13	0.012434	3.90657	1	8	4.7e-08	4.4514	1	6	6.09e-08	2.58045	1	5	0.000491721	3.7676	1	4	5.92e-06	2.36291	11	55	0.000236922	8.21247	1	46	2.51e-19	5.70932	1	38	1.19509e-17	1.85656	6	21	0.00792385	5.06625	1	14	8.24e-12
Solyc07g056600	VQ motif-containing protein (AHRD V3.3 *** AT1G78410.2)	1.41677	4	9	0.0227205	2.2396	1	4	0.00313076	2.38627	1	5	0.00220655	1.61419	3	8	0.0109453	1.1943	3	7	0.0446195	0.535352	4	5	0.462844	1.60647	2	5	0.0193997	1.59068	1	3	0.0578254	0.580684	5	7	0.400192	2.14412	2	8	0.000759712
Solyc07g064820	LOW QUALITY:MAP kinase kinase kinase 59	1.8483	4	13	0.000327513	3.02692	2	14	1.27e-09	2.42689	2	9	1.87e-06	1.84109	4	14	0.000366378	2.44957	2	11	1.04e-06	0.994298	7	14	0.0643009	1.72257	4	12	0.000517528	2.17832	2	8	1.87193e-05	1.23591	8	18	0.022535	1.95734	4	12	8.13e-05
Solyc08g015820	LOW QUALITY:EXS (ERD1/XPR1/SYG1) family protein (AHRD V3.3 --* AT1G68740.2)	1.55111	4	11	3.06e-05	1.51396	4	9	2.52e-05	1.33048	4	9	0.000249296	1.06087	4	7	0.00636666	1.64074	3	7	9.27e-06	0.860957	5	9	0.0270279	0.791145	5	8	0.0381921	0.861463	5	9	0.0190873	0.648797	5	7	0.120158	0.741572	5	7	0.0505209
Solyc08g062330	Ankyrin repeat family protein (AHRD V3.3 *** F8WLA0_CITUN)	1.71845	4	12	6.83e-06	1.73331	3	8	5.58e-06	1.30612	3	6	0.00101107	1.04644	4	8	0.00880056	1.2878	3	7	0.000746951	0.848555	10	18	0.0298409	1.13618	8	16	0.00198738	0.287575	6	7	0.502257	0.424402	10	14	0.329663	0.339067	8	10	0.421658
Solyc08g081620	LEU13054 endo-1.4-beta-glucanase precursor	1.08277	4	8	0.00258537	1.07467	4	7	0.00151882	2.18133	2	9	2.9e-10	1.16133	4	8	0.00112334	0.30042	5	6	0.430119	1.62908	17	52	1.17e-07	1.77522	7	22	1.62e-08	1.16063	16	35	0.000214671	1.46878	6	15	1.87e-05	0.519417	7	10	0.140316
Solyc09g014990	WRKY transcription factor 33	2.58658	4	21	0.000435613	3.56403	1	8	1.23e-06	1.59919	2	4	0.0347838	1.54847	5	13	0.041562	2.40105	2	6	0.000947706	1.69428	5	14	0.0263538	3.28757	1	7	8.43e-06	2.53434	1	5	0.000701446	0.168389	9	11	0.86953	2.59003	2	9	0.000347749
Solyc10g052650	F-box protein (AHRD V3.3 *-* A0A0B2RZB4_GLYSO)	1.61175	4	11	0.0049583	2.24955	3	14	2.03e-05	2.35862	4	17	7.82e-06	2.62796	4	20	1.49e-06	2.38619	5	23	4.44e-06	1.89608	6	20	0.000446678	2.81219	3	19	7.82e-08	2.96105	4	31	7.97864e-09	1.91713	7	26	0.000654286	2.19145	6	25	2.84e-05
Solyc01g079660	LOW QUALITY:cotton fiber protein (AHRD V3.3 *** AT5G38700.1)	2.6567	5	27	8.7e-05	3.18649	2	12	2.96e-06	2.05858	3	9	0.00253989	1.9888	5	18	0.00412599	2.35974	2	8	0.000602708	1.36519	7	18	0.0565389	1.93544	3	11	0.00461423	2.44536	1	5	0.000985475	1.12933	7	14	0.134289	2.47935	2	8	0.000365573
Solyc01g096510	LOW QUALITY:VQ motif-containing protein (AHRD V3.3 *** AT2G41180.1)	3.61014	5	52	2.96e-06	5.55568	1	20	8.77e-11	5.36435	1	13	7.46e-09	3.17277	3	26	7.72e-05	3.65452	1	10	7.8e-06	2.55056	11	60	0.001074	4.06199	2	30	1.06e-07	5.36926	1	21	1.38573e-10	2.33596	6	30	0.00498668	3.58769	2	18	4.69e-06
Solyc01g100200	gras4	2.21754	5	23	0.000332597	2.30035	3	12	0.000108073	2.0237	3	12	0.000737016	1.85509	5	18	0.00306607	2.33517	3	12	8.08e-05	1.15627	8	18	0.0785482	2.84113	2	12	1.92e-06	2.62257	2	11	1.19654e-05	0.62155	10	15	0.392881	2.45588	3	14	4.16e-05
Solyc01g105800	MADS box transcription factor (AHRD V1 **-- Q2NNB9_ELAGV)%3B contains Interpro domain(s) IPR002100 Transcription factor%2C MADS-box	2.95898	5	38	1.08e-10	1.7577	8	25	0.000100494	1.49813	11	29	0.000955035	1.80695	4	14	0.000254363	2.26633	3	12	2.35e-06	-0.856222	19	11	0.0914448	0.0100091	13	13	0.989536	-0.210285	8	7	0.710666	-1.03864	26	13	0.0411573	-1.18041	12	6	0.0136022
Solyc02g071820	Receptor-like protein kinase (AHRD V3.3 *** B9I1R1_POPTR)	1.78659	5	17	0.000125335	2.21973	2	7	1.37e-06	2.95814	2	10	1.04e-10	1.17657	6	13	0.0138626	3.34066	2	20	7.14e-14	1.4208	4	9	0.00298053	3.45991	2	16	6.73e-15	3.12458	2	15	1.64803e-12	0.924405	6	11	0.0709051	0.671066	6	9	0.16947
Solyc07g056640	cycling DOF factor 2 (AHRD V3.3 --* AT5G39660.3)	1.80525	6	20	0.00181126	1.02859	13	27	0.0566386	1.27253	15	36	0.0183551	1.53278	11	31	0.00634523	1.97475	17	64	0.000130745	2.88851	3	18	5.1e-07	0.60412	13	20	0.320184	2.31074	9	42	1.19704e-05	1.91182	7	27	0.00101984	2.64152	6	33	9.77e-07
Solyc02g087350	Hexosyltransferase (AHRD V3.3 *** K4BBP2_SOLLC)	3.15457	5	38	0.000244609	5.24039	1	26	6.65e-10	4.71967	1	16	4.18e-08	2.86498	5	33	0.000976611	4.95344	1	23	6.32e-09	1.73732	12	40	0.0548414	2.79953	5	30	0.000775973	3.86216	2	25	3.15414e-06	1.41734	13	34	0.13642	3.52844	3	35	2.1e-05
Solyc03g020070	Proteinase inhibitor II (AHRD V3.3 *-* A0A075EZT7_TOBAC)	2.67716	5	26	5.65e-07	1.60808	4	12	0.00239736	1.85891	9	31	0.000304066	1.88581	2	7	0.00178749	2.24272	3	11	4.67e-05	0.300621	2	2	0.720094	1.51344	3	9	0.00753947	-0.66669	3	2	0.334437	4.19751	1	3	0.000387372	3.02533	1	2	0.00122582
Solyc03g026280	CBF	3.03798	5	33	0.00135618	5.38627	1	18	3.13e-08	3.6095	1	10	0.00016115	2.46673	3	16	0.0102135	2.75464	2	8	0.00311273	1.31903	6	13	0.200611	2.62314	2	12	0.00513025	4.16459	1	6	6.58503e-05	0.630315	6	8	0.588245	2.76094	2	10	0.00329928
Solyc03g098490	LOW QUALITY:Cotton fiber expressed protein (AHRD V3.3 *** A0A109XNG5_GOSHI)	1.18948	5	11	6.16e-06	1.41192	2	4	2.67e-05	1.72226	4	12	5.36e-11	1.09846	3	5	0.000470041	1.2232	2	3	0.000623337	0.87729	3	5	0.00587044	1.07867	2	3	0.00184115	0.848558	4	6	0.00260065	0.85613	3	5	0.00892325	0.838811	2	3	0.0190635
Solyc03g120160	serine-rich protein-like protein (AHRD V3.3 --* AT5G55980.1)	1.29368	5	11	0.000776242	1.19197	4	9	0.00106686	1.25834	4	9	0.000851808	1.30712	6	13	0.000491721	0.211854	6	7	0.626552	0.587321	7	11	0.144793	0.667682	6	9	0.0883784	0.0131385	7	7	0.982576	0.536073	8	11	0.19492	0.282288	7	8	0.507828
Solyc04g007580	LOW QUALITY:DUF4228 domain protein (AHRD V3.3 *** G7IAV0_MEDTR)	3.00872	5	40	5.06e-05	4.21127	2	19	3.22e-08	3.89366	1	13	8.38e-07	2.44723	8	40	0.0011461	3.90211	2	21	2.15e-07	1.85109	10	33	0.0157982	3.64443	2	22	8.19e-07	3.4874	2	15	4.35905e-06	1.29241	15	37	0.114137	3.32194	4	35	4.23e-06
Solyc04g064660	Pentatricopeptide repeat superfamily protein (AHRD V3.3 *** A0A061FIV2_THECC)	1.21535	5	12	3.06e-05	1.1625	4	8	6.88e-05	1.31961	5	11	3.78e-06	1.17677	4	8	0.000181915	1.44144	3	8	1.99e-06	0.97124	5	8	0.00157117	1.32822	3	7	2.3e-05	1.47364	4	10	4.40432e-07	0.677183	5	7	0.0423609	1.44302	3	6	6.34e-06
Solyc04g078880	Cold regulated gene 27. putative isoform 1 (AHRD V3.3 *** A0A061FC20_THECC)	2.65233	5	27	0.00235921	3.78721	4	46	3.17e-06	4.79563	2	43	5.48e-09	3.60417	5	55	2.23e-05	5.00295	1	28	3.68e-09	2.03474	7	26	0.0208213	5.88978	1	44	1.92e-12	4.88679	2	33	3.28504e-09	1.75713	13	42	0.0559432	5.38249	1	29	2.82e-10
Solyc07g054220	Ethylene-responsive transcription factor ERF053 (AHRD V3.3 *** A0A0B2RF70_GLYSO)	1.39817	5	13	0.0426453	4.20337	2	22	1.27e-11	2.50846	2	9	7.47e-05	1.62963	4	12	0.012922	2.18692	2	9	0.000454888	0.955513	8	16	0.169805	3.39969	3	30	1.62e-08	2.10227	3	11	0.000782009	0.735523	11	18	0.316933	2.58139	3	16	3.19e-05
Solyc07g066560	Small auxin up-regulated RNA65	1.34055	5	12	2.59e-05	1.58588	4	10	8.7e-07	1.8859	3	11	1.25e-08	1.22638	4	10	0.000273737	1.6141	4	12	3.43e-07	0.900599	13	25	0.0019965	0.684889	8	13	0.0274436	0.50457	7	9	0.12091	0.488929	10	14	0.14231	0.650743	11	17	0.0275861
Solyc08g068770	N-hydroxycinnamoyl-CoA:tyramine N-hydroxycinnamoyl transferase	2.52077	5	28	0.00016767	3.43722	2	12	6.86e-07	2.50595	3	13	0.000178822	1.79287	5	16	0.00927664	3.50531	2	13	3.86e-07	1.12567	17	37	0.113506	2.06782	6	22	0.00156886	2.87457	2	13	2.03174e-05	0.100762	18	19	0.916134	2.25091	6	25	0.000524425
Solyc08g076870	LOW QUALITY:DUF740 family protein (AHRD V3.3 *** G7KDT4_MEDTR)	1.04636	5	10	0.0223769	2.27199	2	10	1.24e-07	2.14501	3	12	3.88e-07	1.66344	4	13	0.000131282	2.18039	3	11	3.11e-07	0.736745	5	8	0.117964	1.06033	4	8	0.0159343	1.42273	4	11	0.000669539	0.916446	5	9	0.0504128	1.44562	4	11	0.000550889
Solyc08g079430	partialcopper-containing amine oxidase	1.84565	5	18	5.09e-09	2.22382	4	16	1.1e-12	1.36897	2	5	8.15e-05	1.30936	6	14	7.46e-05	2.17146	2	7	2.22e-10	1.87493	6	20	8.44e-10	2.04413	6	24	1.08e-11	2.27878	5	20	5.55305e-14	1.26242	7	15	0.000169696	2.19757	3	13	3.21e-12
Solyc10g075090	Non-specific lipid-transfer protein (AHRD V3.3 *** Q4A1N0_SOLLC)	2.86639	5	35	0.00249456	4.03722	4	65	4.72e-06	2.81313	6	42	0.00160755	2.81627	10	65	0.00251243	2.87654	8	54	0.00106517	1.57449	27	80	0.110468	1.45385	26	70	0.127727	0.527612	126	181	0.610671	2.10616	21	88	0.033079	0.973462	30	59	0.326644
Solyc10g084880	LOW QUALITY:Avr9/Cf-9 rapidly elicited protein 137 (AHRD V3.3 *** Q9FQZ2_TOBAC)	2.65627	5	30	0.00139529	5.25045	1	26	8.22e-11	5.5827	1	12	3.54e-10	3.22872	2	19	0.0001084	4.74661	1	11	2.26e-08	1.45606	12	31	0.0959359	2.19718	4	18	0.00656303	3.38327	2	11	2.78643e-05	1.45977	9	25	0.104641	2.80756	3	18	0.000431153
Solyc11g011440	LOW QUALITY:Eukaryotic aspartyl protease family protein (AHRD V3.3 *** AT1G66180.1)	1.41366	5	12	0.00669038	1.60738	2	6	0.0012821	1.3305	4	10	0.00707979	1.85411	5	18	0.000225208	1.95756	4	16	4.02e-05	0.0757986	7	8	0.919165	-0.377896	11	8	0.511743	0.367408	7	8	0.508595	1.16976	5	11	0.0306868	0.790658	11	18	0.118974
Solyc12g006440	LOW QUALITY:3-isopropylmalate dehydratase large subunit (AHRD V3.3 *** A0A0B0MEL1_GOSAR)	1.36447	5	11	0.0120454	1.9019	5	16	9.06e-05	2.89711	2	13	1.82e-07	2.48913	3	17	2.48e-06	2.17508	2	8	9.51e-05	1.51571	7	20	0.00227233	3.94885	2	29	5.25e-14	2.99553	3	20	4.41652e-09	0.894555	11	20	0.0915027	3.79313	2	14	3.35e-10
Solyc12g007070	SolycHsfC1	1.54369	5	13	0.00466706	3.40691	5	52	4.43e-12	2.8008	4	22	2.36e-08	2.76686	6	38	5.72e-08	2.42208	5	26	1.12e-06	0.927485	11	21	0.096653	2.27681	7	30	4.38e-06	2.18277	6	23	1.27691e-05	1.68878	9	27	0.00193187	1.77737	7	24	0.000423634
Solyc01g067010	LOW QUALITY:F-box associated interaction domain-containing protein (AHRD V3.3 *** A0A103XHT5_CYNCS)	1.39596	6	14	0.000731399	2.01483	4	13	3.64e-07	1.10861	4	8	0.00686858	1.371	6	14	0.000924394	1.3031	4	9	0.00109325	0.319996	11	14	0.508515	0.876464	6	11	0.0345924	0.777303	6	9	0.0595706	0.406065	10	12	0.39781	0.516394	8	11	0.231736
Solyc02g063350	Calcium binding protein (AHRD V3.3 *** Q93YA8_SESRO)	1.84569	6	21	5.07e-10	1.60699	4	12	2.51e-07	1.26117	4	8	0.000161206	1.09739	8	15	0.000400001	0.407705	6	7	0.23106	-0.134943	45	41	0.702851	-0.023569	29	29	0.956647	0.659591	15	23	0.0206622	0.0521065	46	47	0.894372	0.0578734	28	29	0.8746
Solyc02g094000	Calcium-binding protein (AHRD V3.3 *** A0A199V9T9_ANACO)	3.35075	6	58	0.000587258	5.928	1	28	2.44e-09	4.7114	1	12	3.9e-06	3.30845	5	41	0.000747485	3.81787	1	12	8.11e-05	1.99146	13	48	0.0505258	3.41375	2	19	0.000345072	4.40901	1	15	7.29814e-06	1.91026	11	39	0.0703366	4.50154	1	22	2.95e-06
Solyc03g111710	BTB/POZ and TAZ domain protein (AHRD V3.3 *** G7JMM8_MEDTR)	1.32667	6	16	0.00814062	2.18416	3	12	2.71e-06	2.36532	4	17	2.8e-07	1.46662	7	18	0.00260877	1.65384	6	17	0.000308941	1.58952	9	25	0.00085967	3.3952	3	22	5.71e-14	2.3143	5	23	3.63231e-07	0.877665	16	29	0.0940336	2.6759	4	23	4.57e-09
Solyc04g076720	WD repeat domain phosphoinositide-interacting 3 (AHRD V3.3 *-* A0A0B0P0U0_GOSAR)	1.11069	6	13	7.77e-05	1.22644	7	17	4.14e-06	2.02845	5	19	1.86e-14	1.67362	5	16	1.18e-09	1.70831	4	11	5.18e-10	0.619842	7	10	0.0376675	1.53764	5	14	9.03e-09	1.81946	4	12	1.2672e-11	0.590407	8	13	0.0534857	1.95513	3	10	1.54e-12
Solyc04g007790	MLP-like protein (AHRD V3.3 *** G8DRW0_GOSBA)	1.42757	8	21	0.000328494	0.828866	33	57	0.0242481	1.07691	16	33	0.00407367	1.38765	14	36	0.000376628	2.72618	7	41	2.43e-13	0.376922	9	11	0.42276	1.53107	25	72	2.44e-05	1.76163	9	28	2.54847e-06	0.429592	6	8	0.379315	2.18546	2	6	5.47e-06
Solyc05g010470	Transducin family protein (AHRD V3.3 *** B9I9Y8_POPTR)	1.43108	6	15	0.00204354	1.88957	7	23	1.06e-05	2.45889	5	28	8.69e-09	1.57713	6	18	0.000555868	2.21293	6	24	2.58e-07	1.42417	4	11	0.00212306	1.75469	5	15	6.35e-05	2.1357	5	21	6.46523e-07	1.23976	6	13	0.0104232	1.72675	5	15	8.58e-05
Solyc06g048640	F-box and associated interaction domains-containing protein (AHRD V3.3 --* AT1G11270.3)	2.93536	6	40	0.000234165	4.75861	5	133	3.01e-10	5.62427	3	107	5.03e-14	3.38317	5	48	2.29e-05	3.85741	2	28	4.37e-07	2.35189	5	26	0.00366099	3.7127	4	43	9.16e-07	4.50252	3	68	1.70223e-09	1.98882	7	25	0.0202649	3.29139	2	17	2.14e-05
Solyc06g073850	NA	1.78092	6	19	0.00384019	2.50742	3	13	1.67e-05	2.27319	3	12	0.000112332	1.58174	7	19	0.00933405	2.68092	3	16	3.96e-06	1.21315	5	11	0.0569807	2.49562	2	8	4.51e-05	1.38047	2	5	0.0267512	1.10411	5	9	0.0973907	2.17899	3	13	0.00021271
Solyc08g008310	Long-Chain Acyl-CoA Synthetase (AHRD V3.3 *** A0A0G2SJB5_SALMI)	1.36012	6	14	1.13e-05	1.29656	4	9	2.52e-05	1.3604	3	8	1.61e-05	1.26677	4	10	9.35e-05	1.33502	3	8	2.02e-05	1.6502	5	13	4.25e-08	0.862263	3	5	0.00965939	0.51364	7	9	0.108649	0.469067	6	9	0.187644	0.942663	3	6	0.00373664
Solyc08g068600	Aromatic amino acid decarboxylase 1B (AHRD V3.3 *** Q1KSC5_SOLLC)	2.41609	6	28	0.000117948	3.34217	2	15	6.04e-08	2.04327	3	10	0.000965984	1.70615	9	29	0.00758472	2.05953	3	11	0.000758088	1.58743	15	44	0.0135067	2.65383	5	30	9.81e-06	2.74834	3	18	6.17125e-06	0.69384	27	44	0.338849	2.88136	5	31	1.74e-06
Solyc12g010420	LOW QUALITY:NHL domain protein (AHRD V3.3 --* AT5G14895.1)	2.54457	6	32	0.00773431	5.37471	1	29	4.79e-09	3.00714	3	23	0.000754746	2.7491	6	38	0.00312702	5.26528	1	32	8.84e-09	1.34468	8	19	0.181759	3.58245	2	15	8.5e-05	4.39352	1	12	3.36715e-06	1.37182	10	24	0.181705	3.68035	2	25	4.12e-05
Solyc12g013520	DNA-directed RNA polymerase subunit beta (AHRD V3.3 --* RPOB_NYMAL)	1.18701	6	13	5.32e-05	1.54989	3	8	5.05e-07	1.1983	3	5	0.000347661	1.58389	3	7	3.27e-06	1.71326	2	5	1.6e-06	0.472224	4	5	0.189286	1.82813	2	6	1.7e-07	1.32788	2	5	0.000101548	0.956919	3	5	0.00741537	1.37672	2	4	0.000273556
Solyc01g087980	LOW QUALITY:BPS1. putative (AHRD V3.3 *** A0A072TVX0_MEDTR)	2.28482	7	30	5.39e-06	3.05242	3	21	9.66e-10	2.46197	3	14	1.27e-06	1.72052	6	18	0.000947676	2.50543	4	19	4.83e-07	0.684513	29	47	0.218638	1.23537	15	36	0.013967	2.1575	7	31	9.16786e-06	0.631886	21	32	0.275616	1.13877	22	49	0.0224536
Solyc02g087850	Glutaredoxin family protein. putative (AHRD V3.3 *** A0A061EEI9_THECC)	1.80472	7	23	1.43e-05	1.55505	5	15	0.000129716	1.37413	4	10	0.000986474	1.23187	9	19	0.0040789	1.31465	6	14	0.00125665	1.1125	16	33	0.00948062	1.56272	8	24	0.000112538	1.06566	9	17	0.00998819	0.462279	19	26	0.34324	1.48957	8	22	0.000257452
Solyc03g082370	NA	2.48979	7	36	0.0105639	6.39828	1	32	2.86e-10	5.33025	1	21	9.33e-08	2.79085	6	38	0.00315102	4.87453	2	34	1.46e-07	1.82406	15	51	0.0626792	3.71682	3	29	4.53e-05	4.82809	1	26	2.67933e-07	1.45572	15	40	0.158742	3.24007	5	46	0.000324598
Solyc09g082870	Calcium-transporting ATPase (AHRD V3.3 *** M1DTS0_SOLTU)	3.20328	9	81	2.97e-08	3.46744	2	20	2e-09	2.71993	3	16	2.63e-06	2.15254	7	30	0.000388881	2.8583	2	11	9.53e-07	1.70751	9	27	0.00519935	2.21734	3	12	0.000150253	2.32334	2	9	7.77838e-05	0.629615	13	20	0.371903	2.35142	2	9	6.89e-05
Solyc04g082960	NA	2.38825	7	33	0.000297808	5.06637	1	19	3.22e-13	4.83995	1	14	2.36e-11	2.78642	4	23	3.21e-05	3.94093	1	14	7.29e-09	1.29413	21	51	0.0612761	2.95858	4	29	2.87e-06	4.07502	2	21	4.06945e-10	1.30756	14	35	0.0671614	3.01614	4	26	2.3e-06
Solyc05g010240	Chaperonin-60 beta subunit (AHRD V3.3 *** P93570_SOLTU)	1.16885	7	15	0.0114391	1.60144	5	15	0.000146664	1.92347	4	15	5.42e-06	1.50099	5	13	0.000799624	2.05647	3	10	1.71e-06	1.01536	9	17	0.026574	3.02597	3	20	2.39e-13	2.12926	4	15	4.09306e-07	0.520715	11	15	0.304208	2.83746	2	13	2.31e-11
Solyc10g079840	Peptide chain release factor 2 (AHRD V3.3 *** A0A0B0MIC9_GOSAR)	1.49825	9	23	0.000184142	1.95778	7	26	3e-07	1.78172	8	25	3.32e-06	1.68383	8	25	2.84e-05	1.98759	5	20	2.75e-07	1.02485	9	19	0.0132132	2.63558	5	29	2.32e-12	2.20477	5	19	1.03586e-08	0.642483	16	24	0.146812	2.39925	4	19	7.3e-10
Solyc06g071810	Leucine-rich repeat receptor-like kinase (AHRD V3.3 *** K4C8Q3_SOLLC)	1.76218	7	23	2.29e-05	2.19936	2	10	1.31e-07	1.86138	3	10	7.55e-06	1.18485	9	19	0.00577543	1.80784	5	15	8.39e-06	0.539548	20	29	0.247362	1.25409	10	22	0.00223246	1.06218	7	13	0.0106976	-0.0769816	26	24	0.897546	1.38571	11	27	0.00064228
Solyc08g067300	F-box family protein (AHRD V3.3 *** AT4G33160.2)	1.48086	7	19	3.52e-06	1.69847	4	11	1.18e-07	2.09165	4	14	5.18e-11	1.57227	6	16	1.46e-06	1.81818	4	11	2.17e-08	0.852392	9	16	0.0105523	0.976348	6	12	0.00260013	1.6572	3	9	4.0963e-07	0.734558	10	16	0.0363277	1.34389	4	10	3.44e-05
Solyc08g076880	Nodulin26-like intrinsic protein 31 (AHRD V3.3 --* K4C978_SOLLC)	1.60869	7	20	0.0383672	4.10536	6	96	1.67e-09	2.95442	5	36	2.03e-05	2.47371	10	51	0.000621366	2.18978	5	22	0.0016447	-0.669663	17	11	0.425556	1.26799	25	59	0.0833273	0.600406	17	26	0.442804	1.63635	11	33	0.0345176	0.817661	9	16	0.292157
Solyc09g090130	R2R3MYB transcription factor 15	2.25909	7	33	1.05e-06	3.34034	4	34	2.5e-13	3.27269	3	27	9.99e-13	2.07458	8	32	1.15e-05	2.16153	4	18	2.61e-06	1.1365	8	17	0.0214467	1.38588	5	12	0.00355822	1.70499	4	11	0.000328692	0.569126	9	14	0.300278	1.49705	5	14	0.00143038
Solyc10g085420	DNA polymerase epsilon catalytic subunit B (AHRD V3.3 --* DPOE2_ARATH)	2.84562	7	49	4.56e-06	2.66331	3	15	1.64e-05	1.65344	3	10	0.00924425	1.70278	9	29	0.00841299	2.52793	4	19	3.5e-05	1.64612	17	53	0.0108989	1.82007	6	20	0.0035559	1.64516	6	17	0.00844099	0.371988	26	34	0.64065	2.32407	8	39	0.000142092
Solyc12g008350	dehydration responsive element binding protein 2	1.81449	7	22	5.33e-06	2.09691	5	19	7.61e-08	1.20948	5	11	0.00275072	1.00105	8	15	0.0161726	0.671051	7	11	0.102698	0.155915	10	11	0.770029	-0.168118	9	8	0.748656	0.10874	6	7	0.832723	-0.131223	9	8	0.8136	-0.4111	9	7	0.361972
Solyc01g095100	WRKY transcription factor 22	1.62401	8	25	8.51e-07	1.49946	5	13	6.15e-06	1.24459	5	11	0.000227557	1.58943	7	19	3.04e-06	1.53643	5	13	4.23e-06	0.362169	11	14	0.353324	0.05482	8	8	0.91094	0.287411	6	8	0.45783	0.552756	10	15	0.143519	0.481309	9	12	0.179524
Solyc02g082270	RNA binding protein. putative (AHRD V3.3 *** B9R8T5_RICCO)	1.23288	8	19	0.0382543	1.59608	8	24	0.00259619	1.18835	12	26	0.0300542	1.34906	9	22	0.0173877	1.88223	10	37	0.000338697	0.603746	13	19	0.340421	0.655631	10	15	0.27676	0.997881	14	28	0.0710811	1.05914	11	22	0.0804343	1.23348	19	45	0.0241313
Solyc02g084890	NBS-LRR disease resistance protein NBS50 (AHRD V3.3 *** A0A0F6RAM2_9ROSI)	2.15051	8	33	0.000100382	2.2113	3	13	3.81e-05	1.56561	3	9	0.00433636	1.64892	8	25	0.00349006	1.77231	4	11	0.000978599	1.39125	13	32	0.0149739	2.24416	4	18	2.79e-05	2.00779	4	14	0.000201491	0.678808	19	30	0.287578	2.48326	4	21	3.43e-06
Solyc02g091700	hydroxyproline-rich glycoprotein family protein (AHRD V3.3 *** AT5G65660.1)	1.74637	8	24	0.000158012	1.09782	4	8	0.0184575	2.17325	4	19	1.46e-06	1.49844	6	16	0.00160165	2.06062	5	19	4.12e-06	2.58392	7	39	2.63e-09	2.19465	4	17	1.21e-06	2.01099	8	32	4.47625e-06	0.831912	9	16	0.103793	1.91277	9	33	1.46e-05
Solyc03g005570	MYB family protein (AHRD V3.3 *** A0A067KW19_JATCU)	2.18671	8	34	0.000189508	2.83725	3	17	7.6e-07	2.60837	2	11	9.33e-06	1.58123	8	22	0.00845516	1.78686	4	13	0.00179913	1.06089	22	45	0.088607	1.81757	7	22	0.00154175	2.45971	3	15	2.02384e-05	0.438964	20	26	0.538817	2.60136	5	27	4.3e-06
Solyc03g081240	Two-component response regulator-like protein (AHRD V3.3 *** W9RA17_9ROSA)	1.62174	8	23	0.0264048	3.70425	4	50	1.35e-08	3.28524	4	32	4.96e-07	2.56702	8	44	0.000203123	4.07764	3	41	4.24e-10	1.75479	7	22	0.0129915	5.35129	1	32	2.35e-16	4.32726	2	26	2.57612e-11	1.02112	16	31	0.183932	5.12375	1	35	5.64e-15
Solyc03g119250	Calmodulin binding protein-like. putative (AHRD V3.3 *** A0A061G202_THECC)	3.53282	8	84	6.27e-06	3.43539	3	28	7.76e-06	2.14549	4	15	0.00640944	2.19955	12	54	0.00674429	2.98473	3	17	0.000107499	1.81321	25	88	0.0287515	3.05211	4	32	7.35e-05	3.22312	4	30	2.82754e-05	0.612881	40	61	0.528545	3.61406	3	35	2.59e-06
Solyc03g122350	Cytochrome P450 (AHRD V3.3 *** Q0PNH1_CAPCH)	2.55151	8	47	2.92e-11	2.00307	6	22	2.26e-07	1.56028	6	15	6.98e-05	1.29366	10	24	0.00153087	1.44284	6	16	0.000201946	1.5895	10	28	5.21e-05	1.15621	7	15	0.00383987	1.18104	6	13	0.00297295	0.404788	15	20	0.394988	0.4587	8	11	0.295882
Solyc04g079360	R2R3MYB transcription factor 77	2.3455	8	38	3.17e-05	2.63086	4	23	1.87e-06	1.74809	6	19	0.00170917	1.60978	9	26	0.00559448	1.88938	8	30	0.000512937	1.02424	9	18	0.0959006	1.38956	6	15	0.0159102	1.90261	5	18	0.000662102	0.544008	12	18	0.422013	1.24358	13	29	0.0279501
Solyc07g053810	Squamosa promoter binding protein 4	2.07608	8	32	5.96e-05	2.24238	10	48	3.91e-06	2.17162	6	26	1.95e-05	1.41645	15	39	0.00609884	0.321127	14	18	0.580822	1.15503	5	11	0.0474527	0.78211	13	22	0.14779	0.359326	11	14	0.537733	0.296561	16	19	0.647941	0.37121	9	11	0.543027
Solyc07g056000	xyloglycan endo-transglycosylase	3.6396	8	90	4.79e-05	4.95348	2	41	1.84e-08	2.38395	2	10	0.00870067	2.1157	11	45	0.0228586	3.02873	2	13	0.000636446	1.95176	14	53	0.0393806	2.7983	5	29	0.00156801	3.45204	2	15	0.000113849	0.858695	24	43	0.422935	3.12138	4	27	0.000407964
Solyc08g016150	LOW QUALITY:Avr9/Cf-9 rapidly elicited protein 180 (AHRD V3.3 *** Q9FQZ1_TOBAC)	2.71948	8	47	1.39e-07	2.20466	3	11	4.53e-05	2.03321	3	9	0.000270995	1.83622	5	18	0.00085705	1.44653	5	14	0.00602937	1.16607	32	72	0.0319296	1.00298	14	28	0.0630994	0.862661	11	19	0.109886	0.421926	25	33	0.50706	0.800199	15	26	0.142946
Solyc12g097000	TIR-NBS-LRR class disease resistance protein (AHRD V3.3 *-* A2I7Q5_9ROSI)	1.83772	8	26	2.79e-06	1.78074	6	18	4.14e-06	1.25416	6	14	0.00147259	1.03606	12	25	0.0104306	1.43069	5	14	0.000243724	1.25125	9	21	0.00188593	1.04952	9	18	0.0081783	0.669818	7	11	0.104792	0.46354	16	22	0.31025	0.529235	7	11	0.218655
Solyc01g100000	F-box protein (AHRD V3.3 *** W9RMP6_9ROSA)	2.49305	9	48	3.82e-05	3.03745	6	43	2.18e-07	3.55097	4	36	1.75e-09	2.61934	9	53	1.89e-05	3.75297	3	30	3.86e-10	2.2225	12	53	0.00021543	4.52175	3	57	5.37e-15	3.81118	3	38	6.27664e-11	1.19159	25	56	0.0729412	4.12418	3	37	3.17e-12
Solyc01g109250	LOW QUALITY:DUF4228 domain protein (AHRD V3.3 *** I3SPG4_MEDTR)	2.76782	9	59	1.19e-06	2.96569	4	27	1.89e-07	2.40735	5	24	2.44e-05	1.65408	25	78	0.00488753	2.30214	8	37	3.61e-05	1.32235	16	40	0.0292019	1.57678	9	27	0.00637494	2.69754	4	26	1.9913e-06	0.93037	39	74	0.147928	2.22455	10	45	7.61e-05
Solyc02g081130	BAH-PHD domain-containing protein (AHRD V3.3 *** A0A0K9P0E3_ZOSMR)	1.13845	9	20	1.47e-09	1.69064	9	27	1.34e-21	1.71285	5	17	3.28e-17	1.41567	4	11	2.99e-10	1.48897	2	6	7.35e-08	0.687089	12	19	0.000291927	1.00375	14	28	4.92e-09	0.485251	10	14	0.0125448	1.40003	7	16	1.63e-12	1.67005	3	9	3.68e-12
Solyc03g093120	xyloglucan endotransglucosylase-hydrolase	4.70034	9	221	1.19e-07	6.12981	2	121	4.42e-12	2.91195	8	57	0.00102046	2.50261	19	104	0.0072609	3.72753	3	34	2.64e-05	2.02658	20	79	0.034464	2.51357	6	34	0.00562138	1.47607	9	24	0.113721	0.452471	42	57	0.70156	1.9138	9	33	0.0375943
Solyc08g005350	F-box family protein (AHRD V3.3 *** B9GFH4_POPTR)	1.0579	9	19	0.0105167	1.43232	14	36	0.000135256	2.12314	6	25	1.33e-08	1.33344	9	21	0.000826182	1.80666	6	21	1.58e-06	1.17237	8	18	0.00340781	1.3011	12	29	0.000621785	1.8726	7	24	5.35889e-07	1.11331	9	19	0.00778412	1.70321	6	19	7.2e-06
Solyc10g008730	Transmembrane protein. putative (AHRD V3.3 *** G7IKA1_MEDTR)	1.52222	9	26	0.00560079	2.25408	4	20	1.49e-05	2.11424	3	13	0.000114746	1.34346	11	26	0.0127458	2.14184	6	24	3.04e-05	0.909783	19	35	0.104393	1.0943	12	24	0.0402444	1.27597	9	21	0.0147755	0.792371	21	37	0.172702	1.63823	13	38	0.00126083
Solyc10g009550	LOW QUALITY:WRKY transcription factor 42	3.12062	9	74	6.6e-07	2.96226	7	48	1.56e-06	1.45434	7	17	0.0237833	1.98287	13	50	0.00240686	1.41858	7	18	0.0251705	1.79472	17	56	0.00616851	2.00727	7	26	0.00145542	1.86576	5	17	0.003247	1.1555	19	42	0.103582	1.70564	6	20	0.00751257
Solyc12g017240	xyloglucan endo-transglycosylase B1	2.23877	9	39	0.00440642	4.28612	3	51	4.58e-09	2.42134	5	25	0.00105857	1.86172	16	58	0.0164679	2.55244	5	27	0.000473853	1.37595	18	47	0.0902227	2.05435	10	42	0.00602396	2.62846	5	27	0.000369001	0.517724	41	58	0.581333	2.60432	8	45	0.000402147
Solyc12g099500	oxidoreductase/transition metal ion-binding protein (AHRD V3.3 --* AT2G31940.1)	2.00039	9	35	1.57e-08	2.34756	4	18	1.44e-10	2.02696	4	14	4.76e-08	1.56622	8	23	2.43e-05	1.34762	6	14	0.000198501	1.03039	20	41	0.00479487	0.840638	15	26	0.0209903	0.675392	14	21	0.0645956	0.284091	26	32	0.516535	0.484219	15	21	0.207013
Solyc01g106290	LOW QUALITY:Lipid binding protein (AHRD V3.3 --* B6TCG2_MAIZE)	1.67033	10	30	1.98e-05	1.43263	8	20	0.000181633	1.09609	7	14	0.00591025	1.30379	9	21	0.00128685	0.45788	8	11	0.280379	0.810186	14	25	0.0519639	0.904042	10	19	0.0242387	0.790962	8	13	0.0503316	0.88751	12	22	0.0387051	0.514909	9	13	0.227431
Solyc02g085010	histone-lysine N-methyltransferase. H3 lysine-9 specific SUVH3-like protein (AHRD V3.3 --* AT1G17770.1)	1.88149	10	37	0.000232427	2.85473	3	21	2.1e-08	2.53116	3	14	1.76e-06	1.65319	9	28	0.00149689	1.77497	5	16	0.000433223	1.03746	20	41	0.0521148	1.36748	9	22	0.00731364	1.10318	8	18	0.0313117	1.14007	14	31	0.0385158	1.7307	7	23	0.000562884
Solyc03g044910	GNS1/SUR4 membrane protein family (AHRD V3.3 *** AT4G36830.1)	1.13066	10	22	0.00363032	1.39192	5	13	0.000168049	1.4403	5	13	0.000122693	1.104	7	15	0.00465006	1.32829	6	15	0.000297395	1.23851	13	31	0.000892801	0.685396	8	13	0.0837667	0.862658	9	17	0.0212005	0.426871	12	15	0.331565	1.24868	7	17	0.000759688
Solyc03g112340	RING/U-box superfamily protein (AHRD V3.3 *** AT3G05200.1)	1.80455	10	34	0.000150935	2.13907	5	19	3.66e-06	2.00258	4	16	1.73e-05	1.28097	9	21	0.00884445	1.67822	5	16	0.000274995	0.982077	17	33	0.0504557	1.59136	8	23	0.000599952	1.59875	6	18	0.000599519	0.498741	19	26	0.372153	1.86498	8	28	5.24e-05
Solyc03g115770	Timing of cab expression 1/pseudo-response regulator 1 (AHRD V3.3 *** J9PWT0_NICAT)	1.41364	10	25	0.0112847	1.34617	13	33	0.00852816	1.09831	14	29	0.037929	2.1042	8	34	8.56e-05	1.02506	9	17	0.0513817	1.3641	16	40	0.012416	2.00453	9	33	8.55e-05	2.27354	9	42	7.04699e-06	1.65086	13	40	0.00315865	1.42461	9	22	0.0064163
Solyc06g007190	Protein phosphatase 2C (AHRD V3.3 *** Q3V656_SOLTU)	2.27666	10	48	0.00338571	3.74572	2	23	3.44e-07	2.30491	3	14	0.0018957	2.40404	9	44	0.00169353	3.08504	2	16	2.68e-05	1.34891	17	41	0.0958463	2.14882	5	21	0.00397019	2.97331	2	15	5.8952e-05	0.905427	21	39	0.298037	2.92961	4	27	6.55e-05
Solyc09g055940	Sodium Bile acid symporter family (AHRD V3.3 *** AT3G25410.1)	1.33574	10	26	0.000163224	1.7347	11	35	2.46e-07	1.72419	10	32	3.01e-07	1.89904	9	34	4.38e-08	2.4529	6	30	3.58e-13	1.05263	16	34	0.00307269	1.5252	11	30	6.09e-06	1.40723	12	30	3.2403e-05	0.645497	20	31	0.09499	2.1211	7	27	3.32e-10
Solyc10g075050	Non-specific lipid-transfer protein (AHRD V3.3 *** K4D1U7_SOLLC)	1.22042	14	33	0.000165951	0.884518	6	11	0.00952666	1.27027	4	9	0.000580622	1.31155	6	14	0.000237535	1.07841	5	9	0.00247751	-0.567277	12	8	0.137087	0.540887	6	9	0.160477	-0.323738	10	8	0.396589	0.175372	9	10	0.696216	0.185539	6	7	0.676073
Solyc12g006240	CONSTANS-like zinc finger protein (AHRD V3.3 *** A0A023GS52_SOYBN)	1.62291	10	29	0.00617762	2.6381	7	42	1.23e-06	3.19766	5	40	3.41e-09	2.20674	9	38	0.000122363	3.35536	3	30	8.75e-10	2.28099	8	39	4e-05	4.35135	2	39	4.7e-16	3.65988	4	45	6.22974e-12	1.21509	16	37	0.049627	3.90796	2	30	6.5e-13
Solyc00g095860	1-aminocyclopropane-1-carboxylate synthase (AHRD V3.3 *** Q96579_SOLLC)	2.42848	11	56	3.98e-07	2.81889	4	25	3.15e-09	2.0965	5	19	1.2e-05	1.63078	10	32	0.00108815	1.84063	4	14	0.000124557	1.49455	7	20	0.00294962	1.79276	5	14	0.000217243	1.06413	6	13	0.0315503	0.324029	13	16	0.601077	1.07928	8	16	0.0297705
Solyc02g065570	LOW QUALITY:Rotundifolia-like protein (AHRD V3.3 *** A0A072V006_MEDTR)	2.00748	11	41	3.27e-05	3.05089	5	40	9.96e-11	3.10269	5	42	4.18e-11	1.86634	14	48	0.000138205	2.58563	8	46	3.07e-08	0.849917	22	40	0.102909	1.83496	12	40	9.07e-05	2.34978	8	41	4.33265e-07	1.29825	17	41	0.0119821	1.54496	14	40	0.0010619
Solyc06g009140	Late embryogenesis abundant protein (AHRD V3.3 *** E3W6T3_SESPO)	2.94989	11	82	0.000791277	5.45841	2	57	1.39e-10	3.17435	3	25	0.00018844	2.35456	9	46	0.00809944	3.92572	4	50	2.68e-06	1.70158	31	98	0.0646745	3.48561	9	97	2.79e-05	2.99826	7	56	0.000360095	1.26841	28	67	0.19447	2.42586	16	82	0.00429723
Solyc06g061010	senescence-associated family protein (DUF581) (AHRD V3.3 *-* AT4G17670.1)	1.78643	11	37	5.16e-10	1.52552	10	27	1.04e-07	1.41378	8	22	1.53e-06	1.28014	12	28	2.03e-05	0.571489	10	15	0.0618436	0.938497	15	29	0.00167887	0.775589	14	23	0.00912118	0.852815	14	25	0.00331238	0.68798	16	25	0.0321173	0.217914	13	15	0.532923
Solyc08g076860	PLATZ transcription factor family protein (AHRD V3.3 *** G7KDS6_MEDTR)	1.86719	11	38	0.00327436	3.03626	7	52	2.53e-07	2.21322	9	38	0.000193529	2.16885	13	59	0.000480686	2.64515	11	67	6.01e-06	1.22922	18	41	0.059262	2.21736	9	40	0.000188584	2.11947	13	55	0.000347605	1.41568	20	54	0.0328146	1.56632	24	70	0.00942319
Solyc11g012510	GRAS1	2.24688	11	49	9.54e-06	1.77691	7	22	0.000344043	1.17183	7	14	0.0232273	1.49206	11	31	0.0045694	1.40044	7	17	0.00527252	1.3745	19	49	0.00928495	1.46543	10	26	0.00392414	1.51209	9	26	0.00267224	0.474931	28	39	0.440467	2.16052	9	38	1.35e-05
Solyc11g020230	Cytokinin-regulated kinase 1 (AHRD V3.3 *** Q9FUK3_TOBAC)	1.79085	11	38	8.97e-05	1.91861	5	17	1.53e-05	1.68915	5	15	0.000162134	1.36667	11	28	0.00348323	1.48918	6	17	0.00078028	1.07866	20	41	0.0235799	2.02039	7	27	4.24e-06	2.25807	4	19	3.10484e-07	0.462375	26	36	0.393964	2.17665	7	30	7.96e-07
Solyc02g070040	LOW QUALITY:Ethylene-responsive nuclear protein (AHRD V3.3 *** Q38MV1_SOLLC)	2.05303	12	49	1.34e-06	2.21814	10	44	9.03e-08	1.77742	10	32	2.15e-05	1.48084	21	58	0.000710321	1.625	12	37	8.72e-05	1.06833	16	32	0.0176936	2.00184	10	37	1.39e-06	1.63938	9	27	9.81095e-05	0.934409	27	52	0.046832	2.10593	10	40	4.3e-07
Solyc04g005480	LOW QUALITY:Nodulin-related protein 1. putative (AHRD V3.3 *** A0A061EHK7_THECC)	1.80636	12	42	3.77e-05	2.48028	10	52	3.76e-09	1.33031	10	23	0.00213855	1.75783	11	37	8.39e-05	1.3148	11	26	0.00209496	0.933178	17	32	0.0453499	1.42549	14	37	0.000896909	1.34615	7	17	0.00221073	0.734096	17	29	0.135726	1.38968	11	29	0.00129849
Solyc04g051280	Transmembrane protein. putative (AHRD V3.3 *-* A0A072VMC3_MEDTR)	1.44061	12	32	0.0068366	2.36633	12	59	1.2e-06	2.47202	10	55	3.55e-07	2.1743	10	41	2.23e-05	2.23466	10	46	4.35e-06	0.701631	17	27	0.216482	1.03212	14	28	0.0472285	0.844405	17	29	0.103243	0.248505	22	26	0.707692	1.3539	21	52	0.00692555
Solyc05g052040	Ethylene-responsive transcription factor (AHRD V3.3 *** M4WYH8_GOSHI)	2.51442	12	66	0.00192023	4.11014	2	31	9.2e-08	4.18356	3	39	4.33e-08	2.1602	12	54	0.00766615	4.12664	4	62	5.5e-08	1.09544	32	68	0.211804	2.45042	9	46	0.00154324	4.05332	3	44	8.63623e-08	0.329482	39	48	0.75396	2.52795	12	67	0.00102826
Solyc06g051660	Early flowering 4 (AHRD V3.3 *** A0A059V8X7_9ROSI)	1.44321	12	31	5.47e-05	1.55962	12	34	5.06e-06	1.59686	11	33	3.43e-06	1.7014	12	38	1.65e-06	1.99756	7	26	1.52e-08	1.14712	13	28	0.00153553	1.9412	9	31	1.62e-08	2.03975	8	30	3.40079e-09	0.645295	21	32	0.0988168	1.59449	8	23	6.66e-06
Solyc08g078510	GRAM domain protein/ABA-responsive-like protein (AHRD V3.3 *** G7KW78_MEDTR)	2.31828	12	57	3.57e-06	2.35083	6	28	1.86e-06	1.43064	8	21	0.00438848	1.56326	11	31	0.00266103	1.43532	7	19	0.00389267	1.5618	22	65	0.00230361	1.25654	13	31	0.0136349	1.33402	15	38	0.00753281	0.762722	24	40	0.182539	1.13335	16	34	0.0257876
Solyc08g079310	Cytochrome P450 family protein (AHRD V3.3 *** U5GNW2_POPTR)	1.07268	12	24	0.000381893	2.05535	7	27	8.43e-13	1.81727	12	40	9.87e-11	1.41668	17	44	1.31e-06	1.46456	16	43	1.93e-07	1.11022	16	33	0.000146643	1.78249	7	22	5.34e-10	1.46274	17	46	1.6052e-07	1.28348	16	39	1.85e-05	1.64109	13	40	5.63e-09
Solyc09g090830	BolA-like protein. expressed (AHRD V3.3 *** Q10PW0_ORYSJ)	1.61721	12	11	0.00871966	2.04263	9	16	0.000191333	2.55448	11	11	7.18e-06	1.72934	11	12	0.00427801	1.94611	11	11	0.00108765	1.07898	8	9	0.0974683	1.27943	9	11	0.0346572	2.07418	10	11	0.000342685	1.02824	10	10	0.113982	1.66624	9	9	0.00596165
Solyc01g006680	2-oxoglutarate (2OG) and Fe(II)-dependent oxygenase superfamily protein (AHRD V3.3 *** AT3G20810.5)	1.44253	13	34	0.00217187	2.28812	12	58	1.6e-07	2.68472	9	53	5.75e-10	2.38283	11	53	1.19e-07	2.31931	7	32	1.34e-07	1.83771	14	50	3.88e-05	3.43279	6	57	8.11e-16	3.53307	6	61	7.31823e-17	1.29259	24	58	0.00761801	2.79758	6	37	1.46e-10
Solyc01g009160	harpin-induced1-like	1.63956	13	38	9.87e-05	2.32028	5	23	2.13e-08	1.79316	5	17	1.92e-05	1.51302	10	26	0.000451975	1.62089	7	21	7.97e-05	0.667197	13	21	0.150428	1.0498	7	14	0.0158135	1.19358	4	8	0.00731403	0.322751	12	15	0.537804	1.12179	8	17	0.00827176
Solyc06g016810	NA	1.43343	21	56	8.44e-07	0.603665	17	26	0.040268	1.65176	18	54	4.82e-09	1.16325	9	20	0.000154287	0.685505	17	27	0.019237	0.735769	10	17	0.0201919	0.373563	10	12	0.262694	0.651877	13	20	0.0297103	0.506989	6	9	0.145333	0.448161	10	14	0.159071
Solyc01g100010	F-box protein (AHRD V3.3 *** W9RMP6_9ROSA)	2.84899	13	91	1.65e-05	3.50569	4	39	6.57e-08	3.08605	4	27	2.37e-06	2.16196	11	47	0.00152204	2.4122	5	26	0.000194621	1.61828	22	67	0.0199302	3.36293	5	43	1.57e-07	3.05994	3	21	3.36715e-06	0.694172	27	43	0.379813	2.85149	5	30	1.32e-05
Solyc03g093540	Ethylene-responsive transcription factor 5 (AHRD V3.3 *** ERF5_TOBAC)	3.32675	13	126	0.000146188	5.27336	1	27	3.12e-09	5.00726	1	24	2.18e-08	3.12312	5	36	0.000498734	4.89501	1	26	3.27e-08	1.64315	61	188	0.079041	3.61924	5	61	1.83e-05	5.76798	2	56	1.65594e-11	1.42969	24	65	0.143882	3.9498	4	50	3.45e-06
Solyc06g066380	LOW QUALITY:Pentatricopeptide repeat-containing protein. putative (AHRD V3.3 *** B9RE94_RICCO)	1.60818	13	39	1.49e-07	1.49494	9	24	9.2e-07	1.18711	8	18	0.000133582	1.42177	11	28	7.45e-06	1.21089	8	19	7.97e-05	1.07202	14	28	0.000674914	1.31185	8	18	2.41e-05	1.42492	6	15	5.69753e-06	0.318654	18	22	0.39519	1.47291	7	17	2.39e-06
Solyc10g074740	Calcium-binding protein CAST (AHRD V3.3 *** CAST_SOLTU)	1.83461	13	45	5.65e-07	1.39854	9	22	0.000124646	1.03324	10	20	0.00559313	1.27623	15	36	0.000787675	1.19164	11	25	0.00102076	1.07663	26	55	0.00447689	1.19093	17	39	0.00109834	1.23867	17	40	0.000635163	0.605746	26	39	0.146186	0.987297	19	38	0.0073829
Solyc01g112000	expansin-like protein precursor 1	1.95011	14	53	1.25e-05	1.93524	7	25	1.1e-05	1.32105	9	22	0.0031208	1.51629	12	33	0.00101277	1.90062	7	26	1.48e-05	0.951182	41	78	0.0446074	0.986617	21	42	0.0304334	0.286202	32	39	0.574176	0.440327	33	44	0.411329	1.40054	24	64	0.00139218
Solyc03g093110	xyloglucan endotransglucosylase-hydrolase	3.96286	14	213	3.95e-07	4.76987	3	81	6.85e-10	2.61037	6	36	0.000846895	2.09386	17	70	0.0107998	3.24434	3	26	3.34e-05	1.66734	30	93	0.0491257	1.62872	9	27	0.0474993	0.89446	10	19	0.297408	0.293597	35	43	0.78387	1.24637	13	30	0.1353
Solyc05g024010	Zinc finger protein CONSTANS-LIKE 14 (AHRD V3.3 *** B9GMQ8_POPTR)	1.20899	14	33	0.000871172	1.38516	10	25	5.84e-05	1.81467	9	32	1.12e-07	1.21861	14	32	0.000784702	1.79683	8	28	1.74e-07	0.82503	15	26	0.0278547	2.40034	6	27	1.44e-12	2.11071	6	26	5.76056e-10	0.505194	21	30	0.212245	2.33466	6	27	9.48e-12
Solyc07g049530	1-aminocyclopropane-1-carboxylate oxidase 1	1.43046	14	36	0.00607348	1.63696	9	25	0.000699859	1.02893	9	17	0.0422744	1.21549	16	37	0.0181308	1.77576	17	58	0.000188367	1.20927	21	49	0.0196182	2.5098	20	109	8.32e-08	1.04024	22	45	0.0357095	1.17965	29	65	0.0283055	0.860197	52	94	0.0900887
Solyc01g005300	Flavin-binding kelch domain F box protein (AHRD V3.3 *** A0A088AWQ7_SOYBN)	2.39882	15	75	0.00126571	3.45805	8	88	7.51e-07	4.34529	5	93	3.09e-10	2.79938	14	95	0.000148583	4.41609	4	70	2.58e-10	1.75779	25	84	0.0205875	5.1423	3	105	3.61e-14	4.55042	5	102	2.56776e-11	0.989652	50	98	0.234681	4.61458	4	83	2.26e-11
Solyc01g058010	Neutral/alkaline invertase (AHRD V3.3 *** G5DC09_MANES)	1.37173	15	38	2.21e-05	1.13358	12	27	0.000306891	1.11795	13	27	0.000415235	1.00177	12	23	0.00277984	1.1236	11	23	0.000361045	1.14567	17	38	0.00040017	0.909665	14	26	0.00492954	1.189	14	31	0.000165505	0.601921	16	24	0.0963698	1.03115	13	27	0.00125719
Solyc08g062680	LOW QUALITY:Harbinger transposase-derived nuclease (AHRD V3.3 *-* A0A103Y2W0_CYNCS)	2.18348	15	66	0.000410724	3.31667	4	36	3.11e-08	2.77215	4	27	4.34e-06	1.85869	15	54	0.00293602	2.5239	5	29	2.33e-05	1.09225	35	75	0.0970757	2.05665	10	40	0.00059045	3.16398	4	31	1.23809e-07	0.84118	38	67	0.227126	2.68821	8	50	5.97e-06
Solyc02g088090	Calcium-binding EF-hand (AHRD V3.3 *** A0A103YHF0_CYNCS)	3.16279	16	136	0.000444266	4.68333	2	50	7.62e-08	3.49961	2	17	8.58e-05	3.07053	5	35	0.000794405	2.20555	4	17	0.0123574	1.6294	43	132	0.0894768	2.83086	6	38	0.00126999	2.87598	4	23	0.00111997	2.09835	10	39	0.0308708	2.02422	6	22	0.0245494
Solyc02g089640	cellulose-synthase-like	1.37835	16	40	1.3e-05	1.60119	11	31	1.89e-07	1.1616	10	21	0.00019927	1.02979	17	34	0.00157595	0.63064	13	19	0.0485084	0.592203	27	40	0.0842428	1.00149	17	34	0.00136177	0.721567	15	25	0.0235101	0.0679564	35	37	0.881143	0.944368	17	32	0.00260653
Solyc05g051400	Mitochondrial carrier protein (AHRD V3.3 *** A0A0K9PSM6_ZOSMR)	1.75114	16	54	1.32e-05	2.33368	10	48	2.16e-09	1.6364	8	25	3.82e-05	1.74434	22	71	1.87e-05	1.49433	13	36	0.000128514	1.26858	24	56	0.00196776	1.30172	19	46	0.00102214	0.762085	19	32	0.0628168	0.908782	41	77	0.0385105	1.51995	21	58	0.000110322
Solyc06g060690	Kinase family protein (AHRD V3.3 *** B9GPM5_POPTR)	2.08384	16	66	3.25e-05	2.82368	3	19	1.41e-08	2.1732	2	8	3.04e-05	1.46647	8	22	0.00500335	1.5992	4	11	0.00140576	1.10149	22	46	0.0387846	1.87065	5	19	0.000171195	2.33325	2	7	9.48916e-06	0.47833	14	19	0.432294	1.67254	5	14	0.000923244
Solyc06g075610	LOW QUALITY:Exocyst subunit exo70 family protein (AHRD V3.3 *** G7JTM6_MEDTR)	1.38713	16	42	0.00013473	1.33743	8	19	0.000149449	1.33383	7	17	0.000183619	1.17584	13	28	0.00152582	1.07363	8	17	0.00248254	0.799093	23	40	0.0361665	0.898775	15	28	0.013527	0.991647	11	21	0.00573658	0.148779	28	30	0.758224	1.17541	14	31	0.000911206
Solyc07g023990	AAA-type ATPase family protein (AHRD V3.3 *** B9ILM7_POPTR)	1.0433	16	32	0.000715775	1.88193	5	18	4.05e-10	2.53355	3	14	1.16e-15	2.30511	3	13	7.66e-13	2.66649	2	9	1.06e-14	0.965381	9	17	0.00215639	2.46342	2	10	4.37e-14	2.39838	1	5	5.29223e-11	2.32947	2	9	2.36e-12	2.43444	1	5	9.66e-11
Solyc07g053050	Calcium-binding family protein (AHRD V3.3 *** B9I910_POPTR)	1.69659	17	53	0.000254731	2.45521	9	46	3.21e-08	1.87282	9	31	3.06e-05	1.61086	16	48	0.000591504	1.54546	12	33	0.000518287	0.852333	27	49	0.0850415	1.53478	13	36	0.000665699	1.35637	10	25	0.00294207	0.582298	27	40	0.274156	1.23406	14	31	0.0070333
Solyc12g009000	LOW QUALITY:Harbinger transposase-derived nuclease (AHRD V3.3 *** A0A103Y2W0_CYNCS)	2.59052	17	97	0.000937164	4.2528	2	35	1.3e-08	3.02165	3	21	5.96e-05	1.95052	19	71	0.0137608	3.32924	3	25	7.96e-06	1.27487	30	72	0.128242	2.34588	8	36	0.00194466	3.70678	2	20	7.96447e-07	0.535552	49	70	0.576934	3.03621	6	43	5.03e-05
Solyc12g056550	LOW QUALITY:Plant/F1M20-13 protein (AHRD V3.3 *** G7IBZ7_MEDTR)	1.3633	18	45	4.52e-06	1.27515	16	37	1.07e-05	1.12105	15	32	0.000125846	1.21876	19	44	6.43e-05	1.21656	15	35	2.58e-05	0.674816	19	30	0.0342318	0.78289	16	27	0.00956759	0.947235	15	28	0.00135365	0.518582	26	37	0.122235	0.908715	18	34	0.00214033
Solyc03g007870	Heavy metal transport/detoxification superfamily protein (AHRD V3.3 *** A0A072TW71_MEDTR)	2.45983	19	102	8.04e-07	2.72823	8	51	2.9e-08	2.22668	9	43	6.42e-06	1.84736	20	70	0.000354999	2.35832	10	47	1.61e-06	1.09558	35	74	0.0414449	2.03563	13	53	3.6e-05	1.89803	11	38	0.000132261	0.0994077	46	49	0.891851	1.55573	18	53	0.00183777
Solyc03g093610	ethylene response factor A.2	1.23147	19	45	2.04e-06	1.55624	9	26	2.12e-09	1.29183	12	28	5.78e-07	1.0271	22	44	0.000116649	0.522588	16	22	0.0503975	0.420973	28	37	0.143792	0.610912	22	33	0.0220017	1.02935	15	29	6.86568e-05	0.452608	27	37	0.121892	0.54515	20	29	0.0421464
Solyc04g071030	U-box domain-containing family protein (AHRD V3.3 *** B9HEI4_POPTR)	1.52648	19	53	0.0019086	2.08651	8	32	6.6e-06	2.0194	6	24	1.49e-05	1.59024	16	47	0.00111249	1.71491	10	32	0.000200647	1.10051	24	51	0.0283977	1.60253	12	35	0.000611082	2.47448	5	27	8.33231e-08	0.742601	30	49	0.168373	2.14654	12	53	3.28e-06
Solyc10g086280	Heavy metal transport/detoxification superfamily protein (AHRD V3.3 *** AT5G03380.1)	3.15131	19	168	4.24e-06	4.15223	5	86	5.24e-10	3.03035	7	51	6.44e-06	2.44988	20	105	0.000528491	2.7627	8	48	3.63e-05	1.38293	64	166	0.0620358	2.38577	18	94	0.000409456	2.68008	11	70	6.74262e-05	0.841395	68	122	0.297125	2.34087	18	91	0.000551701
Solyc01g100230	DnaJ-like protein (AHRD V3.3 *** D5FNB3_SOYBN)	1.37475	20	51	0.0214524	2.64208	15	91	8.43e-07	3.78822	6	74	1.29e-12	2.17413	14	63	0.000130262	3.15007	5	43	7.29e-09	0.977215	31	61	0.106855	3.17867	8	72	1.92e-09	2.39583	17	86	7.94953e-06	0.50532	41	58	0.453603	2.51915	9	52	3.3e-06
Solyc05g009790	AP2/B3 transcription factor family protein (AHRD V3.3 *** AT1G25560.1)	1.29432	20	49	0.00479378	2.64483	5	26	8.88e-10	2.67419	6	36	3.09e-10	1.61303	18	54	0.000314645	2.49134	11	58	3.71e-09	0.291845	44	54	0.590507	1.01614	22	45	0.0221296	1.95023	12	45	4.26025e-06	0.113183	49	53	0.85495	1.47766	26	71	0.00055722
Solyc06g066370	WRKY transcription factor 31	2.24691	21	97	0.000620939	2.77125	6	41	9.29e-06	1.80218	8	27	0.00476063	1.39227	22	57	0.0397968	2.07445	9	36	0.000911778	1.25549	32	76	0.0702593	2.25354	10	45	0.000350723	2.40999	6	32	0.000132261	0.200881	41	47	0.82056	2.02951	14	56	0.00137577
Solyc05g014260	Two-component response regulator (AHRD V3.3 *** W9RKG5_9ROSA)	1.0578	22	46	0.0205848	1.52236	31	89	0.000206716	1.32789	33	82	0.00138165	1.62728	27	83	0.000175926	1.65972	26	82	4.81e-05	0.90845	26	48	0.0455298	1.3348	31	76	0.00139892	1.31628	47	116	0.00154369	1.71992	26	83	9.25e-05	1.2275	32	75	0.00345486
Solyc07g007130	NA	2.45431	22	115	0.000257806	3.81026	8	101	3.34e-09	3.78667	7	95	3.87e-09	2.22915	28	132	0.00099763	3.59814	9	101	2.28e-08	1.17439	37	83	0.103768	2.87271	12	88	7.8e-06	3.25832	8	75	3.93938e-07	1.17106	54	121	0.113772	2.68917	21	130	3.12e-05
Solyc12g005340	GRAS family transcription factor (AHRD V3.3 *** D4QD66_DIACA)	2.43633	22	116	6.27e-06	2.33869	10	50	8.88e-06	1.40085	12	30	0.00971742	1.67786	24	76	0.00266103	1.37673	12	30	0.0099935	1.24153	37	88	0.0306965	1.55361	13	37	0.00412473	1.69925	11	33	0.00151821	0.552979	45	66	0.396192	1.92341	13	49	0.000310997
Solyc03g059110	LOW QUALITY:AP2/B3-like transcriptional factor family protein (AHRD V3.3 --* AT3G11580.3)	1.50522	24	67	0.000312164	1.54851	29	84	9.9e-05	1.58086	28	82	7.4e-05	1.29754	24	59	0.00217292	1.16377	24	52	0.00370636	1.04738	20	41	0.0150792	1.23756	18	43	0.00240162	0.989815	23	45	0.0158442	0.871258	23	41	0.0554622	0.8872	20	36	0.0336516
Solyc04g071990	GIGANTEA (AHRD V3.3 *** F2Z6M2_IPONI)	2.02449	24	97	0.00376722	3.43871	12	124	9.74e-08	3.55645	12	132	2.79e-08	2.54536	23	131	0.000197806	3.0056	13	97	3.09e-06	2.07244	28	116	0.00241472	3.95379	8	120	3.5e-10	3.46621	13	136	5.35803e-08	1.31406	52	129	0.0766923	3.34347	12	116	2.21e-07
Solyc06g049020	Sorghum bicolor protein targeted either to mitochondria or chloroplast proteins T50848 (AHRD V3.3 *** C7IVU8_9POAL)	1.68124	25	80	0.00423115	3.14399	8	71	7.42e-09	3.19407	6	50	4.54e-09	2.20387	18	80	0.000122363	3.0729	8	60	1.72e-08	0.91688	43	80	0.137622	1.84664	20	72	0.000811433	2.16607	10	43	8.05096e-05	0.990442	42	83	0.115334	1.90285	20	72	0.000558562
Solyc06g068460	WRKY transcription factor 40	2.09976	26	109	0.000146188	3.32999	6	58	3.35e-10	2.48216	7	38	3.19e-06	1.74082	23	76	0.00199042	2.49129	9	49	2.61e-06	0.975997	48	94	0.101828	1.94502	17	65	0.000275406	1.85027	11	39	0.000583302	0.373571	56	72	0.588278	1.98366	18	71	0.000218546
Solyc08g078190	ethylene-responsive transcription factor	2.36228	27	139	0.00107732	4.63538	4	78	1.22e-11	4.98024	2	62	4.4e-13	2.62782	18	109	0.000262044	3.18193	6	49	3.36e-06	1.24004	35	82	0.10675	2.82791	8	52	3.89e-05	4.62925	2	34	2.48645e-11	1.21446	32	73	0.124725	2.8787	8	52	3.09e-05
Solyc08g083050	NA	1.71944	27	87	0.000286134	2.57586	8	44	1.59e-08	1.57645	13	38	0.000604901	1.5013	22	63	0.00179641	1.73273	11	35	0.000139636	0.787641	28	49	0.124942	1.7421	10	33	0.000155411	1.74699	7	21	0.000179686	0.525954	30	43	0.34161	1.63962	12	36	0.000394393
Solyc05g007140	Protein kinase (AHRD V3.3 *** Q2HTW4_MEDTR)	1.93446	28	107	2.28e-09	2.0406	17	67	2.14e-10	1.31225	18	43	5.57e-05	1.49662	31	87	8.67e-06	1.09406	20	42	0.000741185	0.748261	53	88	0.0339562	1.31399	27	67	4.94e-05	1.14829	24	53	0.000437405	0.243563	73	86	0.557526	0.897138	31	58	0.00687091
Solyc01g091590	LOW QUALITY:BON1-associated protein 2 (AHRD V3.3 *** W9QRQ0_9ROSA)	2.14903	30	129	0.015061	5.06268	3	75	6.22e-10	4.4765	3	48	5.37e-08	2.19887	23	106	0.0103603	3.63563	5	51	7.4e-06	1.04889	46	95	0.265237	2.83139	10	66	0.000515496	5.15289	1	35	1.20374e-09	0.913111	53	99	0.351682	3.19903	8	69	8.74e-05
Solyc01g095630	WRKY transcription factor 41	2.21944	30	136	0.000175583	2.6549	12	72	2.96e-06	1.79543	16	54	0.0018264	1.83189	38	133	0.00233724	1.97318	19	72	0.000499503	1.36626	60	154	0.0268881	1.69608	33	105	0.00350057	1.99993	21	81	0.000481055	0.582074	96	144	0.407833	1.97255	29	111	0.000593187
Solyc03g095770	WRKY transcription factor 80	2.48486	30	164	9.99e-07	3.1933	10	91	1.44e-10	2.07714	14	56	3.55e-05	2.10512	30	127	5.98e-05	2.17363	11	49	1.4e-05	0.994509	58	115	0.0731081	1.72533	20	63	0.000655042	1.23157	16	37	0.0172712	0.636089	62	96	0.289628	1.35862	17	42	0.0085205
Solyc06g071820	BTB/POZ and TAZ domain protein (AHRD V3.3 *** G7JMM8_MEDTR)	1.5151	31	87	0.0173132	3.56653	16	188	4.42e-10	2.69423	13	83	2.84e-06	2.18467	35	158	0.000321901	2.95906	15	114	2.42e-07	1.17004	73	164	0.0672301	3.92687	14	206	1.7e-12	2.19303	34	153	0.000148746	0.799277	134	232	0.244331	3.41929	18	187	1.79e-09
Solyc04g074440	Phosphate-responsive 1 family protein (AHRD V3.3 *** A0A061FGW0_THECC)	2.10001	32	134	0.00106953	4.12969	8	138	7.43e-12	3.72265	6	67	8.19e-10	2.05556	56	233	0.00129742	2.60948	24	143	1.45e-05	1.06571	61	127	0.11907	1.7748	34	115	0.00429114	3.06293	8	62	4.21838e-07	0.940887	132	252	0.185049	2.02818	44	178	0.000941762
Solyc06g006080	thiamine biosynthesis protein ThiC	1.31805	32	78	0.0125743	2.26385	16	74	2.53e-06	2.41446	13	67	4.66e-07	1.47483	27	74	0.00393706	2.88379	13	93	1.53e-09	1.58766	51	154	0.00164103	4.21331	11	199	4.83e-20	2.79741	21	140	2.65874e-09	0.417209	78	104	0.492536	3.69601	10	122	4.03e-15
Solyc10g079420	Calcium-binding EF-hand (AHRD V3.3 *** A0A103XQG1_CYNCS)	1.65743	32	99	2.07e-07	1.15214	29	64	0.000255097	1.30066	25	61	3.92e-05	1.20394	32	73	0.000293662	0.903791	28	52	0.00454888	0.870745	61	112	0.0095754	0.554455	53	77	0.103986	0.803736	53	92	0.0125919	0.405735	56	75	0.28371	0.244566	53	63	0.513602
Solyc03g093560	ethylene response factor C.6	2.51013	35	198	0.0015613	4.86275	4	106	8.22e-11	4.80325	4	99	1.06e-10	2.54074	28	161	0.00127204	3.70661	9	109	6.34e-07	1.42136	56	150	0.0886892	2.75992	15	99	0.000241574	4.5987	3	70	5.85889e-10	0.775369	79	135	0.401542	2.90367	16	113	0.000116104
Solyc09g015770	WRKY transcription factor 81	2.66356	36	225	6.12e-06	3.76411	9	116	5.3e-11	3.31711	8	75	7.31e-09	2.63921	32	194	1.09e-05	3.1671	11	98	3.36e-08	1.33966	86	216	0.0329052	2.33657	24	120	5.01e-05	2.0135	20	81	0.000536835	1.15099	84	186	0.0804067	1.82675	30	104	0.00180388
Solyc10g006660	Calcium-binding family protein (AHRD V3.3 *** B9I910_POPTR)	2.1567	36	161	0.0005285	3.66349	10	124	4.99e-10	3.29412	9	80	2.28e-08	2.20696	30	136	0.000412107	2.65676	13	78	6.79e-06	1.06388	53	110	0.111108	2.36483	15	75	7.12e-05	2.56905	9	49	1.64961e-05	1.07859	49	104	0.115334	2.27806	15	69	0.000145347
Solyc04g071480	LOW QUALITY:Plant/F1M20-13 protein (AHRD V3.3 *** G7IBZ7_MEDTR)	1.55988	39	114	0.000134202	2.23819	16	72	1.06e-08	1.89761	17	63	1.26e-06	1.20832	43	99	0.00371422	1.68001	21	67	1.69e-05	0.469542	53	73	0.313913	1.12686	29	64	0.00528898	0.962252	20	38	0.0177799	0.354065	66	84	0.473081	1.34423	29	73	0.000728208
Solyc12g010540	UDP-glucuronate 4-epimerase 4 (AHRD V3.3 *** GAE4_ARATH)	1.15818	39	87	0.000427957	1.95185	19	70	4.07e-10	1.64339	22	67	1.33e-07	1.07045	43	90	0.00121846	1.06388	28	59	0.000697463	0.468245	52	71	0.194949	0.67882	40	64	0.0408421	0.730045	28	47	0.0248616	0.116423	67	72	0.789532	0.794219	38	66	0.0143178
Solyc05g005260	Retrovirus-related Pol polyprotein from transposon TNT 1-94 (AHRD V3.3 *-* A0A151TG49_CAJCA)	1.90246	40	147	2.32e-05	2.47268	20	107	1.29e-08	2.11828	20	84	1.13e-06	1.68526	42	134	0.000248557	1.45382	20	54	0.000908923	1.03403	55	113	0.0298249	1.42389	30	78	0.00135628	1.83929	18	63	2.79515e-05	0.668727	65	103	0.192432	1.4065	28	73	0.00155747
Solyc06g006000	Maternal effect embryo arrest 59 (AHRD V3.3 *** A0A061GXA8_THECC)	2.42047	40	213	0.000436937	3.23286	24	223	7.66e-07	3.59553	19	225	3.03e-08	2.49287	43	243	0.000311268	3.8526	13	177	3.58e-09	1.84118	82	291	0.00864103	3.69835	28	359	7.86e-09	3.34007	27	264	2.46616e-07	1.03148	148	301	0.17995	2.6758	38	240	4.99e-05
Solyc11g010250	LOW QUALITY:Avr9/Cf-9 rapidly elicited protein 75 (AHRD V3.3 *** Q9FQY9_TOBAC)	1.84648	41	146	1.26e-05	2.55254	13	73	7.31e-10	1.76777	18	61	2.21e-05	1.63061	38	117	0.000175458	1.96645	20	77	1.93e-06	0.932032	38	71	0.0401437	1.32617	22	54	0.00176995	1.73132	9	29	5.47062e-05	0.83226	39	68	0.0788375	1.64147	22	68	8.8e-05
Solyc01g095150	late embryogenesis-like protein	2.58955	44	262	7.82e-07	3.23332	11	96	3.75e-10	1.6882	26	83	0.00122798	1.79166	51	175	0.000996254	2.4602	17	93	1.78e-06	1.37886	96	250	0.0127328	1.67965	39	124	0.00135628	1.19642	52	118	0.0246425	0.625725	136	209	0.315134	1.6071	54	162	0.00218672
Solyc03g123620	Pectinesterase (AHRD V1 ***- B9GXZ7_POPTR)	1.91326	47	176	1.19e-07	1.92244	22	81	6.89e-08	1.21479	24	56	0.000778177	1.48539	41	114	7.77e-05	0.939338	25	48	0.00964992	0.983959	66	130	0.010204	1.67398	24	75	2.47e-06	1.38184	25	63	0.00012394	0.419579	88	117	0.333839	1.54002	27	77	1.87e-05
Solyc06g036310	Heavy metal transport/detoxification superfamily protein (AHRD V3.3 *** A0A072TW71_MEDTR)	1.83912	47	168	9.28e-08	2.09833	21	89	6.81e-10	1.60773	26	78	2.53e-06	1.548	34	99	1.47e-05	1.37794	30	77	5.14e-05	0.98942	79	157	0.00620499	1.46033	44	119	1.73e-05	0.974376	36	70	0.00527583	0.634763	63	98	0.106348	0.670007	47	75	0.0637064
Solyc08g041860	serine/arginine repetitive matrix-like protein (AHRD V3.3 *-* AT4G32020.1)	1.65288	47	146	3.83e-05	2.52844	19	107	5.3e-11	2.14598	19	84	2.35e-08	1.51178	43	121	0.000225208	1.5349	28	80	7.1e-05	0.608829	60	91	0.171297	1.10487	35	76	0.00577555	1.48437	20	55	0.000148026	0.470528	64	89	0.317823	1.01498	37	75	0.011334
Solyc05g055160	DnaJ-like protein (AHRD V3.3 *** Q38HT9_SOLTU)	1.05672	367	763	1.74e-05	0.971162	407	796	4.64e-05	1.1371	375	824	1.63e-06	1.08596	339	719	1.36e-05	1.11447	419	907	2.6e-06	0.807821	488	855	0.00122205	1.04619	415	857	1.07e-05	1.17719	524	1184	5.91249e-07	1.24348	379	897	4.77e-07	1.01996	525	1065	2.11e-05
Solyc03g093550	Ethylene-responsive transcription factor (AHRD V3.3 *** M4WYH8_GOSHI)	2.63848	48	294	0.000418808	5.21865	4	149	2.76e-13	5.93935	3	144	1.06e-16	2.65898	32	202	0.000412107	4.26661	7	131	2.15e-09	1.27563	110	265	0.112513	2.74862	24	158	0.000124375	4.54354	6	131	8.82184e-11	0.982947	117	231	0.248193	3.30399	18	177	3.69e-06
Solyc04g071900	Peroxidase (AHRD V3.3 *** K4BTH7_SOLLC)	1.14535	48	105	3.08e-06	1.47591	51	140	4.64e-10	1.00638	43	85	2.86e-05	1.35578	50	127	2.94e-08	1.74174	27	90	2.06e-13	1.01543	31	62	3.95e-05	1.2099	31	71	4.18e-07	0.90811	29	53	0.000206023	0.751391	37	63	0.00497072	1.44292	22	59	2.15e-09
Solyc06g005650	LOW QUALITY:E3 ubiquitin-protein ligase RING1-like protein (AHRD V3.3 *** A0A072V012_MEDTR)	1.42307	49	131	0.000141143	2.0977	21	87	4.32e-09	1.99516	20	79	2.08e-08	1.36204	44	112	0.00032032	1.69926	25	79	1.99e-06	0.427515	61	81	0.317164	1.12186	30	64	0.00224083	1.32313	17	41	0.000279575	0.242031	68	80	0.607123	1.33948	29	74	0.000227605
Solyc04g077980	C2H2-type zinc finger protein	1.96129	50	193	0.00682409	4.15579	6	104	4.66e-10	4.10312	5	86	6.39e-10	1.81704	44	154	0.0107776	3.06088	13	107	4.19e-06	0.688428	95	153	0.394616	1.9654	28	108	0.00411697	3.52347	6	69	1.11569e-07	0.626177	105	161	0.454574	2.33372	31	153	0.000552131
Solyc11g069330	LOW QUALITY:S-adenosyl-L-methionine-dependent methyltransferases superfamily protein (AHRD V3.3 *-* AT1G24480.1)	1.02554	51	102	0.0274851	1.64449	76	235	7.7e-05	1.12777	55	120	0.0082159	1.18126	64	145	0.00790221	0.798327	78	135	0.0646812	-0.0636935	79	75	0.922219	0.348424	102	130	0.486885	0.437642	95	128	0.34893	0.916119	66	125	0.0536246	-0.182337	127	112	0.731992
Solyc08g006320	WRKY transcription factor 11	1.40491	52	138	8.79e-05	1.53017	33	95	9.01e-06	1.06541	34	72	0.002404	1.50994	47	134	2.91e-05	1.45093	33	88	2.44e-05	1.01	60	120	0.00596561	1.34035	35	88	0.000113536	1.27377	28	67	0.000265622	0.651639	76	118	0.101	1.54485	35	102	8.15e-06
Solyc10g077130	LOW QUALITY:VQ motif-containing family protein (AHRD V3.3 *** B9IHK5_POPTR)	1.46089	52	143	1.24e-05	1.74802	27	89	8.07e-08	1.40439	29	76	1.8e-05	1.38742	44	116	5.16e-05	1.21317	28	65	0.000205402	0.598914	70	106	0.101828	0.401319	54	71	0.280734	0.543543	35	51	0.119451	0.595563	75	113	0.113341	0.613094	45	69	0.0778925
Solyc03g118470	Nudix hydrolase (AHRD V3.3 *** A0A061E9N4_THECC)	2.28162	53	255	0.000325598	3.56355	14	158	3.45e-09	3.09968	14	116	2.74e-07	2.11266	53	226	0.000965603	2.63482	21	125	1.24e-05	1.30357	78	191	0.0513239	2.46895	27	149	4.75e-05	3.13731	12	100	1.72298e-07	1.00758	102	204	0.154496	2.99216	22	171	7.66e-07
Solyc09g065850	auxin-regulated IAA3	1.22654	53	124	0.00169854	1.61067	22	65	1.35e-05	1.51958	24	69	4.28e-05	1.24742	50	118	0.00129736	1.18389	35	79	0.00132839	0.286773	68	83	0.535366	0.616923	42	64	0.125628	1.19776	26	60	0.00145551	0.423912	54	73	0.344605	0.566235	42	62	0.158258
Solyc01g008500	Receptor-like protein kinase (AHRD V3.3 *** A0A061EYK6_THECC)	0.544438	1	1	0.467131	0.846691	1	1	0.171281	1.56012	1	2	0.00803372	1.78857	1	2	0.00974564	1.0469	1	1	0.105039	0.764126	1	1	0.348259	1.77796	1	1	0.0192495	0.568027	1	1	0.40601	-0.12645	1	1	0.893852	1.10351	1	1	0.120639
Solyc10g009110	ethylene response factor F.5	1.07051	53	110	0.0430569	2.54774	16	89	6.45e-08	2.2343	18	82	2.18e-06	1.56793	47	139	0.00160365	1.97901	29	113	2.31e-05	0.487322	82	114	0.390619	0.868508	45	82	0.0868422	1.33177	24	59	0.0058025	0.569809	94	139	0.314662	1.29663	51	124	0.00709149
Solyc01g049800	NA	0.1987	5	5	0.722829	0.883929	5	8	0.015453	1.11002	4	7	0.00338567	1.06462	4	8	0.00700323	0.76624	5	8	0.0385638	0.67174	3	4	0.144763	0.642645	3	4	0.141622	0.782364	4	7	0.0407291	0.746288	3	5	0.0884105	0.680946	4	6	0.0868353
Solyc08g008370	DCD (Development and cell death) domain protein (AHRD V3.3 *** A0A072TUZ0_MEDTR)	2.65388	55	343	3.82e-05	3.2755	17	165	1.39e-07	2.18019	23	102	0.00052488	1.94892	62	239	0.0032403	2.36985	19	96	0.000137185	1.3973	91	240	0.0415171	2.1955	31	140	0.000489871	2.18226	22	99	0.000539704	0.598269	143	217	0.443041	2.27868	32	153	0.000304235
Solyc01g056320	transcription elongation factor B polypeptide (AHRD V3.3 --* AT2G42780.2)	0.392812	7	10	0.411837	0.711047	7	11	0.0538211	1.01164	6	11	0.00758849	1.14	5	10	0.00503485	0.878297	7	12	0.0177892	0.58329	5	7	0.195976	0.505597	5	7	0.250647	1.08404	5	11	0.00458284	0.83826	4	8	0.0597493	1.02238	6	11	0.00738199
Solyc01g066430	RING/U-box superfamily protein (AHRD V3.3 *** AT2G47560.1)	1.85863	56	201	0.00100256	3.27573	14	128	6.85e-10	2.24289	14	66	2.95e-05	1.72483	36	118	0.00236087	1.9484	17	64	0.000264758	0.929669	71	134	0.123648	2.22731	19	88	3.21e-05	2.35063	9	46	1.29202e-05	0.360514	66	85	0.606874	2.04568	18	72	0.000156911
Solyc01g057730	NA	1.02166	4	8	0.319747	1.61182	3	9	0.0581092	1.75087	3	10	0.0482671	2.45375	2	6	0.036167	2.7856	3	15	0.0014088	3.60367	1	7	0.0135727	1.47319	3	7	0.125117	1.03455	4	8	0.243214	0.915222	4	6	0.379852	2.0567	3	10	0.0229378
Solyc10g006130	EAR motif SlERF36	1.50806	56	158	0.000587135	2.34044	21	102	1.76e-08	2.18199	22	96	1.33e-07	1.51266	45	128	0.000595407	1.66065	31	98	6.26e-05	0.78504	79	136	0.0934802	1.27282	37	88	0.00287786	2.02597	18	73	1.04779e-06	0.533474	76	109	0.28869	1.64691	35	110	8.98e-05
Solyc06g074030	Polynucleotidyl transferase. ribonuclease H-like superfamily protein (AHRD V3.3 *** AT3G44260.1)	1.75352	57	192	0.0130868	3.73923	8	105	5.9e-09	3.52896	8	89	3.58e-08	1.90943	45	167	0.00531956	2.60262	17	100	4.87e-05	0.811651	84	146	0.284939	1.93015	27	101	0.00343589	3.59857	6	64	1.74969e-08	0.628606	92	142	0.433154	2.15351	27	118	0.000976717
Solyc04g074450	Phosphate-responsive 1 family protein (AHRD V3.3 *** AT4G08950.1)	1.55455	58	169	0.00441533	3.05647	18	145	1.12e-09	2.47903	16	87	8.79e-07	1.47907	45	126	0.00603853	1.26633	33	79	0.0136815	0.410172	84	112	0.517702	1.28683	40	98	0.0146101	1.10552	25	53	0.0354482	0.567067	84	124	0.359407	1.14328	43	94	0.0303421
Solyc04g074420	Phosphate-responsive 1 family protein (AHRD V3.3 *-* AT4G08950.1)	1.86203	59	213	0.000738168	3.01739	14	112	7.34e-09	2.75881	18	121	1.08e-07	1.73078	44	146	0.00180714	1.83404	19	67	0.000466082	1.13044	78	170	0.0502387	1.74128	23	76	0.00108211	2.34695	17	84	7.32096e-06	0.70791	83	135	0.258582	2.01169	19	74	0.000147727
Solyc01g086960	Zinc finger A20 and AN1 domain-containing stress-associated protein (AHRD V3.3 *** A0A0K9Q649_ZOSMR)	1.11971	64	138	5.05e-05	1.31605	39	97	7.95e-07	1.2766	38	91	1.66e-06	1.07477	58	123	0.000131282	1.0976	45	96	3.63e-05	0.684418	78	125	0.0176626	0.778528	55	95	0.00458904	0.927904	41	77	0.000610022	0.457608	81	111	0.140723	0.830441	58	102	0.00228002
Solyc01g088130	Nucleic acid-binding. OB-fold (AHRD V3.3 *** A0A118JWL2_CYNCS)	0.505909	2	3	0.3646	0.997624	2	3	0.0224327	1.13689	2	3	0.0142893	1.47559	2	4	0.00178749	0.976991	2	3	0.0360554	0.680358	2	3	0.190622	1.07394	2	3	0.0253079	1.34497	2	4	0.00347011	0.8945	2	3	0.0868914	0.990093	2	3	0.0418009
Solyc01g105410	Phosphate-induced protein 1 (AHRD V3.3 *** A0A103YKN4_CYNCS)	1.03653	65	132	0.0282066	1.91144	63	234	5.81e-06	1.21995	77	178	0.00458826	1.36623	72	184	0.00234504	1.68915	80	256	5.7e-05	0.767377	50	85	0.108898	1.18873	36	82	0.0066298	1.06352	60	125	0.0145793	0.935405	47	89	0.052883	1.15633	52	114	0.00792925
Solyc07g053740	Ethylene Response Factor F.4	1.48814	69	192	0.00342824	2.89775	18	134	6.81e-10	2.24688	23	107	1.87e-06	1.63831	60	184	0.00103226	1.94773	35	135	3.37e-05	0.666815	91	145	0.224433	1.52274	37	106	0.00155764	1.98635	18	70	2.91827e-05	0.53363	109	157	0.355481	1.84886	38	134	0.000105785
Solyc03g118810	Calcium binding protein (AHRD V3.3 *** Q93YA8_SESRO)	1.72275	72	237	3.3e-06	1.49325	33	91	4.03e-05	1.13509	43	94	0.00205712	1.19779	74	170	0.00181878	0.972438	45	88	0.00817419	0.651796	89	140	0.111023	1.00526	39	78	0.00757375	0.403881	39	52	0.321498	0.233719	96	112	0.625023	0.768074	44	75	0.0447966
Solyc07g006280	Tetraspanin family protein (AHRD V3.3 *** A0A072V357_MEDTR)	2.27671	73	350	3.3e-06	2.19883	31	142	4.24e-06	1.00598	45	89	0.0447261	1.49126	75	209	0.00335636	1.56053	30	89	0.00113529	1.05532	112	232	0.0454765	1.53783	46	134	0.00160289	1.32924	40	99	0.00666165	0.234932	167	197	0.718565	1.45971	50	136	0.00281098
Solyc08g006150	Gamma-glutamylcyclotransferase (AHRD V3.3 *** K4CIA4_SOLLC)	1.20059	93	213	0.000936136	1.69624	99	321	6.73e-07	1.91194	82	306	1.59e-08	1.7115	79	257	1.36e-06	1.31256	80	197	0.000117438	0.863503	69	125	0.0206062	1.61783	59	181	1.98e-06	1.76307	73	248	1.83185e-07	1.28186	68	165	0.000574613	1.21143	67	155	0.000491815
Solyc04g018110	Hop-interacting protein THI026 (AHRD V3.3 *** G8Z256_SOLLC)	1.4289	107	288	1.51e-06	1.59335	70	209	3.86e-08	1.66267	60	188	8.05e-09	1.397	85	224	3.96e-06	1.22298	69	160	2.52e-05	0.658796	130	205	0.0396589	0.984542	86	170	0.000872463	1.10019	63	135	0.000183625	0.397871	123	163	0.254313	0.599465	83	126	0.0517137
Solyc01g080500	LOW QUALITY:Plant/F10N7-170 protein. putative (AHRD V3.3 *** G7IFN2_MEDTR)	1.24556	116	275	2.01e-05	1.50678	56	158	9.99e-08	1.52587	53	151	5.73e-08	1.07939	106	223	0.000309527	1.49745	79	221	1.03e-07	0.493862	202	285	0.123261	0.524171	141	203	0.0867221	0.861852	88	160	0.00282568	0.381944	183	239	0.260772	0.759245	161	272	0.00919736
Solyc07g040960	LOW QUALITY:Harbinger transposase-derived nuclease (AHRD V3.3 *** A0A103Y2W0_CYNCS)	2.07137	130	543	0.0174817	4.979	12	355	2.11e-10	4.75992	11	274	9.05e-10	2.0589	110	457	0.0148471	3.556	25	285	5.76e-06	0.979919	196	385	0.293872	2.28332	54	259	0.00487536	5.07994	6	174	4.30423e-11	0.577927	262	391	0.572284	2.85705	45	321	0.000344375
Solyc05g052550	CCCH-type zinc-finger protein (AHRD V3.3 *-* A0A0X8ZWW6_PETHY)	1.72849	151	498	0.00058364	2.53339	54	311	9.74e-08	1.92318	56	212	5.79e-05	1.52219	142	407	0.00266718	1.84075	63	224	0.000105225	0.808092	207	363	0.136511	1.25361	96	229	0.0114738	1.54248	58	168	0.00144943	0.311306	283	352	0.620963	1.68056	93	297	0.000507379
Solyc01g100640	Catalase (AHRD V3.3 *-* L0SQ20_TOBAC)	0.677939	2	3	0.0806711	0.99887	2	4	0.00104015	1.03438	3	5	0.000507698	1.01161	2	4	0.00246915	1.29246	2	4	3.19e-05	-0.426416	7	6	0.169249	0.413504	5	7	0.170381	1.00438	4	8	0.000276927	0.480697	5	7	0.124812	0.472223	5	7	0.103853
Solyc01g109660	meloidogyne-induced giant cell protein DB275	1.34169	658	1667	3.99e-05	1.89718	528	1967	1.33e-09	2.28646	442	2155	8.97e-14	1.64276	529	1652	4.27e-07	2.2523	365	1737	3.1e-13	1.09285	663	1415	0.000911444	2.2379	406	1912	1.62e-13	2.11914	445	1932	3.65841e-12	0.642317	896	1399	0.0758916	2.12904	350	1529	4.77e-12
Solyc01g058020	Alkaline/neutral invertase (AHRD V3.3 *-* A0A0D5CUF6_9ROSI)	1.37173	#N/A	#N/A	2.21e-05	1.13358	#N/A	#N/A	0.000306891	1.11795	#N/A	#N/A	0.000415235	1.00177	#N/A	#N/A	0.00277984	1.1236	#N/A	#N/A	0.000361045	1.14567	#N/A	#N/A	0.00040017	0.909665	#N/A	#N/A	0.00492954	1.189	#N/A	#N/A	0.000165505	0.601921	#N/A	#N/A	0.0963698	1.03115	#N/A	#N/A	0.00125719
Solyc02g022900	fatty acid hydroxylase 2 (AHRD V3.3 --* AT4G20870.2)	1.69348	#N/A	#N/A	3.46e-08	1.16107	#N/A	#N/A	4.03e-05	1.62257	#N/A	#N/A	5.68e-09	1.31018	#N/A	#N/A	5.76e-05	1.62024	#N/A	#N/A	1.16e-07	0.849954	#N/A	#N/A	0.00750927	1.22335	#N/A	#N/A	1.86e-05	1.35968	#N/A	#N/A	1.47583e-06	1.56293	#N/A	#N/A	1.86e-06	0.610811	#N/A	#N/A	0.0556953
Solyc02g032400	Nuclear pore complex protein Nup214 (AHRD V3.3 *-* W6JJ76_NICBE)	1.37597	#N/A	#N/A	0.00625379	1.06502	#N/A	#N/A	0.0176949	1.62768	#N/A	#N/A	0.000621593	1.67113	#N/A	#N/A	0.00228265	1.0402	#N/A	#N/A	0.0522185	1.26183	#N/A	#N/A	0.0202386	1.30013	#N/A	#N/A	0.0101141	0.858963	#N/A	#N/A	0.115791	1.46394	#N/A	#N/A	0.013669	1.19082	#N/A	#N/A	0.0274071
Solyc01g005290	Sec14p-like phosphatidylinositol transfer family protein (AHRD V3.3 *-* AT1G14820.3)	0.74728	11	19	0.0585384	1.62907	11	33	1.74e-06	1.45361	9	24	2.97e-05	1.23211	12	27	0.000682246	0.811733	8	15	0.0239129	0.320574	34	42	0.434146	0.615274	25	39	0.0905353	0.48	19	27	0.190695	1.07972	18	37	0.00382117	0.141917	22	24	0.744711
Solyc01g005910	Acid phosphatase/vanadium-dependent haloperoxidase-related protein (AHRD V3.3 *** AT3G12685.1)	0.850652	11	19	0.0186084	1.47287	10	26	5.72e-06	1.83257	6	22	2.5e-08	1.09992	9	20	0.00155769	1.19635	9	19	0.000258936	0.903641	11	19	0.0101902	1.21971	8	19	0.000244172	1.34738	7	18	4.888e-05	0.770462	11	18	0.0376082	1.19836	8	18	0.00033546
Solyc01g006020	6.7-dimethyl-8-ribityllumazine synthase (AHRD V3.3 *** AT3G32930.2)	0.427536	55	74	0.237708	1.15669	40	89	8.41e-05	1.46203	32	88	6.14e-07	1.13368	45	97	0.000260748	1.67341	34	107	1.05e-08	0.769951	52	89	0.0153703	2.17923	25	111	1.85e-14	1.69178	28	90	5.18205e-09	0.495338	68	95	0.148184	2.04389	25	100	1.55e-12
Solyc01g006920	Pentatricopeptide repeat-containing protein (AHRD V3.3 *** A0A0B2S1E2_GLYSO)	0.902012	3	6	0.000686237	1.00851	3	5	5.88e-05	1.52383	2	6	4.54e-09	1.02119	3	6	0.000140383	1.47124	2	5	5.57e-08	0.577272	3	4	0.054488	0.94241	2	4	0.000695604	1.4306	2	4	1.62292e-07	0.26195	3	4	0.411496	1.69617	2	4	4.42e-09
Solyc01g007190	LOW QUALITY:UvrABC system protein A (AHRD V3.3 *** A0A1D1YSC2_9ARAE)	0.811154	2	3	0.198999	2.50068	2	8	7.9e-07	2.20767	2	8	1.41e-05	1.78769	2	6	0.000873794	1.47353	2	5	0.00416701	1.04967	5	10	0.0502925	1.03786	5	9	0.0447799	1.1088	5	10	0.0271971	0.968933	4	8	0.0842637	1.17974	5	11	0.0190174
Solyc01g014180	A20/AN1 zinc finger protein	0.507025	108	153	0.104995	1.22091	97	225	4.67e-06	1.26067	89	213	2.16e-06	1.03346	104	213	0.000248844	1.32879	97	243	5.52e-07	0.33348	127	160	0.291784	0.861711	95	171	0.00155363	0.845451	112	200	0.00182661	0.559263	133	195	0.0671195	0.930384	120	227	0.000582811
Solyc01g049880	DegP protease 7 (AHRD V3.3 --* AT3G03380.2)	-0.388638	49	38	0.492791	1.5609	48	139	0.000144182	1.52091	51	147	0.000231763	1.42383	46	122	0.00109966	1.90067	30	110	4.41e-06	0.599451	43	65	0.214224	2.91504	16	118	1.6e-12	2.26306	25	117	3.9063e-08	0.921323	50	94	0.0499747	2.71063	13	85	1.63e-10
Solyc01g057170	DEAD-box ATP-dependent RNA helicase 48 (AHRD V3.3 --* RH48_ORYSJ)	0.92802	1	2	0.477908	4.03407	2	29	1.17e-05	2.69711	2	10	0.00440391	3.65525	2	16	0.0002043	2.14876	3	10	0.0226398	0.863445	1	2	0.465693	3.45094	1	9	0.000306506	2.64414	2	8	0.00571757	3.50978	2	12	0.000566502	1.61437	2	6	0.104813
Solyc01g066290	LOW QUALITY:Xaa-Pro aminopeptidase 1 (AHRD V3.3 --* A0A199W6F4_ANACO)	2.68682	0	1	0.216638	3.50378	1	3	0.00185391	4.25473	1	2	0.00991563	6.038	0	2	0.000342077	4.08104	1	1	0.0128158	0.113361	2	2	0.941959	2.23578	1	2	0.0695148	0.915141	1	2	0.408348	1.74689	1	2	0.168813	1.60378	1	3	0.122903
Solyc01g073660	Major facilitator superfamily protein (AHRD V3.3 *** AT2G44280.4).Pfam:PF13347	0.213801	6	7	0.586047	1.04697	4	8	0.000200979	1.12661	4	8	8.1e-05	1.07922	4	7	0.000411474	1.60864	4	10	1.46e-08	-0.0938991	8	8	0.804944	0.434908	6	7	0.160106	0.544174	5	7	0.0668854	0.241609	7	8	0.486199	0.861997	6	11	0.00198483
Solyc01g079470	CP12 (AHRD V3.3 *** O24136_TOBAC)	0.995442	38	76	0.0205848	1.77053	25	83	5.06e-06	2.23772	14	62	1.02e-08	1.79053	21	72	1.16e-05	1.82705	10	34	4.75e-06	1.23864	97	228	0.00219687	2.89737	47	343	4.07e-15	2.42009	41	217	1.06275e-10	1.06508	95	198	0.0129264	2.7142	16	102	1.42e-12
Solyc01g087030	Zinc finger transcription factor 10	0.672581	15	23	0.25031	1.63594	15	46	0.00051512	2.06454	13	53	1.16e-05	1.56829	14	42	0.00172512	1.71513	16	50	0.00025584	-0.026488	28	27	0.97981	0.251357	22	26	0.677975	1.03173	21	42	0.0343594	0.596788	25	37	0.293757	0.898171	28	52	0.0716504
Solyc01g087180	Microspore-specific promoter 2. putative (AHRD V3.3 --* A0A061G480_THECC)	-0.72309	1	1	0.815317	6.81692	1	32	0.000165197	6.72433	1	11	0.00134032	5.72867	1	23	0.002472	4.51368	2	31	0.00967135	1.13793	1	1	0.70233	7.44813	1	18	0.000322793	6.5399	1	10	0.001635	6.45698	1	9	0.00461672	2.42806	3	11	0.1985
Solyc01g096320	Homeobox-leucine zipper protein (AHRD V3.3 *** M4W1Z7_TOBAC)	-0.576008	1	1	0.864235	10.208	1	51	3.13e-06	4.68635	1	4	0.0234915	7.39262	1	21	0.000455279	4.81387	1	5	0.0154349	-1.99236	1	1	0.407513	7.6905	1	29	0.000118539	1.96509	1	3	0.35463	6.26101	1	14	0.00365873	1.0494	2	3	0.652277
Solyc01g096400	Transglutaminase family protein (AHRD V3.3 *** G7J0K8_MEDTR)	0.378084	8	10	0.502075	2.95154	2	16	3.48e-12	2.35665	2	9	7.8e-08	1.42447	3	7	0.00192438	2.28972	2	6	6.28e-07	0.707874	12	19	0.124963	1.37731	5	13	0.0011854	1.35491	5	11	0.00148438	-0.0468131	10	10	0.942692	0.982534	6	11	0.0232042
Solyc01g098330	LOW QUALITY:DNAJ heat shock N-terminal domain-containing protein. putative (AHRD V3.3 *-* A0A061F0P5_THECC)	0.262684	3	4	0.624106	1.00161	3	5	0.00666344	1.20963	3	7	0.000664543	1.03798	3	5	0.00937577	0.784898	3	4	0.0507035	-0.0176393	2	2	0.990412	0.330285	1	2	0.621235	1.07432	1	2	0.0349175	1.17229	2	3	0.0190809	0.704082	1	2	0.243627
Solyc01g098540	Sec-independent translocase protein TatB (AHRD V3.3 *-* A0A0B0MGL5_GOSAR)	1.58171	1	1	0.272457	1.58816	3	7	0.000288602	1.22796	3	6	0.00642784	1.5346	3	7	0.00094535	0.94357	3	5	0.0364265	2.02423	1	1	0.197785	0.829598	3	5	0.0855899	1.04667	3	6	0.0199349	0.78048	4	6	0.11897	1.37678	3	7	0.00192705
Solyc01g098790	HSP20-like chaperones superfamily protein (AHRD V3.3 *** AT1G20870.2)	0.857371	3	5	0.189545	2.29242	3	11	1.48e-05	2.07993	2	6	0.00019272	2.71645	2	10	1.45e-06	2.00625	3	9	0.000161086	1.51768	4	9	0.00724272	1.79158	2	7	0.00112601	1.76551	3	9	0.00106051	1.81273	3	9	0.00195208	1.52017	4	9	0.00495075
Solyc01g099800	P-loop containing nucleoside triphosphate hydrolases superfamily protein (AHRD V3.3 --* AT2G47330.1)	0.654159	19	29	0.307476	1.96673	25	98	9.77e-05	1.40433	24	62	0.00659609	1.3653	21	53	0.0117156	1.16239	27	60	0.0243127	0.745441	21	35	0.204159	1.33697	26	66	0.0108318	1.16106	31	69	0.0262134	1.46631	20	55	0.00917402	1.01496	37	75	0.056807
Solyc02g076690	Cysteine protease (AHRD V3.3 *** Q7XYU8_ANTAD)	0.654086	31	48	0.14638	0.625542	4	6	0.138763	1.86496	20	73	7.05e-07	1.41003	30	80	0.000411474	2.29085	18	85	1.02e-09	0.874992	46	84	0.0344029	1.88612	8	30	7.01e-07	1.88193	27	99	4.59084e-07	0.553598	72	105	0.214971	2.93658	16	123	1.59e-15
Solyc01g099810	RNA-binding (RRM/RBD/RNP motifs) family protein (AHRD V3.3 *** AT1G02840.1)	0.654159	#N/A	#N/A	0.307476	1.96673	#N/A	#N/A	9.77e-05	1.40433	#N/A	#N/A	0.00659609	1.3653	#N/A	#N/A	0.0117156	1.16239	#N/A	#N/A	0.0243127	0.745441	#N/A	#N/A	0.204159	1.33697	#N/A	#N/A	0.0108318	1.16106	#N/A	#N/A	0.0262134	1.46631	#N/A	#N/A	0.00917402	1.01496	#N/A	#N/A	0.056807
Solyc01g099840	Dormancy/auxin associated protein (AHRD V3.3 *** G7I8R1_MEDTR)	-0.109589	120	112	0.919483	2.65115	30	185	2.92e-06	1.95907	36	140	0.000615906	1.87409	49	177	0.00184949	2.30335	64	315	4.29e-05	0.899882	127	237	0.165147	0.945511	79	152	0.126918	1.59817	81	246	0.00573599	1.23215	78	181	0.0566501	1.40061	109	288	0.0170414
Solyc01g100630	Catalase (AHRD V3.3 *-* CATA_SOLAP)	0.852035	1	2	0.173636	1.25493	2	4	0.0012893	1.64838	2	5	3.82e-05	1.51374	2	3	0.00071924	1.65881	2	4	3.24e-05	-0.432939	5	4	0.309466	0.327011	5	6	0.415154	1.19542	4	8	0.000553893	0.562706	4	6	0.160348	0.25267	5	6	0.534306
Solyc02g079550	Serine/threonine-protein kinase (AHRD V3.3 *** B9H1U5_POPTR)	1.7302	1	1	0.0790943	1.4828	1	1	0.0658166	1.971	1	1	0.013028	1.77432	1	1	0.0155726	2.09486	1	1	0.0304604	1.78431	1	1	0.0276668	4.73017	1	2	7.03e-07	3.90332	1	2	9.68292e-07	1.25656	1	2	0.0475162	1.59274	1	1	0.0359456
Solyc02g079560	NA	1.7302	#N/A	#N/A	0.0790943	1.4828	#N/A	#N/A	0.0658166	1.971	#N/A	#N/A	0.013028	1.77432	#N/A	#N/A	0.0155726	2.09486	#N/A	#N/A	0.0304604	1.78431	#N/A	#N/A	0.0276668	4.73017	#N/A	#N/A	7.03e-07	3.90332	#N/A	#N/A	9.68292e-07	1.25656	#N/A	#N/A	0.0475162	1.59274	#N/A	#N/A	0.0359456
Solyc01g100660	Basic helix-loop-helix transcription factor (AHRD V3.3 *** A0A0S3TVX2_CITUN)	0.3289	19	23	0.530399	1.74316	16	54	4.16e-06	1.30896	14	34	0.000689048	1.39223	16	42	0.000542859	1.1377	17	37	0.00296406	-0.222566	25	21	0.65804	0.606494	19	29	0.148189	0.891473	16	29	0.0240391	0.893141	17	31	0.0389645	0.528242	21	31	0.207986
Solyc01g100710	NA	0.320055	18	22	0.658659	1.8861	12	44	0.000139556	2.70011	10	59	4.65e-08	1.90529	15	56	0.000255322	3.1961	12	103	6.26e-11	0.80505	20	34	0.153106	1.55079	15	43	0.00214365	2.58139	14	84	1.07887e-07	0.873427	30	54	0.123633	3.00864	15	120	4.94e-10
Solyc01g101060	S-adenosyl-L-methionine synthetase	0.828278	405	719	0.0259921	1.24595	391	926	0.000188478	1.22713	366	856	0.000252815	1.01826	405	819	0.00414273	1.26122	414	993	0.000143999	0.75624	331	558	0.0394303	0.787153	305	527	0.0247312	1.34213	345	873	6.0011e-05	1.11361	290	628	0.00242638	1.21855	385	896	0.000306296
Solyc01g102690	Pentatricopeptide repeat-containing family protein (AHRD V3.3 *** B9IBN2_POPTR)	-0.174875	3	4	0.845952	1.10603	3	5	0.0348774	1.23627	2	5	0.0294073	1.67129	3	4	0.00513463	0.894179	3	4	0.168247	1.0482	4	5	0.0744077	0.0581111	2	4	0.950839	0.428165	2	4	0.514365	2.64912	3	5	0.00251071	1.37753	2	5	0.0176806
Solyc01g103920	Ferredoxin (AHRD V3.3 *** A0A0K0PY61_NICBE)	3.16556	1	2	0.066679	6.71413	1	25	7.34e-07	4.71764	1	4	0.00165359	3.54503	1	7	0.0108883	2.56181	1	2	0.0841635	2.15499	1	2	0.155995	4.00009	1	7	0.00323841	2.5072	1	4	0.0644966	3.72371	1	4	0.0149861	1.52157	1	2	0.30055
Solyc01g103970	RING finger protein (AHRD V3.3 *** A0A0B0MBG4_GOSAR)	0.646534	16	25	0.315308	1.93557	13	47	0.000137009	1.90195	11	41	0.000201611	1.73495	12	40	0.00126914	1.79747	14	47	0.000383411	0.747204	24	39	0.202132	0.771381	23	39	0.168713	0.965538	24	47	0.0688894	1.34879	18	45	0.0175992	1.48007	21	58	0.00425377
Solyc01g105660	2-oxoglutarate and Fe(II)-dependent oxygenase superfamily protein. putative (AHRD V3.3 *** A0A061E128_THECC)	-0.0884014	26	24	0.914191	2.43253	9	47	2.14e-08	2.1466	6	26	1.11e-06	1.10218	18	38	0.0182853	1.88341	18	65	1.25e-05	0.784196	67	115	0.106817	1.7103	35	114	7.8e-05	0.975834	72	142	0.0285912	0.543323	61	89	0.297294	1.43368	55	146	0.00104449
Solyc01g107170	Zinc finger protein (AHRD V3.3 *** A0T3Q5_SOLTU)	1.9935	3	9	0.067798	6.11659	1	50	2.14e-10	4.24221	1	15	1.42e-05	3.86997	2	29	0.000111299	4.51653	2	25	2.39e-06	1.86367	5	17	0.0763669	3.72051	3	29	9.41e-05	1.92854	3	12	0.0505945	2.85112	4	27	0.0063076	2.36944	6	27	0.0148224
Solyc01g108910	Maternal effect embryo arrest protein. putative (AHRD V3.3 *** G7JNK2_MEDTR)	0.786421	41	71	0.322519	2.52495	17	97	5.64e-05	3.27994	15	137	1.32e-07	2.13375	31	135	0.0012754	3.71722	13	171	2.38e-09	1.80125	51	177	0.00697211	4.29617	9	165	1.7e-12	4.49058	11	241	1.15709e-13	1.22125	79	183	0.0893179	4.01849	14	215	6.54e-11
Solyc01g109090	LOW QUALITY:mRNA. clone: RTFL01-34-C05 (AHRD V3.3 -** E4MXL5_EUTHA)	1.49814	3	8	0.223962	2.88367	3	17	0.00406955	4.2824	2	25	3.04e-05	2.36658	3	15	0.0279159	2.97898	11	81	0.00229698	2.20752	6	27	0.041008	4.38592	2	35	1.41e-05	3.86942	5	63	8.75141e-05	2.16875	5	23	0.0531019	1.95816	20	78	0.0560913
Solyc01g109800	LOW QUALITY:Transmembrane protein. putative (AHRD V3.3 *-* G7J762_MEDTR)	-1.03635	2	1	0.268071	1.59459	2	4	0.0231176	1.82989	1	4	0.0123262	2.03228	1	4	0.00830874	2.60981	3	14	9.1e-05	0.335858	3	3	0.717772	-0.0519093	4	4	0.962922	1.59668	3	8	0.0215288	1.85605	2	6	0.0159649	1.2816	7	16	0.0650274
Solyc02g084010	Small auxin up-regulated RNA33	0.844725	2	4	0.121422	0.869306	1	2	0.138338	1.77387	1	4	0.00086957	1.5252	2	5	0.00211524	1.12822	2	4	0.0184562	1.1467	3	7	0.00960399	2.00483	2	7	1.51e-05	0.686155	4	6	0.115116	0.63562	5	7	0.169088	2.03373	2	6	1.35e-05
Solyc01g109810	LOW QUALITY:Transmembrane protein. putative (AHRD V3.3 *** G7JHE9_MEDTR)	1.2484	1	1	0.380677	5.00786	1	8	1.93e-06	4.4772	1	5	7.81e-05	4.40651	1	6	8.71e-05	4.02171	1	12	2.61e-05	0.0481161	2	2	0.983486	1.95554	2	5	0.0528077	2.91203	2	12	0.00193325	2.82836	2	8	0.00670655	2.11134	3	13	0.0263001
Solyc02g084250	DNA mismatch repair protein mutL (AHRD V3.3 *-* A0A0B2SBZ1_GLYSO)	1.55574	1	2	0.306026	2.00548	1	1	0.269467	1.61367	2	6	0.0472547	2.18876	1	4	0.0385691	1.45899	1	3	0.144767	0.780387	1	1	0.651877	-1.96606	1	0	0.362197	0.258395	8	9	0.738206	0.476598	2	2	0.691922	2.17783	1	3	0.052289
Solyc02g005490	60S acidic ribosomal protein family (AHRD V3.3 *** AT5G24510.1).Pfam:PF00428	1.65601	1	2	0.260128	3.00927	1	2	0.0156144	6.55494	0	4	4.22e-05	3.30333	1	2	0.0412103	1.1696	1	2	0.321511	2.24304	1	4	0.046117	0.971037	1	2	0.460514	2.63933	1	7	0.00792456	3.17795	1	2	0.0313752	0.737714	2	3	0.531937
Solyc02g064560	LOW QUALITY:Protein PHLOEM PROTEIN 2-LIKE A10 (AHRD V3.3 *** A0A0B2PZA4_GLYSO)	1.5148	1	1	0.257293	3.55349	1	1	0.00437747	3.97481	1	3	0.000219776	2.83601	1	2	0.00680266	3.77715	1	5	1.88e-05	-1.52475	1	1	0.286537	-0.921134	1	1	0.421059	2.37453	1	1	0.0372858	0.964424	1	1	0.4091	1.94607	1	2	0.0298203
Solyc02g064690	Acyl-CoA N-acyltransferases (NAT) superfamily protein (AHRD V3.3 *** AT2G23060.1)	0.947027	1	1	0.30723	2.24247	1	2	0.000986793	1.98428	1	2	0.00548373	1.60355	1	2	0.0336188	1.37169	1	1	0.0612268	1.76228	1	1	0.037273	1.72082	1	1	0.0362659	2.85941	1	3	2.6232e-05	0.913274	1	1	0.339393	1.97125	1	2	0.0070824
Solyc02g067710	ARM repeat superfamily protein (AHRD V3.3 *** AT5G14790.1)	0.641329	5	7	0.0419618	1.03049	4	8	0.000202453	1.07092	5	11	9.67e-05	1.14592	4	7	0.000173245	1.86984	2	5	3.1e-08	0.448445	3	4	0.19906	1.07139	2	4	0.00114493	0.630439	4	6	0.0365003	0.554506	4	5	0.104092	1.04788	2	3	0.00484663
Solyc02g068030	NA	1.16268	7	15	0.297923	3.49394	5	47	8.26e-05	2.31979	6	30	0.010862	3.15107	4	28	0.00082101	2.31924	7	32	0.00973498	1.43876	5	12	0.157449	2.56725	3	15	0.00535228	2.7011	5	29	0.00279726	2.88554	3	19	0.00346431	1.64206	8	24	0.0822478
Solyc02g068040	RNI-like superfamily protein (AHRD V3.3 --* AT4G02760.9)	-0.258548	2	2	0.920921	4.88451	1	27	0.000252575	6.569	1	27	9.07e-05	3.55142	3	24	0.00897542	3.30386	3	27	0.00920718	0.968886	2	3	0.576694	4.24601	1	11	0.00464611	3.80934	2	26	0.00350451	4.16174	1	15	0.00645977	1.56948	7	20	0.250276
Solyc02g068200	TCP transcription factor 18	0.320367	3	3	0.660617	1.54996	2	4	0.00250203	1.59925	2	4	0.0023591	1.1976	2	4	0.0272594	1.62663	2	5	0.00133895	1.01825	4	7	0.0558881	1.08709	2	5	0.038139	1.3005	3	8	0.00851642	0.875313	4	6	0.117886	1.52617	3	8	0.00194609
Solyc02g068260	Vacuolar iron transporter family protein (AHRD V3.3 *** A0A061DXK2_THECC)	0.836965	3	5	0.176404	1.59103	4	10	0.00120563	1.83428	3	9	0.000319015	1.11518	4	7	0.0393655	0.973213	3	5	0.0677148	0.82685	3	5	0.159351	1.31588	3	6	0.0148793	1.58449	3	7	0.00207922	0.790788	4	6	0.177532	1.39484	3	6	0.00796935
Solyc02g069810	Bromo-adjacent-like (BAH) domain protein (AHRD V3.3 *-* A0A072VCT6_MEDTR)	0.433544	4	6	0.404705	2.03025	2	7	6.25e-07	1.59771	2	5	0.000132799	1.1578	2	4	0.00960454	1.44903	2	5	0.000398713	0.418848	7	9	0.374601	0.137303	5	5	0.801332	0.265005	7	8	0.565848	-0.687172	8	5	0.133818	-0.356546	4	4	0.450713
Solyc02g070730	LOW QUALITY:NBS-LRR resistance protein (AHRD V3.3 *** A0A060AEY4_9SOLN)	1.45065	1	2	0.150288	3.17216	1	5	4.86e-05	3.19631	1	2	0.00106691	2.10089	2	5	0.00749513	2.3559	1	3	0.00369416	2.58888	1	2	0.00809163	2.6439	1	2	0.00625164	2.91499	1	3	0.000833356	1.43485	2	4	0.0901433	1.7187	1	3	0.0311838
Solyc02g070750	NA	1.45065	#N/A	#N/A	0.150288	3.17216	#N/A	#N/A	4.86e-05	3.19631	#N/A	#N/A	0.00106691	2.10089	#N/A	#N/A	0.00749513	2.3559	#N/A	#N/A	0.00369416	2.58888	#N/A	#N/A	0.00809163	2.6439	#N/A	#N/A	0.00625164	2.91499	#N/A	#N/A	0.000833356	1.43485	#N/A	#N/A	0.0901433	1.7187	#N/A	#N/A	0.0311838
Solyc02g077880	auxin repressed/dormancy associated protein	0.242888	150	177	0.826725	1.95424	71	274	0.00414957	2.40352	71	371	0.000424431	1.64677	117	367	0.0243248	2.93384	85	648	1.31e-05	1.04677	108	223	0.179022	3.35931	22	218	5.55e-07	2.47508	61	335	0.000289155	1.2694	120	289	0.105183	2.40518	108	572	0.000454611
Solyc02g078890	LOW QUALITY:F-box associated ubiquitination effector family protein (AHRD V3.3 --* AT3G23685.1)	0.896724	7	13	0.0986844	1.37854	7	16	0.00306825	1.70542	7	20	0.000271057	1.52222	8	22	0.00183844	2.79245	7	44	9.4e-10	1.02683	8	16	0.0448806	1.52001	5	15	0.00165708	2.3418	6	28	3.75839e-07	1.45748	8	20	0.00433155	2.4341	7	34	1.16e-07
Solyc02g079290	protein SELF PRUNING 2G	-0.742792	1	1	0.580724	2.93142	1	4	0.000373315	3.17212	1	2	0.00449071	2.30587	1	4	0.00781914	1.34955	2	3	0.0982903	0.00464097	3	3	0.996958	1.21686	2	3	0.150786	1.54315	2	5	0.0481852	2.10089	2	5	0.0143323	0.52885	2	3	0.56541
Solyc02g079960	Thioredoxin (AHRD V3.3 *** A0A061F6X0_THECC)	0.420972	12	16	0.385522	1.06824	11	23	0.00413333	1.33279	10	24	0.000386488	1.05032	11	23	0.00812552	1.62993	12	36	8.87e-06	0.839217	15	26	0.0387028	1.02785	13	26	0.00721833	1.33349	17	41	0.000303294	1.0287	14	29	0.0123316	1.34744	17	43	0.00027108
Solyc02g079980	Sulfite exporter TauE/SafE family protein (AHRD V3.3 *** AT1G61740.1)	-0.318336	2	2	0.528057	1.80996	1	1	0.000515374	1.93173	1	2	0.000640915	1.13142	1	2	0.0219773	0.771769	1	2	0.0682245	-0.455924	23	17	0.120207	-0.440612	19	14	0.122508	-1.41833	22	9	5.21975e-08	-0.119498	12	11	0.745538	-0.63257	21	13	0.0195758
Solyc02g080580	LOW QUALITY:senescence regulator (Protein of unknown function. DUF584) (AHRD V3.3 *** AT4G04630.1)	1.33751	2	5	0.150115	2.10053	3	10	0.00597299	2.40961	3	13	0.00177623	2.07805	2	7	0.0120455	2.59565	2	8	0.000898162	-0.419908	2	1	0.715557	1.14552	1	2	0.226072	1.7752	1	2	0.0477497	1.89982	1	2	0.0588485	1.89161	1	2	0.041383
Solyc02g081060	Retrovirus-related Pol polyprotein from transposon TNT 1-94 (AHRD V3.3 *** A0A151T5P9_CAJCA)	0.960017	2	3	0.111212	3.29037	1	7	1.44e-10	3.93377	1	8	1.76e-12	3.8201	1	4	6.22e-08	3.06678	1	3	1.98e-05	1.41867	3	7	0.00219269	5.31536	1	22	4.32e-23	3.75328	2	24	6.93381e-19	1.75675	3	9	0.000170919	2.47297	1	5	2.46e-06
Solyc02g081880	Molybdenum cofactor sulfurase family protein (AHRD V3.3 *** AT1G30910.1)	0.839329	61	110	0.0116472	1.41367	48	127	2.96e-06	1.64168	40	125	4.45e-08	1.24862	58	138	9.12e-05	1.7867	46	158	2.69e-09	0.921527	60	114	0.0041904	1.68165	37	118	1.61e-08	1.59005	47	141	1.01415e-07	0.902947	69	129	0.00714976	1.60375	46	139	1.05e-07
Solyc03g051780	Pectin lyase-like superfamily protein (AHRD V3.3 *** AT3G57790.2)	0.762093	2	3	0.0881407	0.844204	1	2	0.0475714	1.09827	1	2	0.013322	1.09023	1	2	0.0161077	1.10485	2	3	0.00719979	0.838693	1	2	0.0813515	1.49874	1	2	0.00134639	0.711793	1	2	0.143893	0.795956	2	2	0.0914449	1.03463	1	2	0.0314275
Solyc02g082060	LOW QUALITY:PPPDE putative thiol peptidase family protein (AHRD V3.3 *** AT4G25680.1)	0.195112	3	3	0.801717	1.0637	3	5	0.0239081	1.0495	2	3	0.0460269	1.66535	2	7	0.000704323	1.52349	4	12	0.000452523	0.79545	6	9	0.103649	0.970548	9	16	0.028733	0.352146	10	13	0.468327	1.06861	6	12	0.0271234	1.16291	11	24	0.00645876
Solyc02g082620	Leucine-rich receptor-like protein kinase family protein (AHRD V3.3 --* AT4G20940.1)	0.814466	2	3	0.0989981	1.39635	5	12	0.00042136	1.75776	4	12	1.03e-05	1.27357	4	10	0.00262678	1.31296	4	10	0.000985371	0.913705	3	5	0.0441553	0.83593	5	8	0.0495492	1.49674	5	12	0.000181417	0.901883	6	11	0.0450078	1.30373	5	12	0.0011885
Solyc02g083000	LOW QUALITY:DUF241 domain protein (AHRD V3.3 *** G7LA83_MEDTR)	2.27873	1	1	0.274942	7.05242	1	18	1.29e-07	5.42439	1	4	0.000664543	4.12902	1	9	0.000787675	5.92767	1	3	0.000545822	0.910112	1	2	0.536442	4.02542	1	8	0.000675071	0.53004	2	2	0.701813	3.1094	1	5	0.0175198	0.878249	1	2	0.531089
Solyc02g083020	LOW QUALITY:DUF241 domain protein (AHRD V3.3 *** G7LA83_MEDTR)	2.02507	1	2	0.0871869	3.75452	1	5	0.000246076	4.85716	1	4	0.000163321	4.94816	1	4	0.000313217	3.82686	1	5	0.000211211	0.420768	1	1	0.767914	0.600141	1	1	0.655391	1.53341	1	1	0.241883	1.08784	1	2	0.37769	-0.524088	1	1	0.682515
Solyc02g083030	LOW QUALITY:DUF241 domain protein (AHRD V3.3 *** G7LA83_MEDTR)	1.78771	1	2	0.418248	7.10353	1	14	9.2e-05	7.19934	0	4	0.000489201	5.75238	1	7	0.00303629	4.06922	1	4	0.0181945	2.03878	1	1	0.341874	6.44879	1	4	0.0020553	2.55475	1	1	0.185969	4.05458	1	2	0.0513094	2.63021	1	2	0.160764
Solyc02g083980	Endoglucanase (AHRD V3.3 *** K4BAR6_SOLLC)	0.736306	6	10	0.0546167	1.59828	7	20	1.4e-06	1.14183	7	15	0.000691643	1.10161	6	13	0.00200791	1.05269	6	13	0.00173537	0.521842	7	9	0.17839	1.13761	6	12	0.000864865	1.26493	6	15	0.000172987	0.826509	6	11	0.0296241	1.00981	5	10	0.00347831
Solyc02g084240	H1 histone-like protein	0.308179	105	130	0.500676	1.16802	84	188	0.000503252	1.43359	104	281	1.84e-05	1.54336	100	292	1.05e-05	2.54528	69	400	1.06e-14	-0.370355	122	94	0.360713	0.63767	78	121	0.0784534	0.923161	103	195	0.00715776	-0.0181456	197	195	0.973362	1.27359	121	292	0.000167508
Solyc02g084840	Dhn1 protein (AHRD V3.3 *** O48621_SOLCO)	-0.560081	2	2	0.72606	3.40804	2	18	0.000775946	2.61102	2	8	0.0136448	3.19267	2	15	0.00315675	1.78056	6	19	0.0875747	-1.20192	1	1	0.396134	1.44537	3	7	0.201015	3.55017	1	9	0.000819667	2.53426	1	4	0.0354202	-0.747875	8	5	0.53495
Solyc02g085630	Homeobox-leucine zipper family protein (AHRD V3.3 *** B9MXR7_POPTR)	1.04745	2	4	0.490442	4.67172	2	27	3.15e-05	2.73406	2	12	0.0175817	3.70398	2	26	0.00165533	3.49792	6	64	0.00142225	2.81206	2	8	0.0222341	5.90644	1	48	1.44e-07	5.20613	2	47	2.96624e-06	4.6312	2	50	9.51e-05	2.08837	22	91	0.071169
Solyc02g087810	Aldose 1-epimerase (AHRD V3.3 *** K4BBT7_SOLLC)	0.899468	9	17	0.0239466	1.95582	5	16	7.49e-08	2.42375	3	13	1.1e-10	1.70532	4	13	1.05e-05	1.81066	5	15	7.54e-07	0.89626	8	15	0.0223307	1.41494	5	12	0.000138175	1.81474	4	12	1.03713e-06	1.50087	5	12	0.000161049	1.65359	4	13	7.96e-06
Solyc02g088180	NAC domain-containing protein (AHRD V3.3 *** A0A060A652_BOENI)	-0.765625	6	3	0.373635	1.40315	3	8	0.0378109	2.49057	2	10	0.000244237	1.78938	3	11	0.0113921	3.11232	4	29	1.79e-06	-0.228178	7	6	0.802238	1.10658	5	9	0.123364	1.8795	4	14	0.00507132	1.29497	5	11	0.0859595	1.02085	12	24	0.145094
Solyc02g088980	LOW QUALITY:Protein kinase superfamily protein (AHRD V3.3 --* AT5G56890.1)	0.717834	15	24	0.106494	1.06018	4	8	0.01994	1.19358	4	7	0.0160621	1.25289	4	8	0.0125669	2.03334	3	9	5.31e-05	0.90147	12	22	0.0340986	0.340766	6	7	0.530812	0.893174	6	10	0.0483109	0.349809	5	6	0.552371	0.848581	6	11	0.0574767
Solyc02g090390	Kinase family protein (AHRD V3.3 *** B9N888_POPTR)	0.932951	43	82	0.00328644	1.6736	31	97	1.12e-08	1.63687	28	85	2.09e-08	1.17462	35	79	0.000161264	1.59394	27	80	5.5e-08	1.03995	45	91	0.000690408	2.46466	18	98	3.1e-18	1.88578	24	89	5.07032e-11	0.378449	63	81	0.28647	2.17114	21	92	5.34e-14
Solyc02g090770	Ethylene-responsive transcription factor (AHRD V3.3 *-* W9RA19_9ROSA)	1.70568	1	3	0.189329	5.55424	1	8	6.61e-06	2.72062	1	4	0.0142318	2.517	2	7	0.0235643	4.45311	1	2	0.00410394	-0.960121	1	1	0.677242	6.12539	0	2	0.000294422	0.537211	1	1	0.814312	1.24068	1	1	0.379075	2.9979	1	1	0.0821068
Solyc02g092030	DUF21 domain-containing-like protein (AHRD V3.3 *** A0A0B0NQ32_GOSAR)	1.30475	1	2	0.0591722	1.8004	1	2	0.00437166	2.15241	1	1	0.00665726	2.45218	1	2	0.00119409	2.10721	1	2	0.0024332	0.33242	2	2	0.674223	1.29849	1	2	0.0506269	1.28987	1	2	0.0460499	2.20291	1	3	0.00105477	2.13607	1	3	0.000943167
Solyc02g092090	BZIP transcription factor family protein (AHRD V3.3 *** B9HFY8_POPTR)	0.586336	4	5	0.177523	1.65123	3	8	3.44e-06	1.24129	3	7	0.000597649	1.08155	4	7	0.0040789	0.726237	4	6	0.0460875	0.441925	5	7	0.281279	0.781424	6	10	0.0287933	0.760869	5	9	0.0320113	0.956503	4	8	0.0140201	0.59765	6	10	0.0976104
Solyc02g092140	Protein PHLOEM PROTEIN 2-LIKE A10 (AHRD V3.3 *** A0A0B2PZA4_GLYSO)	-0.280653	2	2	0.760526	1.88726	1	3	0.00143407	1.46081	1	3	0.0174463	1.29677	2	4	0.0376879	1.51111	2	5	0.00823433	0.225061	3	3	0.771159	0.99909	2	3	0.110923	1.29313	2	4	0.0300733	0.492945	3	4	0.483838	1.22486	3	6	0.0349574
Solyc02g093040	Cysteine protease. putative (AHRD V3.3 *** B9SFZ3_RICCO)	0.954651	2	4	0.00155772	1.01483	3	5	0.000129695	1.0084	3	5	0.000194927	1.18811	2	5	4.24e-05	0.985577	2	4	0.000475862	0.000896022	16	16	0.997533	0.25672	12	14	0.254168	0.737952	17	29	7.70656e-05	-0.220417	16	14	0.35177	0.239916	14	16	0.268348
Solyc02g093420	Plant invertase/pectin methylesterase inhibitor superfamily (AHRD V3.3 --* AT5G09760.2)	0.166816	5	6	0.703579	1.26804	5	11	8.49e-06	1.04714	6	11	0.000279842	1.11746	4	8	0.000321901	0.4885	5	7	0.110625	-0.513364	7	5	0.124332	-0.204558	6	5	0.573878	0.459021	4	5	0.154249	-0.0940023	6	6	0.821102	-0.724035	6	4	0.0184852
Solyc02g093600	Class I heat shock protein (AHRD V3.3 *** F4YBC5_SOLNI)	1.21129	2	4	0.214345	2.50076	2	10	0.00138927	1.63235	2	6	0.049281	2.16604	2	7	0.0111814	0.516083	2	3	0.586722	2.23671	1	2	0.0380967	2.78007	1	5	0.00127835	0.521581	2	3	0.580069	1.60378	1	3	0.0930649	1.0383	1	2	0.279675
Solyc02g093700	Cystinosin like (AHRD V3.3 *** A0A0B2R1J2_GLYSO)	0.424958	11	14	0.174042	1.03965	4	7	0.000479877	1.35527	3	7	1.46e-05	1.18858	3	7	0.000217752	0.651103	4	7	0.0305788	0.353536	13	17	0.235868	1.50676	5	12	7.9e-08	1.42317	6	15	1.27882e-07	1.08341	4	8	0.000786778	0.132088	7	7	0.709808
Solyc03g007230	Protein phosphatase 2c. putative (AHRD V3.3 *** B9RIK1_RICCO)	0.844644	13	24	0.366886	2.49174	13	68	0.000585965	1.68192	11	36	0.0253056	1.90998	11	39	0.01395	1.98244	16	64	0.00667115	0.504072	11	16	0.589535	2.12604	8	32	0.00444149	1.46659	11	31	0.0527273	1.27946	12	28	0.129443	1.61859	16	47	0.0325764
Solyc03g019820	tonoplast intrinsic protein 3.2	-1.58172	1	1	0.484621	5.0778	1	6	0.00316234	5.16994	1	5	0.00380665	3.93862	1	8	0.0259259	3.62261	2	16	0.0276115	0.990122	0	1	0.770549	5.08327	1	1	0.0205369	6.87676	1	4	0.0011322	4.71172	1	4	0.0150029	2.45006	3	14	0.159664
Solyc03g026020	SolycHsfB2a	0.705172	15	24	0.0544355	1.06582	14	29	0.000921745	1.10872	13	27	0.000640915	1.14789	14	30	0.000741911	1.55962	13	38	1.03e-06	0.721239	15	24	0.0421513	0.888124	12	23	0.00787175	1.23449	12	27	0.000141006	0.726764	16	27	0.0468755	1.43986	15	40	7.54e-06
Solyc03g031840	expansin precursor 3	0.524222	44	63	0.148847	1.35999	42	106	7.21e-06	1.37103	37	95	6.21e-06	1.08518	42	89	0.000741911	1.16269	42	93	0.000120077	0.498766	45	63	0.151957	0.91732	35	66	0.00338644	0.998124	40	80	0.00122042	0.887562	41	76	0.00869885	1.15501	39	86	0.000172873
Solyc03g031890	Oxidative stress 3. putative isoform 2 (AHRD V3.3 *** A0A061GIQ6_THECC)	0.311283	4	5	0.785398	1.61902	3	9	0.0260394	2.5001	6	32	0.000411628	1.62885	5	15	0.0335627	2.82592	7	45	5.04e-05	2.05233	3	9	0.00828714	2.47291	2	7	0.00114866	2.89354	3	20	5.45026e-05	2.14521	4	15	0.00661785	2.72035	9	56	0.000114663
Solyc03g063090	LOW QUALITY:Pyrophosphate--fructose 6-phosphate 1-phosphotransferase subunit beta (AHRD V3.3 --* PFPB_SOLTU)	0.957646	17	33	0.0318424	2.25341	20	94	1.09e-08	1.42845	14	37	0.000371753	1.60301	11	33	0.000144481	0.879723	9	17	0.0331289	0.336825	5	6	0.517702	1.4906	5	12	0.00031107	0.470398	6	8	0.301977	0.520473	6	9	0.291392	0.639825	5	8	0.151715
Solyc03g078240	Glycosyltransferase (AHRD V3.3 *** K4BHQ3_SOLLC)	0.783012	1	1	0.737758	6.18016	1	8	3.04e-05	7.23963	1	5	0.000105478	5.9295	1	6	0.000252463	4.44013	1	4	0.00234581	1.72834	1	1	0.336514	0.87877	1	1	0.661813	1.72541	1	1	0.297613	3.07302	1	1	0.0854183	2.61097	1	1	0.105727
Solyc03g081250	Subtilisin-like protease (AHRD V3.3 *-* W9RY09_9ROSA)	-0.151049	1	0	0.971036	3.2359	1	4	7.89e-05	3.04328	1	5	0.000118976	2.74731	1	6	0.000710359	2.75263	1	4	0.000627566	0.0283273	0	0	0.99494	4.50235	1	1	0.004128	3.85349	1	2	0.00585834	2.83768	1	2	0.00613421	4.33221	0	2	0.00606382
Solyc03g081250	Subtilisin-like protease (AHRD V3.3 *-* W9RY09_9ROSA)	-1.11284	1	0	0.710876	3.12824	1	4	0.000888035	2.15817	1	5	0.00697385	3.48979	1	6	0.000218123	2.79842	1	4	0.00190193	0.0283273	0	0	0.99494	2.97466	1	1	0.078776	2.74996	1	2	0.0243189	2.44555	1	2	0.046072	4.80471	0	2	0.00211321
Solyc03g082520	Small auxin up-regulated RNA36	1.4616	1	2	0.119285	2.95751	1	2	0.00547752	4.95306	0	1	0.00116262	2.34814	1	2	0.0152768	1.7164	1	1	0.108336	0.65024	2	3	0.43518	0.12971	2	2	0.897796	0.422153	2	2	0.618996	1.10557	2	3	0.184213	0.378312	2	2	0.669098
Solyc03g082800	LOW QUALITY:HEAT/U-box domain-containing protein (AHRD V3.3 --* AT5G58410.2)	-0.696629	1	1	0.484121	1.58706	38	112	0.00010895	1.10023	33	71	0.0089641	1.21522	23	53	0.00559148	0.135901	21	24	0.797591	-3.16174	1	0	0.0734704	0.778506	7	11	0.0861636	-0.556206	8	5	0.229089	0.218443	9	10	0.699238	-0.0580426	6	5	0.924764
Solyc03g083120	gamma-irradiation and mitomycin c induced 1 (AHRD V3.3 *-* AT5G24280.3)	0.576904	9	14	0.096263	1.15759	4	9	0.000491595	2.05385	2	8	9.91e-08	1.30006	4	10	0.000203096	0.58958	6	9	0.0770513	0.713458	5	8	0.054488	1.3021	3	7	0.000431655	1.38057	3	7	0.000270275	-0.352864	9	7	0.357727	0.191354	5	6	0.653578
Solyc04g008100	U-box domain-containing protein (AHRD V3.3 *** A0A0A0RAL4_9ROSI)	1.73504	1	2	0.084972	2.02871	1	1	0.140818	3.42294	0	1	0.0486427	3.18732	1	1	0.00937577	4.99805	1	1	0.00137049	1.18295	2	4	0.186604	1.95886	1	2	0.0250513	1.59458	1	2	0.0685169	1.95161	1	3	0.0309393	1.61748	1	3	0.0524541
Solyc03g083130	gamma-irradiation and mitomycin c induced 1 (AHRD V3.3 *** AT5G24280.3)	0.188759	2	1	0.437566	1.14699	1	1	1.12e-09	1.64839	1	1	1.61e-17	1.01152	1	1	1.72e-07	0.820749	1	2	1.02e-05	0.340246	1	1	0.112964	0.644663	0	1	0.0013572	0.890042	1	1	5.48325e-06	-0.149989	2	0	0.528389	0.37876	1	1	0.0662744
Solyc03g083730	Plant invertase/pectin methylesterase inhibitor superfamily protein (AHRD V3.3 *** AT5G62360.1)	1.63638	2	5	0.0870087	2.84898	1	2	0.00448852	3.1282	1	5	0.000737797	2.8008	1	7	0.00183968	4.64408	1	12	2.07e-07	1.11488	8	17	0.222171	5.95162	1	15	2.64e-09	5.25465	1	25	5.67133e-10	1.65967	6	16	0.0659526	3.02844	5	40	0.000139761
Solyc03g093340	NADH dehydrogenase subunit F (AHRD V3.3 --* I6P8V4_9MAGN)	0.521673	5	8	0.197918	1.70045	4	12	2.45e-07	1.72317	3	10	6.25e-07	1.26939	4	8	0.0004928	1.67977	3	8	2.48e-06	0.936194	4	8	0.0106235	1.83899	3	10	1.15e-07	1.8928	2	7	2.93381e-07	0.280285	6	8	0.504016	1.86682	2	5	2.69e-06
Solyc03g096830	Pentatricopeptide repeat-containing protein. putative (AHRD V3.3 *** B9S1X8_RICCO)	0.816351	6	11	0.0142151	1.58238	5	15	1.39e-07	1.65216	5	14	3.64e-08	1.16654	6	13	0.000258024	1.49379	5	13	7.21e-07	0.0118368	8	8	0.988918	0.920222	5	9	0.00323753	1.08727	5	10	0.000391358	0.149317	9	10	0.715558	1.02396	6	11	0.000860913
Solyc03g097080	Cystatin/monellin superfamily protein (AHRD V3.3 *** AT1G63205.1)	0.482564	4	5	0.432904	1.71761	4	10	0.000120576	1.17805	4	8	0.0109723	1.08804	4	7	0.0269216	1.48097	3	9	0.00115737	0.0197447	4	4	0.987463	0.714249	4	6	0.162841	1.23185	3	7	0.00863926	1.05447	4	7	0.0417192	1.34979	4	8	0.00367157
Solyc03g098240	glutamate decarboxylase	-0.00575414	9	9	0.994459	1.79047	8	26	0.000396867	1.87791	6	19	0.00024831	1.29708	8	19	0.0171244	0.726224	8	12	0.181592	0.571098	11	17	0.347382	1.15479	10	22	0.0301427	0.90695	11	21	0.0886021	1.03295	12	25	0.073607	1.22195	13	31	0.0193894
Solyc03g098730	Kunitz trypsin inhibitor (AHRD V3.3 *** B8Y888_TOBAC)	1.09276	8	17	0.0684179	1.39689	3	7	0.00971464	1.17187	3	7	0.0362244	1.20834	4	8	0.0368795	1.39419	3	6	0.0108969	1.05202	13	27	0.0685527	2.02068	4	16	0.000142377	1.73272	4	12	0.00126474	0.632626	9	14	0.317884	1.40465	6	14	0.00949098
Solyc03g111100	LOW QUALITY:AtIII18x5-like protein (AHRD V3.3 *** AT3G48510.1)	1.30702	8	20	0.200746	4.26241	3	57	3.99e-07	3.01029	3	18	0.000430918	2.67326	6	35	0.00275796	2.36467	5	25	0.00536311	0.53719	10	14	0.623353	2.86331	4	28	0.000806536	2.15824	3	11	0.0134967	2.5248	6	31	0.00676305	1.85434	5	18	0.0355104
Solyc04g053080	OTU-like cysteine protease family protein (AHRD V3.3 *** B9I9W0_POPTR)	0.352258	47	60	0.336296	0.966902	50	97	0.000737568	1.04208	46	94	0.000296859	1.01234	44	89	0.000833711	1.29964	54	131	4.75e-06	0.597236	44	66	0.061013	0.700816	45	73	0.0195418	1.12793	53	115	8.42756e-05	0.828992	49	87	0.00921795	1.07404	66	139	0.000198564
Solyc03g112210	LOW QUALITY:Phloem specific protein (AHRD V3.3 -** G7J4R7_MEDTR)	0.920719	1	2	0.184179	2.62544	1	2	6.73e-05	2.06297	1	2	0.000613697	1.63966	1	3	0.00354355	2.40848	1	5	2.6e-06	0.638484	3	4	0.254472	1.48738	3	6	0.00225889	0.907041	4	7	0.0604111	1.01352	4	7	0.0555426	1.67148	4	10	0.000335393
Solyc03g112590	cell division cycle 48 (AHRD V3.3 *** AT3G09840.1)	0.18041	10	11	0.832772	1.1895	9	21	0.0247923	1.17901	10	22	0.0294073	1.5552	5	15	0.00538838	2.15635	5	22	3.42e-05	-0.64433	9	6	0.301357	0.432434	6	8	0.496266	1.2622	5	11	0.0201262	0.52625	8	12	0.418975	1.54167	8	22	0.00387367
Solyc03g112980	translation initiation factor 3 subunit I (AHRD V3.3 --* AT1G54680.4)	0.860746	3	5	0.0199803	1.17387	3	7	0.000234781	1.41361	2	6	2.52e-05	1.3466	3	6	0.000120402	0.743894	3	5	0.0261597	0.395164	2	3	0.364706	0.336833	3	3	0.410082	0.716825	2	4	0.0460663	0.719428	2	4	0.0688778	0.249891	3	3	0.541334
Solyc03g113460	NAD(P)-binding Rossmann-fold superfamily protein (AHRD V3.3 *** AT2G47130.1).Pfam:PF13561	0.510955	10	14	0.382518	1.79149	6	19	7.99e-05	2.08434	5	18	5.87e-06	1.07451	9	19	0.02727	2.63964	4	22	9.4e-09	0.640999	11	16	0.220418	2.31472	5	22	3.3e-07	1.88646	7	23	3.20444e-05	0.476067	14	19	0.389597	2.68516	4	23	4.13e-09
Solyc03g113620	MYB transcription factor (AHRD V3.3 *** B2CZJ3_CAPAN)	0.255946	23	28	0.700141	1.58489	20	58	0.000330661	1.47203	20	54	0.00096305	1.2214	25	59	0.00960478	1.76061	24	79	5.88e-05	0.182543	34	38	0.761797	0.437792	30	41	0.39744	1.30945	34	84	0.00347346	1.13578	30	66	0.0218999	1.23225	38	89	0.00639497
Solyc03g113840	Bax inhibitor 1 (AHRD V3.3 *-* A0A0B2RP92_GLYSO)	1.95574	1	1	0.137688	2.79785	1	1	0.00346186	3.80956	1	1	0.0026146	1.22339	1	2	0.0188461	0.715404	1	2	0.141613	0.605334	1	1	0.684576	2.20664	1	1	0.12611	2.9587	1	1	0.0257667	0.47079	1	2	0.401542	0.554936	2	2	0.259495
Solyc03g114160	U-box domain-containing protein 19. putative (AHRD V3.3 *** A0A061G0Z4_THECC)	0.501012	1	1	0.803738	8.27589	1	22	6.2e-11	3.4152	1	1	0.0123874	4.74526	1	4	0.000231743	3.54648	1	1	0.0112643	0.457303	2	2	0.761457	4.45666	1	10	8.03e-05	1.74333	1	2	0.152793	2.27701	1	4	0.0731359	2.91659	1	3	0.0132331
Solyc04g078860	Glutamate receptor (AHRD V3.3 *** G5EKN1_SOLLC)	0.499101	5	7	0.0198124	0.934922	5	9	9.07e-07	1.14188	4	8	5.44e-09	1.24343	4	8	1.34e-09	0.870594	4	7	1.11e-05	0.77089	4	7	0.000169208	1.49998	3	9	3.26e-14	1.19033	3	7	3.50046e-09	0.562968	5	7	0.0109807	0.997303	3	6	2.02e-06
Solyc03g116390	Late embryogenesis abundant protein (AHRD V3.3 *** E1AZA3_SOLLC)	0.301532	1	1	0.936655	8.88955	1	146	7.84e-07	4.5786	1	4	0.021572	6.05597	1	16	0.00191948	2.45967	1	4	0.200543	-0.393608	1	1	0.891393	9.38121	1	86	8.28e-07	3.39561	1	2	0.0985765	8.11188	1	10	0.00067329	4.02696	1	3	0.045387
Solyc03g116670	Tetratricopeptide repeat (TPR)-like superfamily protein (AHRD V3.3 *** AT1G80130.1)	0.932259	64	121	0.069282	2.81401	27	187	2.22e-10	2.61607	22	134	3.19e-09	1.77682	52	177	0.000163941	2.8982	26	194	5.36e-11	0.541194	117	170	0.30725	1.79535	54	186	6.06e-05	1.59863	55	165	0.000383988	0.596536	128	193	0.26565	1.70167	67	215	0.000159662
Solyc04g082050	Ganglioside-induced differentiation-associated protein 2 (AHRD V3.3 *** A0A199VGA4_ANACO)	0.495936	10	13	0.257952	0.687873	21	33	0.0484429	1.37081	6	15	0.000150026	1.42624	12	30	8.85e-05	1.70738	6	17	1.97e-06	0.761491	26	43	0.0408311	1.18706	29	65	0.000477778	1.0299	23	47	0.00274801	1.52124	27	77	1.85e-05	0.971273	22	42	0.00518101
Solyc03g116680	Methyl-CpG-binding domain protein (AHRD V3.3 *-* G7JE44_MEDTR)	0.762849	27	45	0.17849	2.16901	21	91	3.72e-06	1.44957	21	57	0.00237348	1.60889	21	63	0.00122134	1.52622	21	61	0.00117408	0.674066	30	48	0.216643	1.53742	17	48	0.00133468	1.2446	21	50	0.00987769	1.12796	24	52	0.0340568	1.07894	26	54	0.02784
Solyc03g117420	F-box/LRR-repeat protein (AHRD V3.3 *** A0A0K9PK37_ZOSMR)	-0.209393	44	39	0.769331	1.203	46	106	0.00883069	1.15056	45	100	0.0140677	1.21041	38	88	0.0129783	1.57716	51	150	0.000511249	0.622637	45	69	0.241924	0.942032	37	71	0.0522521	1.31841	49	121	0.00447104	1.17727	42	94	0.021377	1.23985	74	173	0.00801357
Solyc03g117680	Nascent polypeptide-associated complex subunit beta (AHRD V3.3 --* A0A059PZU4_9POAL)	-0.835325	9	5	0.404609	2.72206	7	42	0.000348746	1.60162	10	29	0.0440956	1.79027	10	32	0.0296126	1.55424	15	42	0.0472937	0.597075	9	13	0.535048	1.74222	6	20	0.0302496	1.56234	9	26	0.0488716	1.51047	8	21	0.0844646	1.34937	18	46	0.0965461
Solyc03g120820	Cytochrome c oxidase assembly protein COX19. putative (AHRD V3.3 *-* B9RQH5_RICCO)	0.323855	13	16	0.591968	1.29386	12	28	0.00228047	1.39081	10	26	0.00124822	1.19936	10	22	0.0086643	1.18075	9	21	0.00630525	0.126809	13	14	0.834139	0.528223	10	14	0.282815	0.98192	9	18	0.0273169	0.644869	10	15	0.204203	1.0309	9	17	0.0213957
Solyc03g121090	Oxidative stress 3. putative isoform 2 (AHRD V3.3 *** A0A061GIQ6_THECC)	0.292895	17	21	0.779335	1.53676	15	44	0.0218608	1.73816	17	55	0.0102238	1.42035	23	61	0.047733	1.93171	34	130	0.00344214	0.01609	27	27	0.99494	0.358172	20	25	0.671813	1.63217	13	38	0.0165633	1.36705	19	47	0.0700524	1.18207	50	113	0.0918529
Solyc05g012910	NBS-LRR resistance protein-like protein (AHRD V3.3 *-* A1Y9Q6_9SOLN)	1.01565	1	1	0.167582	0.931109	1	1	0.123791	1.63152	1	2	0.00895469	2.17406	1	1	0.01603	0.635688	1	1	0.403556	1.59694	1	1	0.0615624	1.6687	1	1	0.0216247	1.35195	1	1	0.0344782	1.21059	1	1	0.228674	0.713149	1	1	0.4925
Solyc03g121850	DNA gyrase subunit B (AHRD V3.3 *-* A0A1D1ZIS3_9ARAE)	0.540783	6	9	0.0177298	1.34701	8	18	3.8e-12	1.25943	8	18	9.87e-11	1.00728	10	19	5.21e-07	1.57954	7	19	5.87e-16	0.250666	8	9	0.299746	0.931257	8	14	2.94e-06	0.885602	8	14	9.08215e-06	0.0532488	17	18	0.848111	1.07317	9	19	3.05e-08
Solyc04g005380	Ninja-family protein AFP1-like protein (AHRD V3.3 *** V5KZR9_SOLNI)	0.0183792	3	3	0.992668	5.05131	4	119	4.41e-06	2.62152	4	20	0.0219835	3.85166	3	37	0.000994928	1.91307	6	19	0.0980143	-0.104714	2	2	0.958696	4.54884	2	36	4.45e-05	2.16883	3	11	0.0617036	3.84111	2	16	0.00169957	1.36448	4	10	0.271423
Solyc04g005800	Homeobox leucine zipper family protein (AHRD V3.3 *** G7K9R5_MEDTR)	-0.0870215	20	19	0.919186	2.58327	19	114	4.96e-09	2.04822	9	34	5.45e-06	1.46578	18	48	0.00200298	1.38793	16	40	0.00198489	-0.627197	18	12	0.233915	0.247509	34	40	0.663855	0.061024	15	15	0.922114	0.152544	19	21	0.81021	-0.575389	30	20	0.248795
Solyc04g007470	Drought responsive Zinc finger protein	0.951993	9	18	0.00129451	1.08327	10	20	8.39e-05	1.09105	11	22	8.05e-05	1.75995	7	22	5.39e-10	0.927827	6	12	0.00119264	1.42252	11	28	1.87e-07	1.89355	7	25	2.65e-12	1.91102	10	36	5.29229e-13	2.35025	7	33	8.27e-18	1.05358	7	13	0.000249425
Solyc04g011670	bZIP transcription factor family protein (AHRD V3.3 *** AT5G65210.7)	0.78119	2	3	0.167023	1.7467	2	6	0.000110939	1.37439	2	4	0.0039428	1.02106	3	5	0.0363725	1.81716	2	6	7.21e-05	0.198629	4	5	0.739299	0.244947	4	5	0.662604	-0.248636	6	5	0.632886	0.20633	4	5	0.731183	0.329044	5	6	0.528778
Solyc04g014480	Heat-shock protein. putative (AHRD V3.3 *** B9S3B2_RICCO)	1.31297	9	21	0.126722	3.54552	9	95	9.01e-07	2.87486	5	34	9.46e-05	1.83827	7	23	0.0192249	1.86388	5	18	0.0124736	1.67513	8	25	0.0361989	2.78133	8	54	0.000138731	1.93886	9	34	0.00921812	1.26806	8	19	0.135549	1.68128	6	19	0.0278606
Solyc04g014830	GRAS family transcription factor (AHRD V3.3 *** G7JLR5_MEDTR)	0.886707	2	3	0.103766	2.00632	2	7	6.15e-06	1.80929	3	11	3.62e-05	1.46895	3	7	0.00176658	2.62096	2	8	7.43e-09	1.41067	2	5	0.00328575	1.47878	2	5	0.00121338	1.57958	4	11	0.000318476	1.5186	3	8	0.00163923	2.26798	2	8	3.75e-07
Solyc04g015200	ATP-dependent 6-phosphofructokinase (AHRD V3.3 *** K4BQ23_SOLLC)	0.0865407	5	6	0.933339	2.08333	6	22	3.57e-05	1.62447	4	12	0.00169464	1.35529	5	12	0.0127606	1.29354	5	13	0.0119062	0.250916	6	7	0.715743	1.13693	5	10	0.0348854	0.971484	5	9	0.0698523	0.871566	5	9	0.143249	0.512021	7	9	0.380533
Solyc05g048810	Adenosine-deaminase family protein (AHRD V3.3 *** B9I8G9_POPTR)	0.707751	20	32	0.0463885	0.976438	23	45	0.00182212	1.20264	22	51	0.000127117	1.31725	16	39	6.92e-05	1.41208	20	52	5.55e-06	0.646762	16	24	0.0655937	0.940193	14	26	0.00375774	1.20628	19	43	0.000127623	1.16633	14	31	0.000656044	1.19393	18	41	0.000164426
Solyc04g017690	ERD15 (AHRD V3.3 *** A0EPI4_CAPAN)	0.575949	84	125	0.209682	1.86811	50	180	6.48e-07	1.8264	44	155	1.07e-06	1.37763	72	187	0.000529267	1.76972	54	184	2.24e-06	1.25652	90	215	0.00145114	2.27028	48	229	5.41e-10	2.03986	66	271	3.40669e-08	1.20202	103	236	0.00378374	1.82201	62	219	1.23e-06
Solyc04g018120	LOW QUALITY:Pattern formation protein EMB30 (AHRD V3.3 --* A0A0B2S8Q4_GLYSO)	0.904641	2	4	0.109706	1.67736	3	7	0.000232567	1.78213	2	6	0.000332678	1.50334	2	4	0.00787749	2.27819	1	1	0.0219621	0.78825	2	4	0.162785	1.86209	2	5	0.000324788	1.7679	2	4	0.000771879	0.324945	2	2	0.63654	0.505021	1	1	0.679334
Solyc04g025040	Pre-mRNA splicing Prp18-interacting factor (AHRD V3.3 --* AT3G45950.1)	0.408091	5	7	0.287655	1.09118	5	10	0.000243198	1.34227	3	7	5.71e-05	1.19538	6	12	0.00012208	1.89514	6	21	2.34e-11	0.277486	23	28	0.386118	-0.176119	40	36	0.583505	0.0594635	33	34	0.861327	0.667191	21	34	0.0242954	1.28659	26	63	6.18e-07
Solyc04g026330	NA	0.199762	3	3	0.838571	2.10948	2	6	0.000440612	3.03283	2	10	4.88e-07	1.63784	2	4	0.0125646	1.89826	1	3	0.00314983	0.783035	3	4	0.264739	1.75401	2	6	0.00454364	1.88848	2	7	0.00189053	0.908985	2	4	0.201045	2.06705	1	3	0.00175136
Solyc04g071140	Serine decarboxylase (AHRD V3.3 *** SDC1_ARATH)	0.227274	54	63	0.614621	1.26181	53	128	6.11e-05	1.23666	50	118	9.13e-05	1.0668	60	125	0.00138706	1.49763	61	170	1.69e-06	0.107957	59	64	0.805686	1.39107	46	120	9.4e-06	1.5259	47	134	1.01388e-06	0.243858	102	120	0.547251	1.67296	66	208	8.73e-08
Solyc04g072890	Transducin/WD40 repeat protein (AHRD V3.3 *-* G8A379_MEDTR)	0.815984	7	12	0.288886	3.40943	6	56	1.91e-08	1.43874	6	15	0.0237061	1.78554	7	21	0.00623033	1.59714	7	21	0.00982682	1.61756	7	22	0.0141878	2.23165	8	37	0.000279866	1.40222	13	33	0.025822	1.72391	8	25	0.0112502	1.20888	9	20	0.0614076
Solyc04g074330	Glycosyltransferase (AHRD V3.3 *** K4BTX1_SOLLC)	2.30196	0	1	0.2968	2.9161	1	1	0.04087	3.70146	1	1	0.0193949	5.23026	0	1	0.00115243	2.67236	1	1	0.0142016	0.0842632	1	1	0.951142	-0.103066	1	1	0.937732	2.65783	1	2	0.00101147	0.370868	1	1	0.722842	0.593085	1	1	0.482407
Solyc04g076340	Ribosomal RNA small subunit methyltransferase A (AHRD V3.3 *** A0A0B0NTG7_GOSAR)	0.282829	22	27	0.672003	1.5939	27	81	0.000407923	1.28795	25	61	0.00516022	1.0748	25	51	0.0278751	1.18119	24	53	0.00980997	0.272095	19	23	0.648114	0.558027	27	39	0.279274	1.0708	26	55	0.0216647	0.772559	22	37	0.143692	0.712888	26	43	0.146348
Solyc04g077630	Serine carboxypeptidase. putative (AHRD V3.3 *** B9R6Y4_RICCO)	1.46814	3	2	0.354162	2.93807	1	2	0.0116251	5.14947	1	2	1.11e-05	5.39356	4	2	0.000117641	7.79708	2	2	3.74e-06	0.780618	3	2	0.630514	4.57957	3	3	0.011666	5.5474	4	4	2.72727e-05	2.57923	4	3	0.0616011	5.22038	2	3	0.00138904
Solyc04g077640	Serine carboxypeptidase. putative (AHRD V3.3 *** B9R6Y4_RICCO)	1.46814	#N/A	#N/A	0.354162	2.93807	#N/A	#N/A	0.0116251	5.14947	#N/A	#N/A	1.11e-05	5.39356	#N/A	#N/A	0.000117641	7.79708	#N/A	#N/A	3.74e-06	0.780618	#N/A	#N/A	0.630514	4.57957	#N/A	#N/A	0.011666	5.5474	#N/A	#N/A	2.72727e-05	2.57923	#N/A	#N/A	0.0616011	5.22038	#N/A	#N/A	0.00138904
Solyc04g078060	LOW QUALITY:transmembrane protein (AHRD V3.3 *** AT1G75810.1)	1.05694	1	2	0.0741419	1.2561	1	3	0.0102667	2.07785	1	3	0.000181407	1.19963	2	3	0.0199785	1.4266	2	4	0.00162394	-0.163168	4	4	0.773858	-0.107135	3	3	0.857062	0.528688	2	3	0.292631	0.375578	4	5	0.454399	0.584413	3	5	0.188468
Solyc06g048900	Pentatricopeptide repeat-containing protein. putative (AHRD V3.3 *** A0A061FSK4_THECC)	0.728542	2	3	0.0247516	0.712024	2	3	0.0137473	1.11138	2	4	0.000171668	1.01028	2	3	0.00155802	1.20202	2	3	8.68e-05	0.949536	2	2	0.00582167	1.3559	1	3	5.79e-05	0.891998	2	2	0.0062969	0.726155	2	3	0.0341404	1.48611	1	2	1.84e-05
Solyc04g080120	Pentatricopeptide repeat protein (AHRD V3.3 *** A0A1B3IPW0_CAPAN)	0.784887	3	5	0.0406253	1.09263	3	6	0.00090852	1.0379	3	6	0.00193291	1.02928	2	4	0.00652579	0.817531	3	5	0.0158875	0.832192	2	3	0.0381105	0.793266	2	4	0.0377926	1.10698	3	5	0.00147033	0.451063	2	3	0.305924	0.755915	3	4	0.0376405
Solyc04g081290	Cytokinin riboside 5'-monophosphate phosphoribohydrolase (AHRD V3.3 *** K4BVK8_SOLLC)	0.358027	2	2	0.738756	3.24086	2	10	2.56e-06	2.37384	1	5	0.00109513	2.15212	2	5	0.00399813	1.80697	3	8	0.00788561	-0.0185933	10	10	0.993707	0.615398	7	11	0.424672	0.565947	10	15	0.447442	1.16985	7	16	0.121146	0.0845627	10	11	0.929197
Solyc04g082740	HSP20-like chaperones superfamily protein (AHRD V3.3 *-* AT1G20870.2)	0.387	9	12	0.311255	1.36524	9	22	4.87e-06	1.12155	9	19	0.000204338	1.00303	8	16	0.00172512	0.929842	8	15	0.00214987	0.458696	8	10	0.193069	0.991597	6	12	0.0014647	0.906039	8	15	0.00321162	0.727979	8	13	0.0340568	0.857662	7	12	0.00613755
Solyc05g005670	U-box domain-containing protein 18 (AHRD V3.3 *** W9RKZ7_9ROSA)	0.991059	3	5	0.031437	2.69992	1	6	4.45e-10	1.07368	2	3	0.0218319	1.2641	2	4	0.00549977	1.23948	2	4	0.00393775	-0.538864	15	11	0.227698	0.00398474	8	8	0.994713	0.012076	4	4	0.98624	0.31571	7	9	0.527073	0.93296	4	8	0.0239069
Solyc05g008950	Kinase family protein (AHRD V3.3 *** D7KAJ2_ARALL)	0.0230793	1	1	0.973979	1.84072	1	2	1.35e-06	1.12156	1	1	0.0179329	1.30438	1	2	0.0045935	1.70337	1	2	5.9e-06	-0.628901	2	1	0.14866	0.660977	3	5	0.0180605	-1.08979	3	2	0.000406428	0.330877	1	1	0.502071	0.343992	2	2	0.357769
Solyc05g009310	CONSTANS-like zinc finger protein (AHRD V3.3 *** I1LEW9_SOYBN)	0.714311	6	9	0.423008	2.33183	3	14	0.000615449	3.49672	2	17	3.7e-07	1.96587	4	14	0.00655669	4.08753	1	9	3.1e-08	1.85734	8	27	0.00998598	5.10137	1	34	5.26e-14	3.8121	3	39	1.03586e-08	1.45982	10	26	0.056251	4.95789	1	19	2.99e-12
Solyc05g009490	DNA polymerase epsilon catalytic subunit (AHRD V3.3 --* AT2G27120.3)	1.39846	3	8	0.0526331	5.72365	1	5	9.08e-05	3.92181	1	5	0.000434258	2.45712	2	10	0.000556908	4.51941	1	7	3.91e-05	1.21743	4	9	0.0820424	4.06049	1	6	0.000283355	3.03372	1	4	0.00344281	0.681003	6	9	0.353217	2.89638	1	5	0.00123352
Solyc05g015390	Rubber elongation factor protein (AHRD V3.3 *** A0A072TUR8_MEDTR)	0.258995	80	96	0.79317	2.75647	86	577	7.81e-06	1.59689	76	229	0.0119611	1.38436	96	251	0.0393042	1.10202	103	220	0.088019	0.174981	84	95	0.842837	1.12241	87	189	0.0935393	0.966987	101	196	0.144282	0.783549	85	147	0.294521	0.523863	107	153	0.471621
Solyc05g015450	NA	1.54459	20	56	0.0929592	3.24884	14	133	3.92e-05	3.12783	11	91	8.11e-05	2.63307	20	123	0.00169013	2.60275	20	116	0.000990804	1.5281	5	13	0.0876336	3.1259	3	23	0.000101873	2.38719	3	15	0.0033848	1.66217	13	39	0.0663485	2.60305	6	31	0.00127774
Solyc05g016060	cysteine-rich/transmembrane domain A-like protein (AHRD V3.3 *** AT2G32190.1)	1.21732	4	10	0.0590321	2.72713	2	10	3.41e-06	1.87776	2	6	0.00209642	1.45021	3	8	0.0187461	2.28613	2	9	9.02e-05	1.11008	12	24	0.0694937	2.00528	5	18	0.000383595	1.53862	6	16	0.00693893	1.14475	7	16	0.0712107	0.736621	14	23	0.224843
Solyc05g023900	Pentatricopeptide repeat-containing protein (AHRD V3.3 *** A0A103YG29_CYNCS)	0.812883	3	5	0.00746322	1.05827	2	4	0.00017469	1.35251	2	4	3.83e-06	1.14346	2	4	0.000193383	1.33729	2	3	1.42e-05	1.19944	2	3	0.000258278	1.57028	1	3	2.07e-06	1.28009	2	3	4.25739e-05	0.821033	2	3	0.0155439	1.37991	1	2	6.6e-05
Solyc05g026460	LOW QUALITY:F-box/RNI-like superfamily protein (AHRD V3.3 --* AT3G59000.2)	0.615428	25	38	0.567894	2.93925	21	155	0.000130868	2.87727	20	142	0.000194467	3.10748	19	160	0.000123815	3.75522	23	304	8.56e-07	1.03524	16	32	0.250733	1.65044	12	36	0.0431852	2.70644	15	95	0.000488407	2.53618	14	77	0.00276284	3.39885	12	124	1.06e-05
Solyc05g026570	Chlororespiratory reduction 3 (AHRD V3.3 *** A0A0F7CZ71_9ROSI)	0.872722	8	15	0.000523198	1.22824	6	12	8.48e-07	1.60199	5	15	1.79e-10	1.24625	7	17	4.77e-07	0.767997	9	15	0.00107019	1.35197	16	40	7.1e-11	1.51089	11	31	2.09e-12	1.50561	16	43	1.84515e-13	1.53776	9	26	1.11e-11	1.47957	9	24	4.51e-11
Solyc05g041530	alpha/beta-Hydrolases superfamily protein (AHRD V3.3 *** AT5G25770.3)	0.727858	43	71	0.000528835	1.15995	38	84	4.49e-09	1.28908	33	81	5.39e-11	1.06126	35	73	2.39e-07	1.0493	33	68	1.35e-07	1.07074	44	92	4.98e-08	1.54921	30	87	8.6e-16	1.4793	37	102	1.02205e-14	1.11848	38	81	4.39e-08	1.64791	27	82	3.37e-17
Solyc05g042070	1-phosphatidylinositol-4-phosphate 5-kinase 3 (AHRD V3.3 --* AT2G26420.3)	0.379397	2	3	0.549074	1.53123	2	5	0.000672278	1.55944	2	5	0.000669149	1.10217	2	4	0.0270786	0.534156	2	3	0.289731	0.567932	2	3	0.294699	0.699101	2	4	0.166237	1.12509	2	5	0.0157332	0.933225	2	4	0.0754474	0.785667	2	3	0.10996
Solyc06g075000	(R)-specific enoyl-CoA hydratase (AHRD V3.3 *** W9RN50_9ROSA)	0.460844	7	9	0.0658681	0.603316	6	9	0.00551618	1.07301	4	8	7.05e-06	1.1517	5	10	1.42e-06	0.908194	5	9	5.33e-05	0.12202	7	8	0.678991	0.507407	5	7	0.0423629	1.15294	4	8	1.34198e-06	0.237529	7	9	0.370924	0.726056	5	7	0.00277194
Solyc06g075310	Adenylate kinase isoenzyme 6 homolog (AHRD V3.3 *** M1ABZ6_SOLTU)	0.570771	4	6	0.183813	0.981814	4	8	0.00503902	1.08733	4	9	0.00211733	1.15092	4	8	0.00243866	1.93738	4	15	1.05e-08	0.246705	5	6	0.591342	0.0847671	5	6	0.865432	0.796519	5	9	0.024281	0.695551	5	7	0.0847513	0.282582	6	7	0.489308
Solyc05g052050	DNA-binding protein Pti4	0.715804	7	10	0.130957	1.3494	4	11	0.000909764	1.70347	5	16	2.36e-05	1.02893	9	19	0.013618	1.68996	10	32	1.03e-05	0.392599	13	16	0.406166	0.569246	9	14	0.194204	1.11729	6	13	0.00611552	0.756926	11	18	0.0899807	0.701086	18	29	0.0846762
Solyc05g052520	Protein phosphatase 2C family protein (AHRD V3.3 *** AT1G07160.1)	0.957553	5	9	0.0382228	2.26115	3	13	4.38e-08	1.56038	3	9	0.000212579	1.26935	5	12	0.00350297	2.21691	3	12	1.03e-07	-0.543288	24	17	0.239882	0.845831	9	16	0.0474993	1.23856	6	13	0.0027387	-0.0380428	17	17	0.952444	1.50475	8	23	0.000196467
Solyc05g052980	Protein phosphatase 2C (AHRD V3.3 *** Q8RVG0_TOBAC)	0.637559	23	35	0.451776	2.75804	24	162	1.29e-05	1.4579	24	65	0.0267188	2.10173	26	111	0.00178478	1.39233	30	78	0.0321557	0.431063	30	41	0.59794	1.43613	31	82	0.031597	1.38406	28	73	0.0352733	1.87627	26	95	0.00759565	0.815536	33	57	0.248815
Solyc05g054350	alpha/beta hydrolase family protein	0.373715	33	43	0.483267	1.41917	40	105	0.00030197	1.4723	33	90	0.000197417	1.40878	40	105	0.000699277	1.30362	44	109	0.0009007	1.29972	46	111	0.00164485	1.38615	50	131	0.000467384	1.57895	50	150	5.93339e-05	1.67124	45	141	6.55e-05	1.37738	45	116	0.00053545
Solyc06g084100	Protein phosphatase 2C family protein (AHRD V3.3 *** AT3G63320.2)	0.798995	2	3	0.163472	0.848001	1	2	0.116542	1.63506	1	3	0.00269011	1.48059	1	3	0.0103024	1.63529	2	5	0.000547287	1.42276	3	6	0.00344501	1.44151	2	4	0.00536272	1.52553	2	5	0.00138913	1.11717	2	4	0.0387051	1.22643	3	6	0.00905518
Solyc06g084110	kinase superfamily protein (AHRD V3.3 *-* AT3G63340.8)	0.798995	#N/A	#N/A	0.163472	0.848001	#N/A	#N/A	0.116542	1.63506	#N/A	#N/A	0.00269011	1.48059	#N/A	#N/A	0.0103024	1.63529	#N/A	#N/A	0.000547287	1.42276	#N/A	#N/A	0.00344501	1.44151	#N/A	#N/A	0.00536272	1.52553	#N/A	#N/A	0.00138913	1.11717	#N/A	#N/A	0.0387051	1.22643	#N/A	#N/A	0.00905518
Solyc05g055340	Plant tudor-like RNA-binding protein (AHRD V3.3 *** A0A072UR05_MEDTR)	0.922396	13	24	0.0179957	1.09328	15	31	0.00192483	1.45909	11	28	3.55e-05	1.03507	13	25	0.00588685	1.73015	12	37	7.48e-07	0.799121	15	25	0.0390711	1.23883	12	28	0.000500412	1.40113	12	31	7.26722e-05	1.07167	14	28	0.00600037	1.23522	15	36	0.000521047
Solyc06g005400	NA	-0.696629	#N/A	#N/A	0.484121	1.58706	#N/A	#N/A	0.00010895	1.10023	#N/A	#N/A	0.0089641	1.21522	#N/A	#N/A	0.00559148	0.135901	#N/A	#N/A	0.797591	-3.16174	#N/A	#N/A	0.0734704	0.778506	#N/A	#N/A	0.0861636	-0.556206	#N/A	#N/A	0.229089	0.218443	#N/A	#N/A	0.699238	-0.0580426	#N/A	#N/A	0.924764
Solyc06g005880	Non-specific serine/threonine protein kinase (AHRD V3.3 *** M1ANR5_SOLTU)	1.44959	1	1	0.303221	5.65641	0	1	0.000287289	6.20151	0	1	6.02e-05	2.28394	1	1	0.0365278	5.13677	1	2	0.000179973	0.252681	1	1	0.878515	5.44705	0	1	0.000537609	3.16822	1	1	0.00323933	1.13993	1	1	0.292978	4.41355	1	1	0.000318672
Solyc06g007430	Non-specific serine/threonine protein kinase (AHRD V3.3 *** A0A0V0IRP8_SOLCH)	0.260583	9	10	0.745813	2.3099	8	38	9.28e-06	1.51548	9	24	0.00442632	1.60355	8	24	0.00395535	1.72567	9	28	0.000959651	0.416056	10	13	0.528426	1.01532	8	16	0.0714952	1.33916	10	25	0.0125919	1.04519	9	19	0.0818729	1.15449	13	28	0.0344968
Solyc06g007580	LOW QUALITY:DUF506 family protein (AHRD V3.3 *** G7LF52_MEDTR)	0.426014	7	9	0.584733	1.53441	7	18	0.00545317	1.51183	8	21	0.00701094	1.91796	6	23	0.000962164	1.99616	8	31	0.000245396	0.776725	5	8	0.232543	1.10635	4	7	0.0681758	1.83852	4	14	0.00111005	1.80517	4	13	0.00337945	1.71303	5	15	0.00243036
Solyc06g008870	Gid1-like gibberellin receptor (AHRD V3.3 *** M9N8R2_NICAT)	0.748657	9	15	0.164782	1.81651	9	31	4.64e-05	1.4956	12	33	0.000874985	1.32105	9	21	0.00574363	1.77276	11	38	6.21e-05	0.8882	7	12	0.0799955	1.25854	4	9	0.00857302	1.146	6	13	0.0140677	0.959039	6	11	0.0651372	0.960623	13	25	0.0399787
Solyc06g030500	NA	0.984465	12	24	0.103206	2.13979	7	31	3.57e-05	2.40952	10	50	2.83e-06	1.93997	9	35	0.000388309	1.71171	11	34	0.000927663	0.783482	8	13	0.191749	0.990237	6	11	0.0786499	0.999591	9	18	0.0659288	1.07614	7	14	0.0710464	0.835399	9	15	0.137528
Solyc06g050610	DCD (Development and Cell Death) domain protein (AHRD V3.3 *-* AT3G11000.1)	-0.100204	3	3	0.89039	1.42959	15	39	9.9e-05	1.78244	3	9	8.97e-06	1.54197	2	5	0.000621366	1.4056	2	5	0.000732845	-0.0709369	2	2	0.922537	0.743322	12	19	0.0620854	0.823706	4	7	0.0442051	-0.612304	6	4	0.184403	0.625161	3	4	0.168597
Solyc06g050760	Wound-induced protein 1 (AHRD V3.3 *** WUN1_SOLTU)	0.749524	24	40	0.0233198	1.93806	10	35	2.07e-10	1.73226	10	33	1.49e-08	1.37067	20	52	1.05e-05	0.952665	17	33	0.00159088	0.574488	46	69	0.078395	1.51504	17	46	3.35e-07	1.24099	28	65	2.54246e-05	0.781684	38	64	0.0171439	0.735191	27	44	0.0166149
Solyc06g050800	Amino acid transporter family protein (AHRD V3.3 *** B9HYI5_POPTR)	0.688691	3	5	0.41559	1.97725	10	36	0.00157011	2.50888	2	11	0.000103676	1.89008	3	11	0.0052635	1.8047	3	9	0.00509116	0.551914	2	3	0.500154	1.92052	4	13	0.00312842	2.04165	3	9	0.0017115	1.41232	3	7	0.0537841	1.87087	2	6	0.00505443
Solyc06g051560	Flavoprotein wrbA (AHRD V3.3 *-* A0A1D1ZBK1_9ARAE)	1.19909	2	4	0.0563746	1.46406	3	7	0.00296124	2.76906	1	7	3.54e-06	2.61146	2	9	4.03e-06	0.847057	6	10	0.0733962	1.88482	1	3	0.0136818	0.978499	2	4	0.109047	1.59861	2	5	0.0056149	1.7428	2	6	0.00367988	1.44362	3	8	0.00374919
Solyc06g051860	mycorrhiza-inducible inorganic phosphate transporter 4	0.461921	1	1	0.796633	4.04057	1	6	0.000167455	3.43741	1	3	0.00212479	3.53669	1	5	0.00192438	2.71639	1	7	0.0101086	1.24215	1	1	0.370688	4.1125	1	3	0.000409991	3.61776	1	4	0.000969177	3.79541	1	4	0.00151728	2.04773	1	5	0.064631
Solyc06g060230	NAC domain-containing protein. putative (AHRD V3.3 *** B9S2X2_RICCO)	0.851773	15	26	0.136055	2.78772	9	62	5.9e-09	1.06318	9	19	0.0356267	1.60146	13	38	0.00173837	1.36577	12	29	0.00504959	0.699425	30	48	0.20786	1.14442	26	58	0.0228	0.566204	24	35	0.28724	0.88114	28	51	0.112504	0.689619	28	45	0.190152
Solyc06g062460	bHLH transcription factor136	-0.0352466	3	3	0.971973	1.40253	3	8	0.00844053	1.19989	2	4	0.0360901	1.45422	2	6	0.0121246	0.814003	4	6	0.146121	0.573092	3	5	0.376423	1.31273	7	16	0.0147368	1.34335	5	11	0.012267	1.71612	2	6	0.00418169	1.50766	4	10	0.00513528
Solyc06g065050	Late embryogenesis abundant protein (LEA) family protein (AHRD V3.3 *** A0A072UTU9_MEDTR)	2.3199	0	1	0.523191	9.56121	0	8	0.000116609	7.42681	0	2	0.0032606	7.88487	0	3	0.00280554	5.21715	1	3	0.0268599	-1.88014	1	1	0.501053	4.53912	1	2	0.0652751	2.98429	1	2	0.201836	1.73748	1	1	0.53977	0.24135	1	1	0.940233
Solyc06g066420	Oxidative stress 3. putative isoform 1 (AHRD V3.3 *** A0A061GC09_THECC)	-1.60718	2	1	0.355149	4.63961	1	12	0.000360191	5.48633	1	19	3.3e-05	3.89353	2	22	0.00356718	4.83634	3	79	9.1e-05	2.05549	2	5	0.157977	3.1212	1	4	0.0263523	6.14217	1	25	3.84875e-06	3.60541	2	18	0.00995502	2.30367	13	61	0.0796163
Solyc06g068160	SNF4	-0.0898175	3	3	0.964221	2.78329	2	14	0.000875262	3.19982	2	15	0.000156693	2.7602	2	13	0.00192511	2.84876	3	19	0.000600942	-1.81105	10	3	0.0497393	0.329278	5	6	0.767756	1.75112	2	7	0.0455321	0.505577	7	10	0.644983	0.654384	6	10	0.505539
Solyc06g068500	Chaperone DnaJ domain protein (AHRD V3.3 *** B7FGF7_MEDTR)	0.266477	14	17	0.717082	1.4946	6	17	0.00252554	2.35095	5	25	1.91e-06	1.35997	15	38	0.00865228	2.28967	12	57	2.04e-06	1.46345	27	73	0.00420873	3.45681	7	73	2.25e-13	2.6892	12	73	1.61235e-08	0.840338	43	76	0.133133	2.25854	26	122	2.59e-06
Solyc06g068620	Negative regulator of sporulation MDS3 (AHRD V3.3 *-* A0A0B0N6H6_GOSAR)	0.623252	10	16	0.567152	4.64933	4	92	1.89e-09	2.19682	5	20	0.0059274	1.95319	10	36	0.0192316	2.79863	4	28	0.000325075	0.867809	10	17	0.354112	5.06831	2	56	4.01e-11	2.30418	4	20	0.00382601	1.52545	15	41	0.0870657	3.27421	3	24	3.53e-05
Solyc06g069120	translocase subunit seca (AHRD V3.3 *** AT1G68490.1)	0.735743	156	260	0.0568973	1.04596	213	439	0.00206698	1.27697	167	404	0.000172046	1.18149	156	353	0.000971083	1.58828	185	555	2.32e-06	0.756169	190	320	0.0426327	0.953693	182	352	0.0062835	1.46756	202	557	1.40582e-05	1.23409	153	359	0.000799312	1.25634	254	606	0.000238754
Solyc06g069150	LOW QUALITY:Zinc finger BED domain-containing protein DAYSLEEPER (AHRD V3.3 --* DSLE_ARATH)	0.495296	6	8	0.330451	1.58255	4	10	0.000102121	1.07022	5	10	0.00902063	1.18337	6	12	0.00501862	1.38083	4	10	0.000660909	0.346929	8	10	0.477185	2.23656	3	14	3.23e-08	0.567815	4	5	0.213015	0.145445	12	13	0.786386	1.77035	4	12	1.27e-05
Solyc06g074180	Cytochrome P450 (AHRD V3.3 *** Q1AGW1_CAPAN)	1.14205	1	2	0.0775157	1.42814	1	2	0.0095344	1.97771	1	2	0.000807351	1.4966	1	2	0.0130712	1.59886	1	3	0.00398548	0.359042	2	2	0.598874	1.25461	1	3	0.0279247	1.35508	1	2	0.0173227	0.978554	3	5	0.0859595	1.22751	2	4	0.0226257
Solyc06g075530	NA	2.34238	1	2	0.0922584	5.10947	1	14	5.2e-07	3.32665	1	7	0.00103773	4.86253	1	8	3.37e-05	2.98495	1	6	0.00272018	1.40155	1	3	0.223571	2.85322	1	5	0.00616353	2.99459	1	6	0.00299421	2.48746	1	4	0.0267683	1.48258	2	4	0.152825
Solyc06g076570	class I small heat shock protein	0.969655	37	72	0.0362047	2.61545	39	238	1.38e-10	1.43858	35	93	0.000522711	1.09736	50	106	0.0126814	0.99322	42	82	0.017771	0.401573	55	73	0.425218	1.9574	34	131	1.58e-06	0.839203	34	60	0.0511465	0.355624	67	85	0.495346	1.00023	38	75	0.0193699
Solyc06g076670	RNA-binding (RRM/RBD/RNP motifs) family protein (AHRD V3.3 *** AT1G07350.1)	0.528356	37	54	0.531103	1.94875	42	161	0.00153979	1.95115	29	110	0.00170649	1.4795	35	98	0.0257756	1.10523	35	74	0.0850057	1.0489	38	77	0.132943	1.21578	39	91	0.064808	1.66407	43	136	0.00811152	1.39087	31	81	0.046814	0.583772	45	67	0.413093
Solyc06g082340	F-box family protein (AHRD V3.3 *** AT3G06240.1)	0.712176	1	1	0.639613	3.52928	1	1	0.00164239	4.41137	1	1	0.00314448	3.55326	1	1	0.0112171	1.94442	1	1	0.0165656	-0.654784	9	6	0.297825	-1.21952	10	5	0.0295421	-1.5501	5	2	0.00675002	0.98555	4	7	0.115122	-0.999756	13	7	0.0735334
Solyc07g054730	LOW QUALITY:Wound-responsive family protein. putative (AHRD V3.3 *** A0A061E4N2_THECC)	0.305679	66	81	0.611686	0.891443	43	79	0.0391233	1.49495	48	133	0.000422621	1.28624	62	150	0.00408192	1.33473	89	224	0.001519	0.866006	59	108	0.0644855	0.732814	57	94	0.110325	1.58724	53	159	0.000177457	1.37261	52	135	0.00313645	1.23259	91	214	0.00415544
Solyc06g084330	ERD (early-responsive to dehydration stress) family protein (AHRD V3.3 *** AT4G02900.4)	-0.942013	1	1	0.486689	4.72937	1	7	8.01e-07	2.81466	1	3	0.00388465	2.67809	1	3	0.00758888	1.98288	1	2	0.0391991	-0.412505	2	1	0.740547	2.74629	1	3	0.00465022	0.446573	2	3	0.684517	1.29041	1	3	0.238077	1.2256	1	2	0.238279
Solyc07g005930	DNA-directed RNA polymerase (AHRD V3.3 *** K4CB64_SOLLC)	0.558124	20	29	0.0756153	1.69008	15	46	3.75e-10	1.45259	15	39	7.09e-08	1.06754	16	33	0.0002079	1.49211	12	33	3.82e-08	0.365079	18	23	0.254285	1.19209	12	26	1.3e-05	1.06594	12	25	0.000106499	-0.0784419	26	24	0.842939	1.3129	11	27	1.62e-06
Solyc07g006500	trehalose-6-phosphate synthase 1	-0.365473	5	4	0.733957	1.95892	4	16	0.00564336	1.85535	7	23	0.00992068	1.89745	4	15	0.011676	2.81524	8	53	5.21e-05	-0.412637	10	7	0.655455	0.495623	5	7	0.568121	2.75941	5	32	8.86253e-05	1.43664	6	16	0.0739789	1.39232	22	57	0.0596974
Solyc07g007150	LOW QUALITY:Guanine nucleotide-binding protein subunit beta (AHRD V3.3 --* A0A199VAA6_ANACO)	0.410529	9	11	0.360557	1.18913	6	14	0.000703501	1.61606	5	15	8.12e-06	1.0581	8	17	0.00392877	1.25798	7	16	0.000320589	0.529316	10	14	0.180806	1.26202	7	17	0.00034518	1.07426	9	19	0.00199172	0.548088	11	16	0.168974	1.21339	8	18	0.000495819
Solyc07g007400	Leucine-rich repeat family protein (AHRD V3.3 *-* B9HAJ1_POPTR)	0.00342451	2	2	0.997407	1.56232	2	4	0.0356932	2.4589	2	7	0.000827493	2.55524	2	8	0.000897585	3.74207	2	21	1.72e-07	0.998244	1	2	0.26265	0.10897	1	1	0.924822	2.37784	2	9	0.00117748	2.91856	1	4	0.000388215	2.77818	2	12	0.000136399
Solyc07g007410	Leucine-rich repeat family protein (AHRD V3.3 *** AT1G15740.1)	0.00342451	#N/A	#N/A	0.997407	1.56232	#N/A	#N/A	0.0356932	2.4589	#N/A	#N/A	0.000827493	2.55524	#N/A	#N/A	0.000897585	3.74207	#N/A	#N/A	1.72e-07	0.998244	#N/A	#N/A	0.26265	0.10897	#N/A	#N/A	0.924822	2.37784	#N/A	#N/A	0.00117748	2.91856	#N/A	#N/A	0.000388215	2.77818	#N/A	#N/A	0.000136399
Solyc07g007420	F-box/LRR-repeat protein. putative (AHRD V3.3 *-* B9RVD1_RICCO)	0.00342451	#N/A	#N/A	0.997407	1.56232	#N/A	#N/A	0.0356932	2.4589	#N/A	#N/A	0.000827493	2.55524	#N/A	#N/A	0.000897585	3.74207	#N/A	#N/A	1.72e-07	0.998244	#N/A	#N/A	0.26265	0.10897	#N/A	#N/A	0.924822	2.37784	#N/A	#N/A	0.00117748	2.91856	#N/A	#N/A	0.000388215	2.77818	#N/A	#N/A	0.000136399
Solyc07g017650	Lysine-ketoglutarate reductase/saccharopine dehydrogenase (AHRD V3.3 *-* G7JS28_MEDTR)	0.341179	9	8	0.502261	1.39078	8	12	0.000130303	1.21602	6	12	0.00145035	1.1396	8	11	0.00441356	1.67755	8	10	1.6e-05	0.877588	6	9	0.0442185	0.963093	6	8	0.0252901	0.935405	9	10	0.0131425	0.953441	8	9	0.0343368	1.28764	5	11	0.000929708
Solyc07g017680	Lysine-ketoglutarate reductase/saccharopine dehydrogenase (AHRD V3.3 *-* A0A072V2T5_MEDTR)	0.366713	8	12	0.315697	1.00574	6	16	0.00032269	1.22649	6	16	2.08e-05	1.08125	7	13	0.000485051	1.27345	7	17	8.92e-06	0.565937	5	10	0.0889564	0.988864	5	12	0.00104525	1.07361	7	15	0.000209304	0.799915	7	12	0.0142398	1.08908	5	13	0.000246966
Solyc07g017680	Lysine-ketoglutarate reductase/saccharopine dehydrogenase (AHRD V3.3 *-* A0A072V2T5_MEDTR)	0.657581	8	12	0.0741737	1.39912	6	16	1.03e-05	1.60583	6	16	7.58e-07	1.02859	7	13	0.0027453	1.40832	7	17	9.94e-06	0.887752	5	10	0.0143652	1.40833	5	12	3.33e-05	1.17587	7	15	0.000286274	0.851815	7	12	0.0194147	1.38043	5	13	3.53e-05
Solyc08g007080	Type I inositol-1.4.5-trisphosphate 5-phosphatase (AHRD V3.3 *** G7JZV2_MEDTR)	0.911494	2	3	0.00691964	0.995333	2	3	0.00116727	1.10782	1	2	0.000833451	1.07341	1	2	0.00538228	1.01648	1	2	0.00317389	1.08744	4	8	2.03e-05	0.672015	6	9	0.00803881	1.1871	5	11	9.57842e-07	0.631102	3	4	0.039	0.765973	4	6	0.00329187
Solyc07g038110	Beta-galactosidase (AHRD V3.3 *-* V7C958_PHAVU)	0.766562	3	4	0.100483	1.18935	3	6	0.00271544	1.35093	2	5	0.00092797	1.26284	2	5	0.00313181	1.39334	3	6	0.000438873	0.935748	6	12	0.0240147	0.325286	6	7	0.483023	0.302541	7	9	0.493288	0.620766	5	7	0.171068	1.39996	6	15	0.000270861
Solyc07g038120	NA	0.766562	#N/A	#N/A	0.100483	1.18935	#N/A	#N/A	0.00271544	1.35093	#N/A	#N/A	0.00092797	1.26284	#N/A	#N/A	0.00313181	1.39334	#N/A	#N/A	0.000438873	0.935748	#N/A	#N/A	0.0240147	0.325286	#N/A	#N/A	0.483023	0.302541	#N/A	#N/A	0.493288	0.620766	#N/A	#N/A	0.171068	1.39996	#N/A	#N/A	0.000270861
Solyc07g040990	Protein phosphatase 2C family protein (AHRD V3.3 *** AT5G57050.1)	0.842986	16	28	0.107867	1.84589	20	70	3.49e-05	1.02762	18	36	0.0267486	1.16708	19	42	0.0148543	0.953293	19	36	0.0381053	0.445133	23	31	0.414412	1.0085	20	40	0.0323836	1.08551	19	39	0.0185002	1.53377	14	40	0.00176582	0.157198	33	37	0.788729
Solyc07g041280	Nitrilase/cyanide hydratase and apolipoprotein N-acyltransferase family protein (AHRD V3.3 *** AT5G12040.1)	0.633211	8	14	0.0109381	1.14906	7	16	2.26e-07	1.06626	7	14	2.5e-06	1.11547	5	11	4.61e-06	1.38283	2	7	7.63e-07	0.310442	8	14	0.233588	0.558385	7	12	0.0205237	0.656242	8	15	0.00361147	0.744285	8	11	0.00306556	1.1245	4	9	3.98e-06
Solyc07g041280	Nitrilase/cyanide hydratase and apolipoprotein N-acyltransferase family protein (AHRD V3.3 *** AT5G12040.1)	0.809942	8	14	0.0181903	1.15474	7	16	0.000161767	1.13704	7	14	0.000432976	1.16724	5	11	0.00128685	2.21905	2	7	2.02e-06	0.744687	8	14	0.0290751	0.675898	7	12	0.0479749	0.954382	8	15	0.00241156	0.466889	8	11	0.213438	1.26901	4	9	0.000491815
Solyc07g041720	Germin-like protein (AHRD V3.3 *** G3F4I5_CAMSI)	0.648668	426	668	0.24222	1.1157	237	513	0.014297	1.60141	169	512	0.000402671	1.00107	342	684	0.0405656	1.65935	168	531	0.000210251	0.403493	718	950	0.46815	2.12011	334	1449	1.92e-06	1.09396	319	680	0.0182307	0.0389418	1154	1186	0.956574	2.41587	193	1029	6.17e-08
Solyc07g041900	cysteine proteinase	0.905185	22	41	0.168499	2.88579	8	55	1.43e-07	3.50334	5	46	1.58e-10	1.56233	18	53	0.00751924	4.29095	5	97	3.08e-15	1.32866	47	118	0.0253025	3.72663	12	152	1.75e-12	2.87979	22	161	8.48974e-08	0.825314	76	135	0.19926	3.91583	12	176	2.28e-13
Solyc07g044990	Transmembrane protein 56 (AHRD V3.3 *** A0A151U271_CAJCA)	0.619076	3	4	0.351876	2.33912	3	12	2.87e-06	1.95495	2	8	0.000143698	1.38095	3	7	0.0103559	1.60737	3	7	0.00161979	0.835526	3	5	0.149548	1.25861	4	8	0.0163475	1.4111	4	10	0.00542901	1.30397	3	7	0.0210812	0.991834	6	11	0.0554233
Solyc07g045510	Pentatricopeptide repeat-containing protein (AHRD V3.3 *** D7M2R8_ARALL)	0.60052	2	3	0.160211	1.24173	2	3	0.00043935	1.31557	2	3	0.000310997	1.00275	2	3	0.0100945	1.14794	1	2	0.00222753	0.927996	1	2	0.0306222	1.03998	1	2	0.0116782	1.29298	1	2	0.000939443	-0.0284097	2	2	0.963544	1.06812	1	2	0.0113923
Solyc07g053200	Adenine nucleotide alpha hydrolases-like superfamily protein (AHRD V3.3 *** AT1G11360.4)	1.10603	1	2	0.246559	2.95434	1	7	1.76e-05	1.61013	1	2	0.0371204	1.54773	2	4	0.0395439	2.34169	1	4	0.00100491	-0.822962	8	5	0.281567	0.69364	7	11	0.3492	1.10968	4	7	0.108584	-0.00312974	11	11	0.997302	-0.258009	9	7	0.754764
Solyc07g053550	Glutaredoxin. putative (AHRD V3.3 *** A0A061E5A7_THECC)	0.638325	10	15	0.0878886	1.20857	5	12	0.00032945	1.19169	4	9	0.000866632	1.39922	7	19	4.7e-05	1.83499	6	20	2.91e-08	0.746531	26	43	0.0240005	0.864629	17	30	0.00691083	0.427742	15	19	0.210585	0.835739	25	44	0.0137568	0.750985	23	39	0.0174485
Solyc07g053750	Zinc finger transcription factor 50	-0.105733	1	1	0.936728	3.54032	1	3	1.81e-07	1.69538	1	1	0.0295871	2.37711	1	2	0.00205041	1.62132	1	1	0.0650744	-0.0485972	2	2	0.963964	0.322745	2	2	0.669449	0.330017	1	2	0.64936	0.724143	1	2	0.33391	0.683883	2	2	0.307342
Solyc07g053930	LOW QUALITY:pyrroline-5-carboxylate reductase (AHRD V3.3 *** AT4G03600.1)	0.790872	7	12	0.00649141	1.30815	3	7	2.39e-05	1.52092	3	8	8.49e-07	1.08218	4	7	0.000785254	0.891411	4	8	0.00243681	0.248034	13	15	0.419482	0.479887	7	9	0.106997	0.841529	6	10	0.00299726	0.624818	7	10	0.0436844	0.714049	7	11	0.00977145
Solyc07g054340	LOW QUALITY:RNI-like superfamily protein (AHRD V3.3 --* AT3G18150.1)	0.922598	4	7	0.0497632	1.45696	3	8	0.000418358	2.20719	3	11	1.32e-07	1.21188	3	7	0.00688599	1.93617	3	11	2.91e-06	1.10302	3	6	0.0154678	1.35273	3	6	0.00223746	1.94756	3	9	3.43773e-06	0.740199	3	5	0.132667	1.41129	4	9	0.000769281
Solyc07g054350	LOW QUALITY:NAD(P)H-quinone oxidoreductase chain 4. chloroplastic (AHRD V3.3 --* NU4C_PSINU)	0.922598	#N/A	#N/A	0.0497632	1.45696	#N/A	#N/A	0.000418358	2.20719	#N/A	#N/A	1.32e-07	1.21188	#N/A	#N/A	0.00688599	1.93617	#N/A	#N/A	2.91e-06	1.10302	#N/A	#N/A	0.0154678	1.35273	#N/A	#N/A	0.00223746	1.94756	#N/A	#N/A	3.43773e-06	0.740199	#N/A	#N/A	0.132667	1.41129	#N/A	#N/A	0.000769281
Solyc07g055470	Cytochrome P450 (AHRD V3.3 *** A0A124SAX2_CYNCS)	-0.669818	1	1	0.435362	1.30626	1	2	0.0333688	2.29308	1	4	3.26e-05	1.49157	2	5	0.00538846	2.50075	2	12	2.28e-07	0.806674	1	2	0.237834	1.43874	4	9	0.00345172	1.12709	5	11	0.0204831	1.04286	5	9	0.0539448	1.48343	7	19	0.00178879
Solyc07g056400	Protein kinase superfamily protein (AHRD V3.3 *** AT3G14370.1)	1.46481	8	20	8e-06	1.31344	8	19	3.49e-05	1.15001	7	15	0.000386044	1.30027	9	22	9.72e-05	0.924787	7	14	0.00426016	1.05025	8	16	0.00185854	1.29405	6	14	7.47e-05	1.5556	4	10	3.18277e-06	0.640481	11	17	0.0772335	1.47779	6	15	5.41e-06
Solyc07g056570	notabilis	1.3326	11	28	0.168441	3.78233	4	54	2.77e-06	2.47109	4	22	0.00262912	2.2368	15	67	0.00931472	3.38984	7	71	2.32e-05	1.64498	21	66	0.0658425	3.65402	6	64	5.24e-06	2.92041	6	40	0.000333182	1.63741	32	98	0.0754641	3.23834	9	81	6.59e-05
Solyc07g061730	gibberellin 2-oxidase 5	-1.0119	3	2	0.357098	2.7533	3	14	0.000773198	2.18018	3	14	0.00903517	1.92855	4	12	0.0284145	2.91877	5	34	0.000285068	-1.48815	3	1	0.125403	-0.22678	3	2	0.845954	1.5116	2	4	0.0876431	1.46057	2	5	0.133308	0.900024	5	9	0.328808
Solyc07g061910	Peptide transporter (AHRD V3.3 *-* G7JZV7_MEDTR)	0.430871	2	3	0.489215	1.23011	2	4	0.0066122	1.07832	2	4	0.0209496	1.58252	1	3	0.0018369	1.37293	2	4	0.00232353	0.631055	2	2	0.274441	0.651327	2	3	0.207044	1.32027	2	4	0.00416235	0.5579	2	2	0.329533	1.09071	2	4	0.0209176
Solyc09g005120	DnaJ domain-containing protein (AHRD V3.3 *** A0A103YM06_CYNCS)	0.778748	8	13	0.333697	1.16596	8	18	0.0742552	1.85101	7	24	0.0039342	1.36472	10	24	0.0468477	-0.155351	8	7	0.854686	0.200352	18	20	0.820627	0.549436	16	23	0.465529	1.16013	12	26	0.0797507	0.975162	17	32	0.187225	-0.835043	18	11	0.23246
Solyc09g007060	RING/U-box superfamily protein. putative (AHRD V3.3 *** A0A061EZM8_THECC)	0.0815485	3	3	0.878784	0.984577	4	7	0.000116542	1.20009	3	6	1.09e-05	1.11309	3	6	9.41e-05	1.0196	3	6	0.000138818	0.265948	5	6	0.382098	0.314974	9	11	0.225027	0.796355	10	18	0.000371711	0.591204	6	9	0.0280122	0.0191837	9	9	0.957999
Solyc09g007570	Myb family transcription factor family protein (AHRD V3.3 *** B9H5N1_POPTR)	0.551108	3	5	0.162285	0.956243	5	10	0.00242867	1.07891	5	9	0.000760631	1.06286	3	7	0.00206139	1.12856	3	7	0.00049124	0.431531	3	4	0.272292	0.916453	4	7	0.00594363	1.23891	4	9	0.000113781	1.09215	3	7	0.00228788	0.993419	4	7	0.00265759
Solyc07g063410	JA2-like	-0.886899	3	2	0.499861	4.3517	2	30	4.54e-06	3.03065	2	15	0.00165698	2.48533	4	20	0.0137411	3.68172	5	55	8.07e-05	1.0632	4	8	0.349353	3.25148	5	42	0.000616946	2.34814	7	36	0.0148465	3.1059	5	40	0.00266378	1.82668	24	85	0.0647362
Solyc09g008370	LOW QUALITY:Major facilitator superfamily protein (AHRD V3.3 *** AT2G39210.1)	0.0583216	1	1	0.942836	0.290849	1	1	0.540267	1.17211	1	1	0.0130858	1.09116	1	2	0.0103539	1.61748	1	3	4.9e-06	0.70854	3	4	0.0340791	1.05986	4	7	0.000242261	0.583193	3	5	0.0575785	0.982765	3	5	0.00313823	0.749454	3	5	0.0129323
Solyc07g063870	HEAT repeat-containing 8 (AHRD V3.3 *** A0A0B0NMT2_GOSAR)	0.162229	17	19	0.79735	1.57348	17	48	5.59e-05	1.00801	17	33	0.0126391	1.01601	17	31	0.0160297	0.961192	19	36	0.0157251	0.175169	25	28	0.740803	0.488536	23	28	0.274249	0.777734	24	41	0.0566871	0.883963	21	35	0.0472453	0.673393	25	43	0.107609
Solyc07g064560	AT hook. DNA-binding motif-containing protein (AHRD V3.3 *** A0A103YJM2_CYNCS)	0.296897	16	20	0.464477	1.02797	13	26	0.000670237	1.00365	12	25	0.00105101	1.02368	12	25	0.00143977	1.18569	12	27	8.24e-05	0.329	12	14	0.375948	0.493173	11	15	0.145043	0.764537	12	20	0.014653	0.447094	13	17	0.216433	0.758981	11	19	0.016428
Solyc09g059220	LOW QUALITY:neuronal acetylcholine receptor subunit alpha-5 (AHRD V3.3 *** AT2G31490.1)	0.773751	7	11	0.173902	0.969858	6	12	0.0450924	3.05189	1	3	0.00011023	1.40255	3	7	0.00947158	3.68701	1	4	2.03e-06	1.47887	2	4	0.0144784	0.89121	2	3	0.156269	3.94299	1	2	0.00232565	1.62172	1	3	0.0161982	3.58785	1	3	0.000222687
Solyc09g061700	Tetratricopeptide repeat (TPR)-like superfamily protein (AHRD V3.3 *** AT5G48850.1)	0.53602	2	3	0.386687	0.889897	2	3	0.0908738	2.31391	1	5	6.6e-06	1.99413	1	4	0.000219588	1.45559	2	4	0.00259854	0.420957	4	5	0.436855	2.25326	2	6	2.84e-06	1.44856	2	6	0.00200861	0.556157	3	5	0.30334	1.04148	4	7	0.0224918
Solyc07g065410	LOW QUALITY:Melanin-concentrating hormone receptor 1 (AHRD V3.3 *** A0A1D1ZFH6_9ARAE)	1.40585	6	15	0.124031	3.07001	8	67	5.68e-05	3.60364	5	49	3.19e-06	2.50712	5	27	0.00231695	2.90214	3	18	0.000245815	1.33319	12	29	0.12314	1.83983	18	62	0.0205514	1.98461	16	62	0.0108365	2.22881	8	35	0.00890417	2.9093	9	64	0.000162231
Solyc07g065990	NA	0.26579	1	1	0.892781	3.43219	1	2	0.00130089	2.99231	1	2	0.00893275	2.88056	1	3	0.00639435	3.80377	1	3	0.000309297	0.881044	1	1	0.549743	1.45648	1	1	0.214094	0.475491	1	1	0.694624	2.57283	1	2	0.0347222	1.75232	1	2	0.0940574
Solyc09g073030	carbamoyl phosphate synthetase A (AHRD V3.3 --* AT3G27740.2)	0.871274	1	2	0.14419	0.31912	1	1	0.674778	1.45266	1	2	0.0233929	1.22868	1	2	0.0338332	1.73873	1	3	0.000922749	1.11668	3	6	0.0023942	1.13474	2	5	0.00350057	1.29106	3	7	0.00014812	0.469248	3	4	0.277799	0.843579	3	4	0.0257204
Solyc08g007230	Ethylene-responsive transcription factor (AHRD V3.3 *** A0A024CAT9_BRAJU)	0.599021	1	1	0.549559	2.32315	1	2	0.0029931	6.21952	1	3	1.44e-05	2.99482	1	4	2.38e-05	4.82318	1	4	6.88e-06	1.00328	1	2	0.196806	3.52232	1	2	0.000382037	3.31022	1	3	4.54438e-05	0.89466	2	3	0.182539	2.58318	2	7	6.91e-06
Solyc09g074780	Zinc finger protein (AHRD V3.3 *** E9NZV2_PHAVU)	2.23251	1	1	0.0511887	0.511832	1	1	0.563159	2.4749	1	1	0.0338685	2.48192	1	1	0.0120041	3.68861	1	1	0.0006724	1.09493	1	1	0.18968	1.70241	1	1	0.0375753	1.27931	1	1	0.0592318	0.890768	1	1	0.24423	1.18296	1	2	0.0616283
Solyc08g007770	Expansin-like protein (AHRD V3.3 *-* Q0WT83_ARATH)	0.953367	57	110	0.00173223	1.00102	66	132	0.000433889	1.37471	40	102	1.34e-06	1.15222	56	123	0.000123815	1.19637	40	90	2.59e-05	1.0671	62	130	0.000283413	1.40902	53	141	5.53e-07	1.20575	60	139	2.30162e-05	1.18631	56	127	0.000100981	1.07489	54	113	0.000191393
Solyc08g016400	cytochrome P450. family 96. subfamily A. polypeptide 11 (AHRD V3.3 --* AT4G39500.2)	0.825228	20	35	0.116692	1.72855	20	65	0.000108073	1.30928	17	41	0.00403916	1.4998	17	47	0.00156385	1.13319	18	39	0.012505	0.530786	12	17	0.323503	1.89109	10	38	2.52e-05	1.32329	13	32	0.00376734	1.41731	12	33	0.00425939	0.850275	13	23	0.0751337
Solyc08g023520	LOW QUALITY:Cellulose synthase (AHRD V3.3 --* Q4VWW6_PINRA)	0.775025	6	9	0.160403	1.41743	5	12	0.00200276	1.63861	5	13	0.00044837	1.34731	4	8	0.00897542	1.17766	3	7	0.0193001	0.699995	3	5	0.229979	1.10543	2	5	0.0542534	1.59032	2	6	0.00273208	0.793784	3	5	0.190247	1.49411	2	5	0.00708634
Solyc08g062950	Cytochrome P450. putative (AHRD V3.3 *** B9RQR5_RICCO)	0.784547	9	15	5.21e-06	1.01981	8	16	6.27e-10	1.32002	6	14	2.68e-14	1.09332	7	15	2.3e-10	1.02819	6	11	8.57e-09	0.0754871	8	9	0.755543	0.637939	6	10	0.000525494	0.323649	8	10	0.0789654	0.352533	9	11	0.0710311	0.460612	5	7	0.0191625
Solyc09g083240	F-Box protein. putative (AHRD V3.3 *-* Q6L3W3_SOLDE)	0.0692462	10	10	0.92152	0.941577	11	20	0.00858634	1.35781	8	19	0.000215391	1.02458	8	16	0.0084604	1.08838	10	20	0.00251488	0.446778	12	16	0.293	0.602179	12	18	0.123704	0.964716	11	22	0.00803884	0.894206	10	19	0.0271234	0.821788	12	22	0.0260084
Solyc08g062960	SolycHsfA2	0.944967	25	47	0.121077	2.72533	22	141	1.17e-07	2.71888	18	113	1.12e-07	1.98185	23	90	0.000282593	2.02312	16	64	8.68e-05	1.40878	19	49	0.0116093	3.68538	8	98	2.26e-13	3.20916	9	82	2.47928e-10	0.743085	37	61	0.227115	2.72265	8	50	1.67e-07
Solyc08g065260	ATP-dependent Clp protease proteolytic subunit (AHRD V3.3 --* CLPP_GOSBA)	0.988365	17	34	0.000479821	1.44251	16	44	5.97e-08	1.73453	14	44	6.28e-11	1.41225	16	43	3.08e-07	1.54001	14	39	9.4e-09	0.910495	18	34	0.0012324	2.07151	11	46	2.37e-15	1.53427	14	40	6.85871e-09	0.632813	27	41	0.0354202	1.77638	11	36	3.14e-11
Solyc08g065610	Vacuolar processing enzyme (AHRD V3.3 *** V9M6Z0_9ROSA)	1.27907	6	14	0.0973237	2.98358	5	36	6.07e-06	2.34141	7	34	0.000419681	1.87637	9	31	0.00760128	2.72752	10	66	2.96e-05	0.404513	12	16	0.638158	1.11078	11	23	0.122414	2.75547	14	91	2.69988e-05	1.0141	24	47	0.1888	-0.0903814	130	122	0.923464
Solyc08g065870	EARLY FLOWERING 3 (AHRD V3.3 *** A0A088PY80_9ROSI)	0.61612	16	24	0.037267	1.195	14	31	4.99e-06	1.29223	14	32	7.53e-07	1.07953	15	31	9.58e-05	1.44482	12	31	3.27e-08	0.864535	17	31	0.00172267	1.26353	11	26	1.44e-06	1.58239	12	34	7.55045e-10	0.661857	20	32	0.0246923	1.3499	13	33	2.54e-07
Solyc10g008400	RING/U-box superfamily protein (AHRD V3.3 *-* AT1G74990.1)	0.444954	17	23	0.535601	1.06004	9	19	0.0500715	1.55951	12	35	0.00335752	1.34592	20	51	0.0157236	1.20024	20	46	0.0237132	1.3569	24	62	0.0154502	0.943374	16	29	0.0954254	1.652	15	45	0.00179699	1.08345	27	57	0.0674954	1.59202	26	77	0.00258482
Solyc08g065940	Zinc finger CCCH domain-containing protein (AHRD V3.3 *** R4QQJ8_CUCME)	0.0235368	33	34	0.975744	1.57272	24	70	0.000481487	1.44665	28	76	0.00148819	1.60828	28	83	0.00073081	2.13375	32	137	1.78e-06	-0.0588764	30	29	0.936288	0.478974	25	35	0.36137	1.27298	18	44	0.00583045	0.82593	26	45	0.114187	1.28122	27	66	0.00555723
Solyc08g067760	MLO-like protein (AHRD V3.3 *** K4CM00_SOLLC)	1.30982	1	1	0.197224	3.43041	1	1	0.00950825	3.63385	1	1	0.00613789	1.4901	1	2	0.0247371	2.78055	1	1	0.0842295	0.75086	1	1	0.442768	-0.543141	1	1	0.590243	0.349603	1	1	0.670965	0.303459	1	2	0.687077	0.627686	1	1	0.528012
Solyc08g067960	RING finger and CHY zinc finger protein (AHRD V3.3 *** G7JNA1_MEDTR)	0.945853	24	46	0.234506	3.26504	22	204	3.99e-07	3.19962	17	150	6.18e-07	1.73618	22	73	0.0121352	2.4547	20	109	0.00013474	0.980477	31	61	0.188187	1.96877	29	112	0.00289882	2.59528	30	181	6.10805e-05	1.33963	37	94	0.0700524	1.99445	33	129	0.00246873
Solyc10g051380	Glycine-rich RNA-binding protein (AHRD V3.3 *** GRP1_DAUCA)	0.403171	20	27	0.368229	0.667606	16	25	0.0634203	1.30076	13	32	0.00021412	1.0224	15	31	0.00594404	1.78102	14	46	2.5e-07	0.500674	38	54	0.206821	0.653892	34	54	0.0763297	0.635583	41	63	0.0770271	0.594125	31	47	0.137509	1.3302	35	86	0.000114527
Solyc08g075150	Coiled-coil domain-containing 73 (AHRD V3.3 *** A0A0B0NIE5_GOSAR)	0.0227487	12	12	0.983609	1.74464	13	43	0.0110876	1.90928	12	43	0.00600607	2.3106	8	36	0.00139798	1.43713	13	35	0.0400543	0.301805	5	6	0.749151	0.822802	4	6	0.303562	1.66409	5	15	0.0190589	2.23717	3	13	0.00360432	1.40565	5	13	0.0529293
Solyc08g075420	Ribosomal protein L2 (AHRD V3.3 *-* Q8VZZ7_SOLLC)	0.267541	25	30	0.638786	1.12273	25	53	0.00450303	1.19278	24	53	0.00279998	1.01073	23	45	0.0166529	1.4717	26	71	0.000164979	0.303826	21	26	0.542892	0.627707	19	29	0.148073	1.14281	20	44	0.00440649	0.867718	19	35	0.0534349	1.12375	25	54	0.00530118
Solyc08g077370	Purine permease (AHRD V3.3 *** G7IK92_MEDTR)	2.16689	1	1	0.115073	2.76145	1	1	0.0169984	4.14163	1	3	0.000220809	3.13451	1	2	0.0103237	5.17974	1	13	2.62e-07	1.48158	1	2	0.210741	0.897025	1	1	0.465266	4.10822	1	7	4.70985e-05	2.00304	1	3	0.0773044	2.04132	3	9	0.037446
Solyc08g078870	14 kDa proline-rich protein DC2.15. putative (AHRD V3.3 *** B9RD76_RICCO)	1.824	1	3	0.0635302	3.29751	1	8	5.32e-05	2.45985	2	7	0.00262702	2.06633	3	10	0.0121749	2.98339	2	14	0.000110573	-1.28499	2	1	0.249801	-0.738475	2	1	0.465175	0.160398	2	2	0.880583	-0.328831	4	3	0.760464	1.00043	3	5	0.248115
Solyc08g081680	Protein LURP-one-related 17 (AHRD V3.3 *** A0A0B2R169_GLYSO)	-3.03228	1	0	0.261323	5.42721	1	2	0.00806445	4.53835	0	1	0.0341463	4.81838	1	2	0.0209592	6.1998	1	3	0.00224055	0.921565	1	1	0.70736	5.75331	1	3	0.00579728	5.83747	0	2	0.00491968	4.25834	1	2	0.0522579	3.65849	1	2	0.0417549
Solyc08g082120	Methanol inducible protein (AHRD V3.3 *** D1MAX5_NICBE)	1.81997	1	1	0.147286	4.51067	1	3	5.76e-05	4.29296	1	4	0.000126166	2.74389	1	3	0.00760716	2.73439	1	3	0.00276232	2.22072	1	4	0.0170179	1.79347	2	4	0.0384992	2.38239	2	7	0.0035736	3.3277	2	13	9.53e-05	3.42749	2	11	2.58e-05
Solyc08g082190	diacylglycerol kinase 5 (AHRD V3.3 --* AT2G20900.4)	0.754444	15	24	0.141115	1.7753	3	8	0.000212711	2.21314	6	27	4.96e-07	1.44126	9	23	0.00190211	3.24791	10	86	1.59e-14	0.784197	121	208	0.0970954	0.740394	112	187	0.104964	0.889546	224	415	0.0412152	1.19939	75	172	0.010438	1.63459	84	261	0.000115639
Solyc08g083130	Homeobox-leucine zipper protein (AHRD V3.3 *** K4MNF8_MEDSA)	-0.0550456	1	1	0.983424	6.94217	1	22	1.81e-05	7.7917	0	6	8.06e-05	6.11448	1	19	0.000237202	4.60836	1	11	0.00278698	1.01689	1	2	0.605905	5.39619	1	14	0.000672926	2.92418	1	6	0.0631146	4.58673	1	14	0.00600958	3.29032	2	12	0.0329324
Solyc09g007790	LOW QUALITY:Senescence regulator (AHRD V3.3 *** G7IRS7_MEDTR)	0.268723	2	2	0.841999	3.44418	1	9	1.53e-05	2.36502	2	7	0.00306519	2.25	2	8	0.00660561	3.55001	2	23	3.2e-06	0.12924	2	2	0.917102	1.14735	3	5	0.183251	1.94395	2	8	0.0145674	2.37197	2	7	0.00661152	1.69489	7	20	0.0301242
Solyc09g008770	Late embryogenesis abundant protein. putative (AHRD V3.3 *** G7I9D0_MEDTR)	-1.48316	1	1	0.585069	6.53209	1	21	0.000328883	4.65087	1	3	0.0172654	5.42585	1	8	0.00581645	2.98831	1	4	0.115325	0.0930171	1	1	0.989129	5.60114	1	4	0.00659302	3.69434	1	1	0.0725681	4.97875	1	2	0.0385083	0.622646	1	1	0.793109
Solyc09g057760	LOW QUALITY:DUF506 family protein (AHRD V3.3 *-* G7LF52_MEDTR)	0.598888	6	8	0.237447	1.62502	2	5	0.000760085	1.38489	2	5	0.00338894	1.00611	3	6	0.0360983	1.53832	4	10	0.000246226	-0.00601291	4	4	0.99494	0.491852	2	3	0.419547	1.21729	2	3	0.0286623	0.766234	2	3	0.192675	0.993615	3	6	0.0293726
Solyc09g064810	ERD (early-responsive to dehydration stress) family protein (AHRD V3.3 *** AT4G02900.4)	0.348526	3	3	0.623078	2.36187	2	7	1.71e-06	1.71627	2	4	0.000673794	1.20804	2	3	0.0279706	1.37409	2	3	0.00691554	0.034943	2	2	0.971793	-0.117832	3	2	0.867547	0.678133	2	2	0.221944	0.336602	2	2	0.614681	0.141817	2	2	0.836517
Solyc10g083370	NA	-0.176232	3	3	0.863446	1.12213	3	5	0.0678025	1.76606	2	5	0.00438368	1.44429	2	5	0.0254837	0.434681	5	6	0.525113	0.605919	3	5	0.400757	1.93693	4	13	0.00118555	1.49094	4	9	0.0139074	1.43681	3	8	0.0313142	0.0835841	11	11	0.920177
Solyc09g064820	EID1-like F-box protein 2 (AHRD V3.3 *** A0A0B2NUB4_GLYSO)	0.71525	1	1	0.789133	9.03835	1	77	9.7e-08	6.07018	1	6	0.00119323	6.32406	1	24	0.000291642	6.75752	1	8	0.000255571	1.17594	1	2	0.576224	9.03641	1	28	3.62e-06	4.57576	1	2	0.0170265	5.85585	1	13	0.00140286	4.79904	1	5	0.0065251
Solyc09g074100	tRNA (5-methylaminomethyl-2-thiouridylate)-methyltransferase (AHRD V3.3 *** AT1G51310.1)	0.179233	20	22	0.734192	1.12668	16	34	0.00115975	1.27886	16	37	0.000240974	1.04675	15	32	0.00458994	1.81656	14	49	1.23e-07	0.628678	14	21	0.110509	0.947445	11	21	0.00881235	1.3995	12	32	5.95539e-05	0.854974	14	24	0.0296436	1.77979	12	39	2.75e-07
Solyc09g075890	Haloacid dehalogenase-like hydrolase (AHRD V3.3 *** B7FKK9_MEDTR)	0.655623	32	50	0.524675	3.63806	7	82	1.5e-06	2.98071	9	66	8.66e-05	1.69307	37	118	0.038108	3.72233	15	197	6.51e-07	1.32768	44	109	0.118394	1.8864	28	102	0.0162644	0.779094	64	110	0.356198	1.34689	50	125	0.122235	2.74418	67	443	0.000299584
Solyc09g082220	LOW QUALITY:Acetyltransferase (GNAT) domain protein (AHRD V3.3 *** A0A072U473_MEDTR)	1.15978	1	2	0.16449	2.37863	1	2	0.00236868	2.7414	1	2	0.00754519	1.91208	1	3	0.0119494	2.04901	1	3	0.00490578	1.78625	2	4	0.00647748	1.72462	2	6	0.00375774	2.99133	1	5	1.27917e-05	1.38125	2	4	0.0485314	1.96618	2	5	0.00175208
Solyc09g082240	Acetyltransferase (GNAT) domain protein (AHRD V3.3 *** A0A072U473_MEDTR)	1.56872	1	1	0.101592	1.59748	1	2	0.0189262	3.0864	1	3	3.6e-05	1.57487	1	2	0.0352167	2.29365	1	3	0.000600807	0.811613	2	3	0.269624	0.627561	2	3	0.397059	1.60778	2	5	0.0114352	1.62152	2	4	0.0232966	1.61358	2	5	0.0114914
Solyc09g082410	Pentatricopeptide repeat (PPR) superfamily protein (AHRD V3.3 --* AT1G56690.1)	0.394452	4	6	0.434019	1.20462	3	7	0.00155005	1.47248	3	8	0.000124713	1.12936	3	7	0.00565106	1.14745	3	6	0.00291276	0.0548951	5	5	0.928428	0.73387	3	4	0.0829349	1.43413	3	7	0.000222025	0.796074	3	5	0.0717212	0.68221	3	4	0.101697
Solyc09g090440	Pentatricopeptide repeat-containing protein (AHRD V3.3 *** A0A103Y2G7_CYNCS)	0.653329	3	5	0.0292333	1.1118	3	6	2.69e-05	1.01056	3	5	0.000227291	1.00931	3	5	0.000514942	1.29902	2	5	3.83e-06	1.02801	2	4	0.000560034	1.4876	2	5	2.87e-07	1.22636	2	4	2.91724e-05	0.47321	3	4	0.133326	1.6685	2	4	2.49e-08
Solyc09g092110	Light-regulated (AHRD V3.3 *** A0A0B0P5I2_GOSAR)	-0.0662511	38	36	0.971036	2.80323	14	95	0.000745887	3.43437	12	125	3.64e-05	2.0881	30	126	0.0189019	4.25863	15	271	2.35e-07	1.40223	60	158	0.135673	4.58298	9	193	2.04e-08	3.66599	26	321	8.87481e-06	2.09278	63	266	0.0245902	4.502	20	439	4.26e-08
Solyc09g098100	CC-NBS-LRR_Solyc09g098100	1.64493	1	1	0.0656036	2.42504	1	2	0.000507466	1.77946	1	2	0.00789493	1.62013	1	1	0.0327468	0.997686	1	1	0.210691	2.13245	1	1	0.100553	1.06918	1	1	0.145014	0.681356	1	1	0.325381	0.243805	1	1	0.808518	0.546417	1	1	0.496945
Solyc10g005360	Gibberellin 2-beta-dioxygenase (AHRD V3.3 *** G7K109_MEDTR)	0.266633	1	1	0.889199	2.57946	1	2	0.0074332	2.42106	1	2	0.0186119	2.73762	1	3	0.0045165	4.09492	1	4	2.12e-05	3.0014	1	2	0.00755774	3.66814	1	6	2.77e-05	2.31422	1	3	0.00829808	3.47906	1	6	0.000144052	1.81863	1	4	0.0345806
Solyc10g049420	TRAF-like superfamily protein (AHRD V3.3 --* AT5G52330.4)	-1.11873	3	2	0.0994963	1.22128	7	15	0.00657166	1.06441	11	22	0.0185962	1.06031	17	34	0.0219429	2.38325	12	62	2.48e-08	1.01457	1	2	0.21104	1.8398	5	15	7.5e-05	1.92705	8	28	1.23438e-05	1.28374	11	26	0.00786813	2.08165	10	41	1.64e-06
Solyc10g049560	ARM repeat superfamily protein (AHRD V3.3 --* AT1G60190.1)	1.03995	1	2	0.312274	2.93615	2	10	0.000129043	2.51495	1	3	0.00388014	2.42842	1	6	0.00385621	2.13253	1	2	0.0221287	0.94221	2	3	0.324629	2.03689	1	4	0.0147646	1.96413	1	3	0.0235513	1.7109	2	4	0.0588489	1.37317	1	2	0.152689
Solyc10g050220	cold regulated protein 27 (AHRD V3.3 *** AT5G42900.2)	0.659228	3	4	0.310201	1.0041	4	7	0.0443568	1.59952	2	6	0.00207249	1.39614	2	5	0.0106082	-0.49123	3	2	0.405245	-1.30332	11	5	0.0116716	-0.0949875	5	5	0.892614	0.618403	3	4	0.274291	-0.234592	7	6	0.718824	-1.16599	5	3	0.0271877
Solyc10g055610	SKP1-like protein (AHRD V3.3 *** O82463_NICCL)	0.486731	8	11	0.284278	1.39437	8	20	0.000103063	1.50093	8	21	3.15e-05	1.35287	6	15	0.000432098	1.77073	6	21	8.45e-07	0.561921	7	10	0.181483	1.02173	6	12	0.00685988	1.47744	7	19	4.51417e-05	0.861598	7	12	0.036988	1.17883	7	15	0.00137623
Solyc10g055610	SKP1-like protein (AHRD V3.3 *** O82463_NICCL)	0.555917	8	11	0.42011	1.47801	8	20	0.00352074	1.52034	8	21	0.00304651	1.21138	6	15	0.0364503	1.6387	6	21	0.00166766	0.593082	7	10	0.353324	0.737745	6	12	0.236059	1.33018	7	19	0.0117182	0.887068	7	12	0.160285	1.24518	7	15	0.0199862
Solyc10g075110	Non-specific lipid-transfer protein (AHRD V3.3 *** M1AVB9_SOLTU)	1.40565	40	106	0.200462	3.47916	18	201	0.000118741	2.08343	27	111	0.0262373	2.11779	27	115	0.0303506	1.89011	40	146	0.0419998	1.76353	20	65	0.0817117	2.55657	17	98	0.00613989	2.61442	45	273	0.00447851	3.15295	8	69	0.00151832	1.65632	18	56	0.0864998
Solyc10g078440	LOW QUALITY:VQ motif family protein (AHRD V3.3 *-* B6TQH0_MAIZE)	0.445315	7	9	0.372884	1.21462	4	9	0.00230808	1.14114	4	8	0.0061291	1.38342	5	13	0.000774182	1.38056	5	13	0.000369603	0.267075	10	12	0.581441	1.37604	5	11	0.000590744	0.312992	4	5	0.51673	0.45121	9	12	0.327773	0.691141	8	12	0.0901107
Solyc11g068370	bZIP transcription factor family protein (AHRD V3.3 *** AT1G08320.4)	-0.299426	2	2	0.658744	0.638919	1	2	0.215909	1.37265	1	2	0.0149232	1.14069	1	2	0.0384751	0.157461	2	2	0.802187	-0.108033	1	1	0.916494	0.643347	1	1	0.34947	0.810831	1	1	0.16785	-0.480282	1	1	0.483281	1.80454	1	1	0.012954
Solyc10g078920	Thioredoxin (AHRD V3.3 *** G7KVF9_MEDTR)	1.01865	19	39	0.0796004	2.08158	12	50	3.58e-05	2.85373	8	58	1.32e-08	1.84122	17	60	0.000525864	3.07819	7	58	1.09e-09	1.47825	27	75	0.00556232	3.89476	6	81	2.46e-15	3.21123	10	88	6.19573e-11	1.06202	37	78	0.0625114	3.76963	6	70	5.19e-14
Solyc10g079820	Dehydration-induced protein ERD15 (AHRD V3.3 *** Q9LKW3_SOLLC)	0.746943	176	295	0.0226906	1.40839	104	275	1.78e-06	1.35622	114	292	3.98e-06	1.04018	171	352	0.000848398	1.37168	133	344	2.91e-06	0.727608	243	402	0.0231718	1.37915	145	375	2.42e-06	0.989332	168	332	0.000916262	0.452196	289	395	0.192653	1.30374	182	449	1.02e-05
Solyc10g080610	F-box/kelch-repeat protein (AHRD V3.3 *** A0A172MAC1_VITPS)	-0.129889	29	26	0.882525	1.72144	21	68	0.000598276	2.02416	20	81	5.53e-05	1.39391	32	83	0.00914726	2.39313	34	175	1.44e-06	1.1496	34	76	0.0363183	1.20104	35	79	0.0219544	2.04793	39	160	4.24683e-05	1.56192	34	99	0.00474968	1.35462	76	194	0.00829566
Solyc10g081480	maltase-glucoamylase. intestinal protein (AHRD V3.3 *** AT5G37480.2)	0.645474	40	62	0.134595	1.49465	36	102	3.79e-05	1.14995	39	86	0.00178681	1.20138	35	81	0.00188416	1.01245	45	90	0.00572088	0.866209	52	94	0.0287614	1.02517	39	78	0.00630806	1.21666	49	112	0.000911077	0.860528	47	84	0.0365022	1.26247	33	77	0.000631201
Solyc10g081760	MORC family CW-type zinc finger protein 4 (AHRD V3.3 *-* A0A151RRF8_CAJCA)	0.907634	1	1	0.213143	2.08751	1	2	0.000370367	1.58638	1	1	0.0121548	1.33202	1	1	0.0389452	1.23775	1	1	0.046771	-0.958905	8	4	0.0532266	0.192682	4	5	0.749393	-0.280251	3	2	0.619262	1.71136	3	10	0.000437841	1.29506	4	10	0.00453468
Solyc12g005830	Homeobox-leucine zipper family protein (AHRD V3.3 *** B9GU68_POPTR)	0.776573	1	1	0.488865	0.55499	1	1	0.565055	1.77463	1	1	0.0342037	2.72625	1	1	0.0274275	2.75141	0	1	0.114865	0.682247	1	1	0.537217	1.91549	1	1	0.0938042	1.80264	0	1	0.39091	-0.476785	1	1	NA	-1.76365	1	1	0.266414
Solyc10g081810	MD-2-related lipid recognition domain-containing protein / ML domain-containing protein (AHRD V3.3 *-* AT3G11780.1)	0.315483	15	18	0.429282	1.47105	7	20	1.9e-06	1.5827	12	34	1.03e-07	1.43902	14	38	3.1e-06	1.04372	11	23	0.00055504	0.956181	13	25	0.00268828	1.71269	6	18	6.27e-08	1.42943	13	35	1.38258e-06	1.36568	15	38	1.26e-05	1.41414	9	23	4.03e-06
Solyc10g081840	Nuclear transcription factor Y subunit (AHRD V3.3 *-* A0A0K9P8V1_ZOSMR)	1.45562	1	3	0.19514	3.6384	2	19	4.14e-05	3.17793	2	11	0.000488082	3.52198	1	11	0.000261563	2.86431	2	12	0.00135395	1.64905	1	3	0.118926	2.27391	2	6	0.0169582	1.56554	2	6	0.0969814	2.22163	2	6	0.0298397	2.1712	2	8	0.0189038
Solyc10g081930	NA	1.00244	1	1	0.217976	3.32108	1	2	8.49e-06	3.26614	1	2	0.000312925	1.49809	1	2	0.0244208	1.55303	1	1	0.0481787	-0.0954636	8	8	0.898103	-0.53174	8	5	0.356501	0.61565	3	5	0.274345	-0.594889	11	7	0.31627	0.130986	9	10	0.843203
Solyc10g083380	BZIP transcription factor family protein (AHRD V3.3 *-* B9MTQ4_POPTR)	-0.367275	6	5	0.674738	1.28648	5	11	0.0303563	1.29744	3	8	0.0374511	1.65561	4	10	0.00891609	0.538169	8	12	0.404682	0.296312	9	11	0.701669	1.94356	6	21	0.000898576	1.36339	6	14	0.0225736	1.43242	6	14	0.0285473	0.190456	19	21	0.798554
Solyc10g083730	F-box protein PP2-A13 (AHRD V3.3 *** A0A072U2Z8_MEDTR)	0.396015	6	7	0.534105	1.26452	6	14	0.00614818	1.59475	5	15	0.000587873	1.67301	5	16	0.000577297	2.13877	5	22	2.78e-06	1.15828	5	11	0.0211278	1.78929	4	11	0.000141255	2.07487	6	22	5.48325e-06	1.27689	6	14	0.0127349	2.16095	4	17	2.88e-06
Solyc10g084000	Heavy metal transport/detoxification superfamily protein (AHRD V3.3 *** AT2G36950.1)	1.88853	6	20	6e-05	2.33848	4	17	3.17e-07	1.55779	4	10	0.000900464	1.64152	5	14	0.00068381	1.24247	3	7	0.00869807	1.42319	8	21	0.00273928	1.48505	5	13	0.00145619	1.60664	4	10	0.000599628	0.699991	8	13	0.18727	1.06326	6	11	0.0250817
Solyc10g084020	SAUR-like auxin-responsive protein family. putative (AHRD V3.3 *** A0A061EU13_THECC)	2.86689	9	65	1e-05	3.9341	2	22	7.9e-09	4.42394	2	23	4.6e-10	2.40971	5	26	0.000395791	2.52739	3	14	0.000145491	2.21862	18	80	0.000645602	2.56304	4	24	8.67e-05	4.20657	2	37	1.29919e-10	0.960714	18	34	0.194042	2.14961	5	22	0.0010193
Solyc10g084540	Phosphatidate phosphatase LPIN2-like protein (AHRD V3.3 *-* A0A0B2P3Z9_GLYSO)	0.707222	1	1	0.243844	1.80756	1	1	2.13e-05	1.56597	1	1	0.000710351	1.41185	1	1	0.00145361	0.999963	1	1	0.0229532	-0.220879	2	1	0.628666	0.335636	1	1	0.456273	0.553699	1	2	0.146814	-0.228338	2	2	0.587661	-0.123483	1	1	0.796419
Solyc12g014480	golgin family A protein (AHRD V3.3 *-* AT4G22320.2)	0.462595	11	15	0.200263	0.879718	17	30	0.00232372	1.101	17	36	0.000142161	1.22099	12	28	7.15e-05	1.28295	15	37	7.69e-06	-0.19798	6	5	0.641478	0.285644	8	10	0.434657	0.539299	9	13	0.0914123	0.668581	8	12	0.0550804	0.625557	8	12	0.0520623
Solyc12g027540	Retrovirus-related Pol polyprotein from transposon TNT 1-94 (AHRD V3.3 *-* A0A151RVI7_CAJCA)	0.984497	1	1	0.507749	2.08219	1	1	0.0705593	2.70115	1	3	0.000631354	1.73272	1	3	0.0245757	4.01674	1	12	1.51e-08	1.75836	1	1	0.0867462	2.00052	1	2	0.0144215	2.43508	2	9	0.000320432	2.49733	1	5	0.00137787	1.90723	4	13	0.00415547
Solyc10g085660	F-box family protein (AHRD V3.3 *** AT1G08710.1)	0.328179	11	13	0.581378	1.48172	10	28	0.00042175	1.48552	10	28	0.000457308	1.18265	11	23	0.0086146	1.42321	11	30	0.000693613	0.634153	9	13	0.196806	0.607688	9	13	0.200551	1.20361	10	23	0.00516018	0.880561	9	16	0.0692206	1.09882	12	25	0.0112761
Solyc11g005300	RING/U-box superfamily protein (AHRD V3.3 *** AT1G49230.1)	-0.764375	1	1	0.613452	2.31644	1	3	0.011626	3.62824	1	2	0.00454373	2.31117	1	3	0.0192594	2.19174	1	2	0.0219668	-0.985763	1	1	0.419613	0.980171	1	2	0.344739	1.14999	1	2	0.236384	1.63588	1	3	0.110452	0.772284	1	2	0.467611
Solyc12g036800	Receptor like protein (AHRD V3.3 *-* A2V882_TOBAC)	0.986186	1	2	0.171216	0.573784	1	1	0.563815	2.35572	1	1	0.0160286	2.09535	1	1	0.0147406	-0.112124	0	0	0.976397	1.79058	1	4	0.00265071	3.12345	1	1	0.0024361	0.189706	1	1	0.818089	1.05739	1	2	0.134919	0.0379768	0	0	0.99278
Solyc11g005720	LOW QUALITY:VQ motif-containing family protein (AHRD V3.3 *** B9H7P8_POPTR)	0.72225	7	11	0.00466706	1.16394	4	9	3.51e-06	1.0328	4	8	7.81e-05	1.0381	6	11	3.95e-05	0.831442	5	9	0.000806044	0.25487	11	13	0.342576	0.217427	7	8	0.446801	0.847213	5	8	0.000911077	0.146933	9	10	0.62883	0.519067	7	11	0.0325999
Solyc11g006750	F1F0-ATPase inhibitor protein (AHRD V3.3 *** AT5G04750.1)	1.02792	5	10	0.0575528	1.32914	6	15	0.00457256	1.46477	5	13	0.00223389	1.05263	4	7	0.046794	0.912638	5	9	0.0645893	0.941832	5	9	0.0784092	0.962032	5	9	0.0596636	1.20225	4	9	0.0149185	0.771918	3	5	0.181982	1.14004	4	8	0.0231366
Solyc11g008530	Dicer-like 2d	0.832964	2	3	0.184911	1.90252	3	8	0.000166996	2.73963	2	10	6.07e-08	1.71255	2	6	0.00157595	1.76415	3	8	0.000480162	1.36937	2	4	0.0140321	0.690607	4	7	0.222279	1.7862	4	12	0.000424418	1.30186	3	6	0.0223707	1.1637	4	9	0.0261047
Solyc11g011050	R2R3MYB transcription factor 43	1.03186	2	4	0.151211	1.9156	2	6	0.00130488	1.69395	1	3	0.0106633	1.61209	3	9	0.0095258	1.16065	2	5	0.0607615	1.25619	3	7	0.0527041	1.55437	2	6	0.0120366	1.06078	2	3	0.104553	0.889453	6	11	0.183959	1.40043	3	7	0.0213191
Solyc11g012590	CASP-like protein (AHRD V3.3 *** M1B0Y6_SOLTU)	-0.32374	6	5	0.821814	3.20314	2	15	0.000295428	2.03265	4	14	0.0249098	2.31254	5	21	0.0129185	1.95029	7	26	0.0274185	-0.6938	7	5	0.52954	1.33834	3	6	0.175304	0.981041	6	12	0.310362	1.92743	4	15	0.0524584	1.19945	8	18	0.208068
Solyc11g017370	Pentatricopeptide repeat-containing protein (AHRD V3.3 *** A0A172CHJ1_POPTO)	0.521238	3	4	0.058558	1.06976	3	6	4.49e-06	1.46256	2	5	8.69e-09	1.0985	3	5	2.34e-05	0.754243	3	4	0.0024406	0.663605	3	4	0.0123951	1.35565	3	6	1.48e-08	1.31816	2	5	8.66039e-08	0.41323	4	5	0.129517	0.916879	2	4	0.000365573
Solyc11g021020	Proteinase inhibitor II (AHRD V3.3 *-* B3F0C1_TOBAC)	1.12786	5	10	0.182453	4.34075	10	185	8.22e-11	1.68161	7	21	0.0178922	2.20674	15	68	0.00200042	0.614495	21	32	0.417778	1.61893	4	12	0.0367919	3.69219	3	33	1.59e-07	2.18351	4	17	0.00223527	2.1456	5	20	0.00529182	1.99171	4	15	0.00572454
Solyc12g049270	Developmentally regulated GTP binding family protein (AHRD V3.3 *** B9GWB7_POPTR)	0.953951	7	14	0.00133373	0.914503	8	14	0.00095919	1.13217	6	13	6.11e-05	1.02997	7	13	0.000513304	1.29946	6	14	3.77e-06	0.85478	7	13	0.00409764	1.06448	7	14	0.000164371	1.19422	8	17	1.69692e-05	0.538643	9	12	0.0927897	0.82639	7	12	0.00404993
Solyc11g021360	Protease Do-like 7 (AHRD V3.3 --* DEGP7_ARATH)	-0.238138	22	19	0.708736	1.72624	18	57	3.91e-05	1.55039	13	38	0.000285388	1.05124	29	60	0.0192788	1.0596	33	69	0.0122457	0.906544	25	47	0.050617	2.54599	13	76	6.29e-10	1.87248	18	63	8.06166e-06	1.10346	39	83	0.0181055	1.69936	29	94	5.24e-05
Solyc11g027840	1.4-beta-D-glucanase (AHRD V3.3 *** B4FHX7_MAIZE)	1.25899	1	1	0.237447	3.38409	1	4	3.47e-05	4.7596	1	6	2.49e-07	2.95523	1	5	0.000255322	4.04047	1	14	4.45e-08	1.32937	2	4	0.104484	4.43222	1	8	6.15e-08	4.41265	1	14	3.07829e-09	1.7762	3	9	0.0260232	3.1354	2	15	1.21e-05
Solyc11g065250	Pentatricopeptide repeat superfamily protein (AHRD V3.3 *** A0A061FB64_THECC)	0.859807	3	5	0.00132339	1.0049	3	5	3.52e-05	1.14632	3	5	5.65e-06	1.05827	2	5	8.7e-05	1.18691	2	3	2.64e-05	1.25406	2	4	3.02e-06	1.49794	2	4	6.58e-08	1.82874	2	5	5.02422e-11	0.565791	3	4	0.0526516	1.76422	1	3	8.49e-09
Solyc11g068710	F-box family protein (AHRD V3.3 *** B9MYU0_POPTR)	1.1242	6	12	0.114623	2.14178	2	9	0.000725482	1.57529	3	7	0.0172014	1.60801	6	17	0.0128429	2.34997	4	16	0.00012479	1.57691	11	32	0.0138196	2.65128	4	23	1.4e-05	2.51412	4	20	4.20071e-05	0.946827	17	32	0.17208	3.98641	3	42	4.37e-11
Solyc11g069450	LOW QUALITY:Senescence regulator (AHRD V3.3 *** A0A103XHC6_CYNCS)	-0.517277	9	6	0.555408	2.37058	6	29	0.000142273	1.93207	6	20	0.00241052	1.36626	7	17	0.0447412	1.10852	10	21	0.0871763	0.508244	7	10	0.520775	1.05335	4	8	0.134664	1.7612	4	11	0.00733429	1.08586	4	8	0.147324	1.37027	5	12	0.0386187
Solyc11g071460	NAD(P)-binding Rossmann-fold superfamily protein (AHRD V3.3 *** AT2G24190.2)	0.521222	28	40	0.257086	1.49266	15	41	5.91e-05	1.77533	13	45	1.7e-06	1.07487	26	54	0.00651454	1.80956	15	52	9.7e-07	0.891876	24	45	0.0275949	2.49579	11	58	4.48e-12	1.37024	15	39	0.000259891	0.196625	50	58	0.692967	2.36824	11	56	9.73e-11
Solyc11g071740	Calmodulin-like protein (AHRD V1 ***- Q0VJ70_DATME)	1.48317	3	7	0.202384	4.43719	1	10	1.43e-05	2.74562	2	7	0.00642195	2.82937	3	15	0.0053867	4.71995	1	14	3.84e-06	1.5512	2	5	0.162312	5.15675	1	11	2.08e-06	4.2757	1	4	0.000384938	2.53215	2	10	0.0191901	3.62878	1	12	0.000265568
Solyc11g071750	Calmodulin-like protein (AHRD V1 ***- Q0VJ70_DATME)	1.48317	#N/A	#N/A	0.202384	4.43719	#N/A	#N/A	1.43e-05	2.74562	#N/A	#N/A	0.00642195	2.82937	#N/A	#N/A	0.0053867	4.71995	#N/A	#N/A	3.84e-06	1.5512	#N/A	#N/A	0.162312	5.15675	#N/A	#N/A	2.08e-06	4.2757	#N/A	#N/A	0.000384938	2.53215	#N/A	#N/A	0.0191901	3.62878	#N/A	#N/A	0.000265568
Solyc12g006320	RNA helicase DEAD35	0.854485	153	276	0.000169178	1.03877	160	328	1.71e-06	1.44808	125	341	1.08e-11	1.09882	160	342	9.82e-07	1.30628	114	280	1.36e-09	0.983566	138	272	7.46e-06	1.53997	108	312	1.91e-13	1.47598	128	354	2.12814e-12	0.867863	174	316	0.000213496	1.38213	106	276	9.66e-11
Solyc12g007300	LOW QUALITY:B3 domain-containing protein. putative (AHRD V3.3 *** A0A061GNJ5_THECC)	0.714733	3	4	0.120515	1.04789	3	6	0.00511141	1.36372	2	6	0.0005999	1.20683	2	5	0.00388099	1.00925	3	5	0.0101427	-0.435682	11	8	0.266025	-0.431824	9	7	0.261633	0.284701	6	8	0.473014	-0.0225463	7	7	0.967442	-0.247948	9	8	0.540101
Solyc12g008660	Zinc finger transcription factor 73	-0.119375	7	7	0.921159	2.32676	7	32	0.000192451	1.9029	7	24	0.00271556	1.72532	9	28	0.00965483	1.8069	11	36	0.00393154	-0.0545527	5	5	0.96289	1.25737	5	11	0.0629991	1.72227	5	15	0.00751772	1.5792	6	18	0.0253021	1.00295	13	26	0.136707
Solyc12g009240	Ethylene-responsive transcription factor ERF017 (AHRD V3.3 *** ERF17_ARATH)	1.6558	37	114	0.0897249	4.66693	4	94	3.34e-08	5.45496	2	80	1.39e-10	2.20098	29	133	0.0145918	4.16218	5	81	8.17e-07	1.26113	40	95	0.193642	3.20595	9	76	0.000160335	7.093	1	56	8.08642e-15	1.26865	47	113	0.201179	3.74101	8	98	1.03e-05
Solyc12g010430	LOW QUALITY:NHL domain protein (AHRD V3.3 --* AT3G01430.1)	0.748365	3	4	0.14183	1.02046	2	4	0.0217908	1.04123	3	5	0.0209293	1.32121	3	6	0.00382526	1.9839	2	8	3.26e-06	0.634172	4	5	0.185762	0.71073	3	4	0.139201	0.470292	4	5	0.314425	0.104979	5	5	0.859906	1.01397	5	9	0.0141977
Solyc12g100060	Zinc finger A20 and AN1 domain-containing stress-associated protein (AHRD V3.3 *-* A0A0K9NMC5_ZOSMR)	0.531726	109	157	0.23581	0.992469	144	286	0.00683713	1.08333	118	249	0.00343197	1.02786	115	234	0.00825825	1.13281	138	303	0.00190677	0.424949	132	177	0.329627	0.584528	131	196	0.144195	1.01231	137	276	0.00652819	1.07886	109	230	0.00756676	0.979557	190	373	0.00892665
Solyc12g011230	LOW QUALITY:FBD%2C F-box and Leucine Rich Repeat domains containing protein (AHRD V3.3 --* AT5G56560.2)	0.935272	3	5	0.0537094	1.52553	4	11	0.000172718	1.64188	8	24	3.22e-05	1.00538	13	26	0.0164525	1.36359	9	23	0.000516674	0.44908	2	3	0.425867	0.650944	6	9	0.143884	0.669912	7	10	0.115965	0.545497	9	13	0.249729	0.958747	7	13	0.0208292
Solyc12g011420	Calcium-dependent lipid-binding domain protein (AHRD V3.3 *** A0A072VA30_MEDTR)	0.611562	2	3	0.311713	1.43329	3	8	0.00186167	1.84758	2	6	9.46e-05	1.36277	3	6	0.00627668	1.97187	3	10	1.78e-05	-0.0885966	9	9	0.89708	0.803903	5	9	0.104883	0.858714	6	11	0.0713657	0.686178	5	8	0.203569	1.07697	7	14	0.0220933
Solyc12g013620	jasmonic acid 2	-0.628971	1	1	0.749016	6.46354	1	30	3.87e-07	4.41529	1	6	0.000818311	4.53018	1	17	0.000628776	3.77569	2	16	0.00244784	0.817032	2	3	0.613558	5.16586	1	28	3.71e-05	3.40721	2	14	0.00725383	4.21249	1	17	0.00211254	1.09535	7	14	0.444916
Solyc12g036380	WRKY DNA-binding protein 31 (AHRD V3.3 --* AT4G22070.4)	0.782749	1	2	0.460091	1.89558	3	9	0.000474726	1.86308	2	7	0.001879	1.78088	1	3	0.0196841	1.61657	1	3	0.0185969	1.23666	4	9	0.0335843	2.13906	5	20	2.54e-05	1.99306	5	18	9.36444e-05	2.45448	2	9	9.26e-05	2.41254	2	7	8.48e-05
Solyc06g016820	LOW QUALITY:7-deoxyloganetin glucosyltransferase (AHRD V3.3 --* UGT6_CATRO)	1.43343	#N/A	#N/A	8.44e-07	0.603665	#N/A	#N/A	0.040268	1.65176	#N/A	#N/A	4.82e-09	1.16325	#N/A	#N/A	0.000154287	0.685505	#N/A	#N/A	0.019237	0.735769	#N/A	#N/A	0.0201919	0.373563	#N/A	#N/A	0.262694	0.651877	#N/A	#N/A	0.0297103	0.506989	#N/A	#N/A	0.145333	0.448161	#N/A	#N/A	0.159071
Solyc06g068190	Ubiquitin system component Cue protein. putative (AHRD V3.3 *-* A0A061GFQ5_THECC)	1.76157	#N/A	#N/A	0.000416406	0.892802	#N/A	#N/A	0.049221	2.16414	#N/A	#N/A	8.43e-05	1.39032	#N/A	#N/A	0.00468371	1.40693	#N/A	#N/A	0.00275742	1.18528	#N/A	#N/A	0.00875713	0.827956	#N/A	#N/A	0.109305	1.06101	#N/A	#N/A	0.022861	0.572852	#N/A	#N/A	0.265157	0.246816	#N/A	#N/A	0.633711
Solyc06g074620	basic helix-loop-helix (bHLH) DNA-binding superfamily protein (AHRD V3.3 --* AT4G29930.2)	2.47357	#N/A	#N/A	0.000686237	3.64198	#N/A	#N/A	3e-07	2.8605	#N/A	#N/A	6.36e-05	2.19994	#N/A	#N/A	0.00280554	2.96633	#N/A	#N/A	3.29e-05	1.27836	#N/A	#N/A	0.10011	1.88906	#N/A	#N/A	0.00920198	1.97932	#N/A	#N/A	0.00649855	1.13625	#N/A	#N/A	0.158755	2.0608	#N/A	#N/A	0.00394169
Solyc12g036650	translocase subunit seca (AHRD V3.3 *** AT1G68490.1)	-1.62321	1	1	0.47185	1.71878	4	14	2.15e-06	1.17423	6	12	0.00131951	1.23808	7	15	0.00099763	1.15636	5	11	0.00153338	0.0283273	0	0	0.99494	0.899301	7	13	0.015452	0.632256	7	11	0.095518	0.357325	11	14	0.410035	0.977327	7	14	0.00752789
Solyc12g039080	Leucine-rich repeat protein kinase family protein (AHRD V3.3 *-* AT2G37050.3)	0.397793	11	12	0.289783	1.36132	1	1	0.0351957	2.08957	1	2	7.65e-05	1.11331	2	3	0.00429206	0.229835	1	1	0.720345	0.240936	16	18	0.511397	1.00059	1	2	0.0431743	0.973392	2	4	0.00550756	0.810774	4	5	0.0318344	0.509803	2	2	0.242006
Solyc12g042100	RING/FYVE/PHD zinc finger superfamily protein (AHRD V3.3 --* AT1G43770.3)	0.0245263	5	5	0.97788	1.82805	5	18	0.000315067	1.50763	5	13	0.00410627	1.15866	6	13	0.0359151	1.42019	10	25	0.00477061	-0.0438218	7	6	0.96384	0.693314	8	13	0.222307	0.385557	10	14	0.508777	0.879287	7	13	0.13674	0.91096	11	19	0.0875594
Solyc12g042110	Replication protein A 70 kDa DNA-binding subunit (AHRD V3.3 --* B4FWF2_MAIZE)	0.0245263	#N/A	#N/A	0.97788	1.82805	#N/A	#N/A	0.000315067	1.50763	#N/A	#N/A	0.00410627	1.15866	#N/A	#N/A	0.0359151	1.42019	#N/A	#N/A	0.00477061	-0.0438218	#N/A	#N/A	0.96384	0.693314	#N/A	#N/A	0.222307	0.385557	#N/A	#N/A	0.508777	0.879287	#N/A	#N/A	0.13674	0.91096	#N/A	#N/A	0.0875594
Solyc12g042120	potassium transporter 2 (AHRD V3.3 --* AT2G40540.5)	0.0225821	2	3	0.982146	2.35104	4	17	8.68e-06	2.25907	2	10	7.98e-05	1.60551	3	9	0.00601986	1.25241	4	9	0.0224379	-0.043739	3	3	0.9689	0.614207	7	11	0.300498	0.881744	6	10	0.113583	0.971267	5	8	0.118135	0.873036	6	10	0.123842
Solyc08g068630	Decarboxylase family protein IPR002129 Pyridoxal phosphate-dependent decarboxylase	4.36241	0	1	0.0239375	1.61637	1	1	0.395191	1.62687	0	1	0.498647	3.08188	1	1	0.0492834	5.00352	0	1	0.00374501	3.3279	1	1	0.020345	4.26455	1	1	0.0168179	1.53803	1	1	0.422246	3.36809	1	2	NA	2.93775	1	1	0.0382058
Solyc01g086670	LOW QUALITY:Expressed protein-RZ53 (AHRD V3.3 --* E0CW61_9ORYZ)	3.6867	1	1	0.0446193	1.67613	1	1	0.330959	0.615329	1	1	0.715668	3.11665	1	1	0.0242297	2.98466	1	1	0.00862295	1.89925	1	1	0.107959	2.17046	1	2	0.0383914	3.44654	1	1	0.00427417	0.958644	1	1	0.409376	1.39463	1	2	0.171257
Solyc12g042770	post-illumination chlorophyll fluorescence increase (AHRD V3.3 *** AT3G15840.1)	0.702604	38	61	0.0162313	1.42004	36	96	6.22e-08	1.46914	27	74	2.25e-08	1.0363	39	80	0.0002043	1.32219	24	60	6.05e-07	1.09953	85	182	3.56e-05	1.90631	66	246	3.18e-14	1.78898	63	217	1.35586e-12	0.836228	96	171	0.00373566	1.85626	36	127	5.09e-13
Solyc02g064830	Indole-3-acetic acid-amido synthetas 3-3	2.14833	1	2	0.00827907	0.73113	1	1	0.386265	-0.217026	1	1	0.839832	2.17218	1	3	0.00339006	0.495705	1	1	0.57579	3.28891	1	1	0.000716655	1.63359	1	1	0.127616	1.02495	1	2	0.165624	-0.308265	1	1	0.787485	1.22472	1	1	0.179479
Solyc12g042950	Plastidic ATP/ADP-transporter (AHRD V3.3 *** TLC1_SOLTU)	0.512104	88	126	0.0688801	1.21967	88	205	5.74e-07	1.42607	76	204	3.41e-09	1.15705	94	210	5.53e-06	1.47187	86	237	1.22e-09	1.01866	77	155	4.5e-05	2.07371	58	242	5.56e-19	1.81745	77	269	9.38347e-15	0.642691	136	213	0.0191625	1.7488	79	264	2.28e-13
Solyc02g068670	Ankyrin repeat family protein (AHRD V3.3 *** B9ICR0_POPTR)	4.76904	1	2	3.92e-05	1.51491	1	1	0.0871669	1.66962	1	1	0.0713894	2.04608	1	2	0.0275498	4.57828	1	1	0.00102881	1.87061	1	1	0.0923275	1.60249	1	1	0.105886	2.18944	1	1	0.0227612	0.0798057	1	1	0.952343	0.518542	1	1	0.644215
Solyc12g044480	NA	0.876189	2	4	0.0401807	1.14329	8	17	8.11e-05	1.21281	8	18	3.37e-05	1.11253	5	10	0.000687336	1.16468	6	13	0.00010455	1.41174	2	4	0.000954224	0.993014	7	14	0.00101454	0.854604	10	17	0.00370314	1.15985	5	10	0.000594526	0.895486	8	14	0.00300833
Solyc12g049320	Nodulation signaling pathway 1-like protein (AHRD V3.3 *** A0MSK8_NICBE)	0.0895614	1	2	0.9534	4.58938	1	13	1.46e-11	2.43678	1	3	0.00118783	2.21655	1	4	0.0019282	1.40276	1	3	0.0474143	-1.17742	1	1	0.181521	1.45376	1	3	0.047471	-0.0449523	3	2	0.963662	0.13257	2	2	0.892936	1.04583	1	2	0.158664
Solyc02g093750	C3H4 type zinc finger protein (DUF23) (AHRD V3.3 *** AT5G40720.3)	1.24207	1	2	0.0055476	0.282983	1	1	0.560793	0.966415	1	2	0.0214343	1.087	1	2	0.00939264	1.67427	1	2	5.14e-05	0.821954	1	2	0.0433178	0.398479	2	2	0.334661	0.83342	1	2	0.0296778	1.07956	1	2	0.00908096	0.698456	2	3	0.058462
Solyc12g056560	Heat shock family protein (AHRD V3.3 *-* B9GTI4_POPTR)	0.578283	5	7	0.289177	1.35847	6	15	0.00131267	1.49232	5	14	0.000524515	1.05945	5	11	0.0216622	1.31837	5	13	0.00210826	0.265499	7	8	0.635129	0.841394	6	10	0.0676918	1.19938	7	14	0.00560494	1.04761	6	12	0.0298246	0.895156	6	12	0.0456095
Solyc12g056650	GIGANTEA (AHRD V3.3 *** F2Z6M2_IPONI)	0.736326	44	72	0.109046	1.92413	32	120	8.48e-07	1.61197	35	106	3.93e-05	1.16144	42	93	0.00542915	1.86703	27	98	1.68e-06	0.945506	47	91	0.0270878	2.65498	18	113	2.23e-12	2.06964	24	98	8.48974e-08	0.236387	82	96	0.649725	2.57445	22	127	2.02e-11
Solyc12g088870	PHD finger transcription factor (AHRD V3.3 --* AT5G58610.9)	0.272755	11	14	0.753664	1.92562	8	28	0.000543463	2.31595	6	26	0.000130768	1.59967	12	34	0.00524286	2.95971	12	89	1.46e-08	-0.0576146	25	24	0.948586	0.88479	22	41	0.1127	1.33578	24	60	0.00966133	1.35218	16	40	0.0210553	1.18435	37	83	0.0203881
Solyc12g089240	Zinc finger. B-box (AHRD V3.3 *** A0A103XBE6_CYNCS)	0.738235	4	6	0.34568	3.39905	2	19	2.97e-08	2.82717	2	12	5.87e-06	1.854	4	13	0.00412643	3.11185	3	18	3.81e-07	0.147494	4	4	0.871162	2.34235	2	7	0.00025156	2.17935	2	8	0.000549518	0.336313	5	7	0.680615	2.08844	3	10	0.000844556
Solyc12g094490	Pre-mRNA cleavage complex 2 Pcf11 (AHRD V3.3 *** A0A0B0PJQ4_GOSAR)	0.381873	20	25	0.496855	1.57554	19	57	0.000134233	1.4465	19	52	0.00050132	1.19606	18	40	0.00666905	1.55234	18	51	0.000157595	0.132263	22	24	0.82005	0.446518	19	25	0.352314	1.09068	17	36	0.0100587	0.489402	22	30	0.33047	0.937268	23	43	0.0297249
Solyc04g058170	Calcium-binding protein (AHRD V3.3 *** A0A1B0WUT3_SOLHA)	2.49276	1	2	0.0034543	2.03293	1	1	0.0524915	1.05875	1	1	0.382736	5.75501	0	2	0.000146603	1.74644	1	1	0.0713658	1.98714	1	3	0.00390628	2.51909	1	2	0.00325045	0.997602	1	2	0.17353	1.09358	1	2	0.104181	1.08433	1	2	0.0815615
Solyc12g096080	Glycosyltransferase (AHRD V3.3 *** B2CZL6_PILOF)	1.35387	1	1	0.654423	4.26502	1	1	0.0265539	5.2128	1	6	0.000257075	4.8317	1	4	0.00198728	3.22164	1	1	0.0541661	-0.876791	1	1	0.647502	-0.44546	1	1	0.849353	-0.42864	1	1	0.807034	0.764423	1	1	0.679432	-0.407803	1	1	0.82755
Solyc12g096660	Type II inositol 5-phosphatase. putative (AHRD V3.3 *** B9RM01_RICCO)	0.629935	1	2	0.250284	1.5785	1	2	0.000320213	1.23765	1	2	0.00767632	1.38837	1	2	0.00330096	1.62602	1	2	0.00105491	1.00283	1	2	0.0771939	1.74544	1	2	0.000676871	1.07843	1	1	0.0264991	0.546771	2	2	0.311634	1.82091	1	2	0.000561369
Solyc12g096810	LETM1 and EF-hand domain-containing protein 1 (AHRD V3.3 *** A0A061EI71_THECC)	0.548403	9	13	0.166572	1.42348	6	15	1.69e-05	1.49426	4	11	9.73e-06	1.39147	4	11	8.92e-05	1.78242	4	12	1.16e-07	0.342531	7	9	0.398518	0.752624	6	10	0.033411	0.839028	4	7	0.0167041	0.0343373	9	9	0.948168	0.945494	4	8	0.00675511
Solyc12g098520	SolycHsfA5	0.23002	12	14	0.739441	1.39668	11	29	0.00205276	1.57522	9	26	0.00056743	1.17188	10	23	0.0159566	1.87884	11	38	2.87e-05	0.421114	13	18	0.450859	0.664195	11	18	0.188522	1.09146	13	26	0.0191546	1.36384	9	23	0.00669847	1.40407	15	38	0.00223274
Solyc12g098850	ethylene-forming enzyme	0.458496	32	44	0.44772	1.64103	22	69	0.000295272	2.03705	21	83	6.65e-06	1.6901	21	67	0.000427785	1.85754	32	115	3.6e-05	0.0467122	67	69	0.95304	0.290626	42	51	0.607217	1.22872	38	88	0.0079877	0.470427	53	73	0.402229	0.849532	63	113	0.0771071
Solyc06g074350	self-pruning	2.37967	1	5	0.0294201	-0.316999	2	2	0.802484	-0.963231	5	3	0.369779	3.77661	1	5	0.000895764	2.51073	1	3	0.016859	-2.39025	1	0	0.281427	-0.11328	0	0	0.972169	2.80745	0	1	0.149596	-0.671444	1	1	0.784442	0.0379767	0	0	0.99278
Solyc12g098900	Late embryogenesis abundant protein (AHRD V3.3 *** J7F2C7_CAMSI)	-1.02326	1	1	0.702986	10.7934	1	84	1.59e-08	7.22391	1	13	6.47e-05	6.42724	1	30	0.000133464	5.13592	1	29	0.000975708	0.808051	1	1	0.747565	9.48604	1	43	5.32e-07	5.012	1	6	0.00315217	4.96132	1	11	0.00513975	2.975	1	8	0.0718631
Solyc12g099960	LOW QUALITY:Ribosomal-like protein. putative (AHRD V3.3 *** I3RZK0_MEDTR)	0.541247	28	41	0.112741	1.04226	30	62	0.000294822	1.0834	27	56	0.000201093	1.05371	25	52	0.000600176	0.975347	23	45	0.000823517	0.83515	18	32	0.00846473	1.33951	13	33	7.12e-06	1.17873	18	41	6.59102e-05	0.834323	20	35	0.0109504	1.4104	13	34	2.44e-06
Solyc02g067610	LOW QUALITY:DNA helicase INO80-like protein (AHRD V3.3 --* AT3G57300.2)	2.66931	#N/A	#N/A	9.26e-06	5.18831	#N/A	#N/A	5.52e-05	1.86276	#N/A	#N/A	0.00955837	2.02838	#N/A	#N/A	0.00115721	2.79267	#N/A	#N/A	0.000123787	1.62929	#N/A	#N/A	0.00418814	2.34402	#N/A	#N/A	0.00011691	1.47778	#N/A	#N/A	0.0193669	0.603457	#N/A	#N/A	0.360117	1.38666	#N/A	#N/A	0.0170523
Solyc02g080050	Cysteine-rich receptor-kinase-like protein (AHRD V3.3 *-* A0A072VRC1_MEDTR)	3.72469	#N/A	#N/A	1.1e-08	1.73752	#N/A	#N/A	0.013292	1.45472	#N/A	#N/A	0.036223	1.48379	#N/A	#N/A	0.0299069	1.52069	#N/A	#N/A	0.0220137	2.43092	#N/A	#N/A	6.6e-05	1.27401	#N/A	#N/A	0.0556296	0.861454	#N/A	#N/A	0.187377	0.280935	#N/A	#N/A	0.72743	1.52683	#N/A	#N/A	0.0150941
Solyc04g074430	Phosphate-responsive 1 family protein (AHRD V3.3 *-* A0A061FGW0_THECC)	1.86203	#N/A	#N/A	0.000738168	3.01739	#N/A	#N/A	7.34e-09	2.75881	#N/A	#N/A	1.08e-07	1.73078	#N/A	#N/A	0.00180714	1.83404	#N/A	#N/A	0.000466082	1.13044	#N/A	#N/A	0.0502387	1.74128	#N/A	#N/A	0.00108211	2.34695	#N/A	#N/A	7.32096e-06	0.70791	#N/A	#N/A	0.258582	2.01169	#N/A	#N/A	0.000147727
Solyc05g052570	Zinc finger transcription factor 39	1.72849	#N/A	#N/A	0.00058364	2.53339	#N/A	#N/A	9.74e-08	1.92318	#N/A	#N/A	5.79e-05	1.52219	#N/A	#N/A	0.00266718	1.84075	#N/A	#N/A	0.000105225	0.808092	#N/A	#N/A	0.136511	1.25361	#N/A	#N/A	0.0114738	1.54248	#N/A	#N/A	0.00144943	0.311306	#N/A	#N/A	0.620963	1.68056	#N/A	#N/A	0.000507379
Solyc08g008110	NA	1.41647	#N/A	#N/A	0.00427164	3.2346	#N/A	#N/A	2.86e-10	2.19951	#N/A	#N/A	5.66e-06	1.62661	#N/A	#N/A	0.000916355	2.20048	#N/A	#N/A	7.19e-06	0.870945	#N/A	#N/A	0.0771939	2.10362	#N/A	#N/A	1.86e-06	2.43336	#N/A	#N/A	3.56763e-08	0.792303	#N/A	#N/A	0.123623	1.88098	#N/A	#N/A	3.04e-05
Solyc08g081550	1-aminocyclopropane-1-carboxylate synthase (AHRD V3.3 *-* Q96579_SOLLC)	2.42848	#N/A	#N/A	3.98e-07	2.81889	#N/A	#N/A	3.15e-09	2.0965	#N/A	#N/A	1.2e-05	1.63078	#N/A	#N/A	0.00108815	1.84063	#N/A	#N/A	0.000124557	1.49455	#N/A	#N/A	0.00294962	1.79276	#N/A	#N/A	0.000217243	1.06413	#N/A	#N/A	0.0315503	0.324029	#N/A	#N/A	0.601077	1.07928	#N/A	#N/A	0.0297705
Solyc10g085650	Cell-wall invertase (AHRD V3.3 *** Q8LRN9_SOLLC)	3.33828	1	1	0.0427201	1.38678	1	1	0.25821	2.59041	0	1	0.175992	4.13626	0	1	0.0188222	1.70207	1	1	0.313972	1.00856	5	9	0.281279	-0.321069	6	5	0.762227	-0.427427	8	6	0.654021	2.3863	1	3	0.0124804	-1.09609	9	4	0.210665
Solyc10g006680	lectin protein kinase family protein (AHRD V3.3 *-* AT3G16030.8)	1.50964	#N/A	#N/A	0.0298394	2.27784	#N/A	#N/A	0.00030356	1.40171	#N/A	#N/A	0.0368486	1.48481	#N/A	#N/A	0.0368206	1.40991	#N/A	#N/A	0.0338202	1.39361	#N/A	#N/A	0.047588	1.99935	#N/A	#N/A	0.00256097	1.33163	#N/A	#N/A	0.0501262	1.397	#N/A	#N/A	0.0509593	1.47834	#N/A	#N/A	0.0278844
Solyc10g006700	Calcium-binding family protein (AHRD V3.3 *** B9I910_POPTR)	2.08369	#N/A	#N/A	0.00268418	4.12362	#N/A	#N/A	1.92e-10	4.12772	#N/A	#N/A	1.63e-10	2.33252	#N/A	#N/A	0.000654425	3.02698	#N/A	#N/A	2.91e-06	1.05181	#N/A	#N/A	0.154348	2.47765	#N/A	#N/A	0.000145024	3.08984	#N/A	#N/A	2.03625e-06	1.06573	#N/A	#N/A	0.159437	2.31203	#N/A	#N/A	0.000436519
Solyc12g007050	LOW QUALITY:Arabinogalactan peptide-like protein (AHRD V3.3 *** G7J699_MEDTR)	2.74899	1	4	0.0122755	2.28862	1	1	0.0875287	2.48052	1	2	0.0621968	2.30751	1	3	0.0357156	3.34775	1	4	0.00171883	1.27705	3	7	0.166369	2.0612	2	6	0.0214514	1.79861	2	7	0.0355307	0.747981	4	7	0.451074	1.05546	3	6	0.241074
Solyc02g062090	LOW QUALITY:NAC domain-containing protein. putative (AHRD V3.3 --* B9T476_RICCO)	3.49516	0	1	0.0497632	3.29902	0	1	0.0474579	-0.251258	0	0	0.936925	3.40277	0	1	0.04972	1.74796	0	1	0.40071	-1.53415	5	2	0.0534306	-1.86245	4	2	0.0286277	-0.626849	2	1	0.560046	0.692822	3	4	0.415717	-0.00816863	4	4	0.994807
Solyc02g036480	LOW QUALITY:Late embryogenesis abundant (LEA) hydroxyproline-rich glycoprotein family (AHRD V3.3 *** AT1G65690.1)	2.84082	1	3	0.0025825	2.56875	1	1	0.0428143	2.26949	1	1	0.0801591	1.84634	1	2	0.0497718	2.89274	1	2	0.00203068	2.39645	1	5	0.00278258	2.53566	1	3	0.00313703	1.53737	1	2	0.0912664	0.373483	2	2	0.712227	1.41538	2	3	0.0744574
Solyc02g064980	LOW QUALITY:MAP kinase kinase kinase	2.30763	1	3	0.000730155	2.54338	1	2	0.000174543	1.16838	1	2	0.0849001	2.00158	1	3	0.00317705	2.97206	1	3	2.54e-05	0.360153	10	13	0.611847	0.31083	8	10	0.658835	-0.0935284	4	4	0.90152	2.8418	3	19	1.11e-06	1.05857	8	15	0.0693604
Solyc02g073570	LOW QUALITY:transcription factor-like protein (AHRD V3.3 *** AT3G14880.2)	3.82951	1	1	0.0259974	4.73418	1	2	0.00198266	1.10068	1	1	0.586194	2.60784	1	1	0.044049	3.68694	1	1	0.0176785	2.78785	1	1	0.0512189	2.80134	1	2	0.01975	1.22594	1	1	0.527326	3.3924	1	2	0.00620064	1.9172	1	1	0.099013
Solyc02g090560	Calcium-transporting ATPase (AHRD V3.3 *** M5X6S2_PRUPE)	5.79594	1	2	8.67e-06	3.71674	1	1	0.000188478	1.09301	1	1	0.290627	2.62799	1	2	0.00661261	2.08707	1	1	0.052774	3.3218	1	2	0.000483614	3.7993	1	1	0.000288026	2.6057	1	1	0.00787206	1.46267	1	3	0.137245	3.9316	1	2	9.84e-05
Solyc03g033840	P-loop containing nucleoside triphosphate hydrolases superfamily protein (AHRD V3.3 *** AT3G50940.1)	2.82822	1	2	5.64e-06	1.89783	1	1	0.00583106	0.73222	1	1	0.249302	1.1095	1	1	0.047716	0.867762	1	1	0.0812823	1.04539	1	2	0.0488048	0.550031	3	4	0.198853	-0.15537	2	2	0.760077	0.875047	2	3	0.0523619	-1.02063	4	2	0.0112038
Solyc03g071700	LOW QUALITY:Photosystem I iron-sulfur center (AHRD V3.3 --* PSAC_PINTH)	1.37447	1	2	0.0352851	1.36463	1	1	0.0370714	1.31256	1	2	0.0513985	2.03424	1	2	0.00902047	2.36855	1	2	0.00090121	0.750566	3	4	0.107379	0.583644	2	2	0.276729	0.953484	1	2	0.0691336	0.840502	2	3	0.109976	0.282683	2	3	0.592871
Solyc04g076280	MADS box transcription factor (AHRD V3.3 *** Q6RF31_POPTO)	3.65177	2	18	2.6e-07	1.32681	3	8	0.0594108	0.944878	7	14	0.198759	1.61983	3	8	0.0292125	2.76261	1	4	0.000231226	0.16016	1	1	0.896707	1.08452	1	2	0.214002	0.359235	1	1	0.746283	0.367391	1	2	0.719907	2.5151	1	1	0.159388
Solyc04g077730	Nucleobase-ascorbate transporter-like protein (AHRD V3.3 *-* A0A072V1F4_MEDTR)	1.25905	2	4	0.014783	0.8843	2	2	0.115153	0.894337	2	3	0.106252	1.33122	1	3	0.033206	0.395644	1	2	0.564946	1.32029	1	2	0.0571004	4.42527	0	1	0.00290221	1.27636	1	1	0.164997	0.0402607	1	1	0.970819	1.78881	1	1	0.093045
Solyc03g114360	Poly [ADP-ribose] polymerase (AHRD V3.3 *** A0A067K7U4_JATCU)	1.33558	1	2	0.00456556	1.87802	1	2	9.25e-06	0.135481	1	2	0.813089	1.16575	1	2	0.00923848	0.610063	1	2	0.151495	-1.23726	10	5	0.000454665	-0.78207	7	5	0.0302541	0.361717	4	5	0.357939	-0.828563	13	8	0.0276148	-0.903882	16	9	0.00800439
Solyc03g118450	LOW QUALITY:P-loop containing nucleoside triphosphate hydrolases superfamily protein (AHRD V3.3 --* AT2G28290.6)	2.06481	1	3	0.0122291	2.32216	1	3	0.00352672	1.34755	1	1	0.149876	1.68804	1	4	0.0286505	1.96854	1	4	0.00721364	2.38198	2	7	0.00108189	2.23978	1	4	0.00270033	1.864	2	6	0.00753281	1.86663	2	4	0.0183115	2.67001	1	6	0.000227151
Solyc04g016040	LOW QUALITY:lipid-binding serum glycoprotein family protein (AHRD V3.3 --* AT3G20270.3)	1.778	1	3	0.0069163	1.30238	2	4	0.0177779	0.728219	3	4	0.207425	1.35026	1	3	0.0313258	1.18075	2	4	0.0316724	0.460231	2	2	0.52166	0.967302	4	7	0.0821718	0.368096	4	5	0.541341	1.44652	1	3	0.0265069	0.209298	3	4	0.759139
Solyc08g083500	Cytochrome P450 family protein (AHRD V3.3 *** U5GNW2_POPTR)	1.81097	2	5	8.18e-06	-0.125196	1	1	0.944603	2.23026	1	1	0.182732	1.83846	2	5	4.79e-06	1.78256	1	1	0.314249	1.44065	3	7	0.000137915	2.95119	1	1	0.0067394	4.01323	1	1	0.00619495	1.9773	2	8	2.05e-07	-1.50832	1	1	0.169528
Solyc09g060070	RAP release 2. galactose-binding-like domain protein. putative (DUF1997) (AHRD V3.3 --* AT5G04440.2)	1.32725	2	5	0.00514155	0.842033	3	5	0.0499476	0.396429	3	4	0.438035	1.01178	3	5	0.0314216	0.158967	2	2	0.817886	0.773667	2	4	0.149014	0.944974	2	4	0.0701174	0.588148	2	3	0.278553	0.079264	3	3	0.904301	0.754112	2	2	0.2297
Solyc04g072070	WRKY transcription factor 55	5.95786	1	7	1.93e-06	5.75046	1	2	0.000232656	1.729	1	1	0.134064	2.65719	1	3	0.00686895	2.54267	1	3	0.00812294	2.3764	2	9	0.00607373	2.87995	1	2	0.00765225	2.12069	1	3	0.0222702	0.697906	3	4	0.499035	0.342793	2	2	0.757262
Solyc05g018050	LOW QUALITY:RING/U-box superfamily protein (AHRD V3.3 *-* AT3G60080.1)	1.82704	1	3	0.0429867	3.47825	1	3	0.00122423	1.57869	1	2	0.138253	1.97372	1	3	0.0228702	0.878185	1	2	0.326699	0.931743	3	5	0.268661	1.8932	1	2	0.0497721	3.45865	1	2	0.0138484	0.623836	2	2	0.533947	1.2367	1	3	0.157397
Solyc06g035710	Protein DETOXIFICATION (AHRD V3.3 *** K4C4U3_SOLLC)	2.04481	1	2	0.0319274	2.95934	1	2	0.00223483	0.465845	1	1	0.659103	2.2462	1	2	0.0239454	2.4809	1	2	0.00623445	0.925927	1	1	0.470049	2.98328	1	1	0.0507637	0.434323	1	1	0.774076	2.22089	1	1	0.0625114	0.212338	1	1	0.883984
Solyc02g090500	Phenylalanine ammonia-lyase (AHRD V3.3 --* D3K195_9ROSA)	2.59388	3	17	5.09e-09	0.306013	3	3	0.607079	0.651627	3	4	0.225549	1.26096	3	6	0.0140881	-0.170501	2	2	0.820746	0.0148002	13	13	0.989281	-2.16772	25	6	3.04e-08	-1.71909	10	4	9.9798e-05	-0.542277	13	9	0.250873	-2.28495	36	8	2.26e-09
Solyc06g054630	Ethylene-responsive transcription factor (AHRD V3.3 *-* A0A0K9NXK4_ZOSMR)	3.04238	1	3	0.00534805	3.34784	1	3	0.00136821	1.49814	1	2	0.140691	2.30187	1	5	0.0121582	3.41389	1	2	0.00671082	1.77396	1	2	0.0966833	3.9875	1	2	0.00618209	1.35341	1	1	0.260355	2.06931	1	4	0.0378306	4.23219	1	3	0.000741718
Solyc06g065010	Lipase. GDSL (AHRD V3.3 *** A0A124SDS7_CYNCS)	2.25621	1	2	0.0018963	1.38426	1	2	0.00971464	1.12632	1	1	0.128319	1.9549	1	2	0.00754954	1.47853	1	1	0.137864	0.198817	1	1	0.834041	0.298951	1	1	0.719236	1.64922	1	1	0.130937	-0.0454905	1	1	0.959737	-0.388916	1	1	0.643581
Solyc06g082240	NA	3.96714	1	1	0.0379024	2.5716	1	1	0.0388569	-0.425351	1	1	0.817185	4.14053	1	1	0.0237574	2.30373	1	1	0.0601162	1.24629	1	1	0.502598	2.79971	1	1	0.0328846	0.420317	1	1	0.752931	2.74229	1	1	0.0895417	0.783262	1	1	0.567941
Solyc08g007820	C-repeat binding factor (AHRD V3.3 *** A0A0B5KMN4_ACTCH)	3.76852	1	7	0.00100395	5.67721	1	5	3.74e-05	-0.12723	3	3	0.936925	2.25032	2	9	0.0389693	4.0198	1	3	0.00108615	1.50726	2	4	0.205606	4.09487	1	3	0.0017237	5.75497	1	3	0.00065224	2.23138	2	7	0.0536321	4.00978	1	3	0.00143217
Solyc08g007830	C-repeat binding factor (AHRD V3.3 *** E7D090_PRUPE)	2.8126	1	4	0.00415979	3.09349	1	2	0.00585671	-1.32474	2	1	0.189718	2.43928	1	5	0.00810227	5.15105	1	2	0.00107552	1.79097	1	2	0.100925	3.81384	1	1	0.0101128	3.01072	1	1	0.0831064	1.7096	1	2	0.100246	2.47064	1	1	0.0457933
Solyc08g078170	Ethylene-responsive transcription factor (AHRD V3.3 *** A0A024CAT9_BRAJU)	1.99494	1	3	0.0349041	2.39642	1	2	0.0134444	0.878122	1	1	0.422245	2.42735	1	2	0.0184909	0.682497	1	1	0.649613	1.48333	1	2	0.143638	3.35135	1	1	0.0448148	2.42081	1	2	0.0367971	1.41197	1	2	0.19645	3.47535	1	1	0.0177135
Solyc09g011870	Arogenate dehydrogenase 2 (AHRD V3.3 *** F1BPV6_SOLPN)	4.40209	1	1	0.00119704	2.06901	1	3	0.000589617	-0.410546	1	1	0.592989	2.09082	1	1	0.0206324	3.25302	1	2	0.000129374	1.33224	1	1	0.0849276	1.00639	2	4	0.0845849	-0.833591	3	2	0.16245	0.413995	1	2	0.595666	0.720336	1	2	0.279864
Solyc01g107980	U-box domain-containing family protein (AHRD V3.3 *** B9HS21_POPTR)	1.32647	4	10	0.000135648	0.811876	3	4	0.0240216	0.871345	3	4	0.0187443	1.0834	4	8	0.00243596	0.769075	3	5	0.031511	0.68931	9	15	0.0528535	0.941473	6	12	0.00521215	1.13805	5	10	0.000722043	0.618859	8	12	0.0981602	0.920649	6	10	0.00645616
Solyc06g061190	VQ motif-containing protein (AHRD V3.3 *** AT2G35230.3)	1.74857	4	12	4.43e-06	0.799363	4	6	0.0363097	0.280794	5	6	0.527262	1.14639	4	9	0.00368901	0.72383	4	6	0.0632205	0.877056	4	8	0.0316787	0.228811	4	4	0.632933	0.43992	4	5	0.293804	0.337107	5	7	0.470648	0.914535	4	7	0.0188549
Solyc09g012040	LOW QUALITY:RING/U-box superfamily protein (AHRD V3.3 --* AT5G48655.6)	1.88402	1	4	0.00366579	1.7924	1	2	0.0188642	1.54095	1	2	0.0631333	1.69715	1	4	0.0093755	0.747255	2	2	0.268298	0.233103	2	3	0.761086	1.59346	1	2	0.0594804	-0.181808	1	1	0.862099	0.223882	2	3	0.770078	1.02486	1	2	0.143982
Solyc10g086690	Phosphatidylinositol:ceramide inositolphosphotransferase (AHRD V3.3 *** IPCS_ORYSI)	1.88488	4	14	6.16e-06	0.783595	5	8	0.0606018	0.283877	7	8	0.55965	1.00479	5	9	0.0220983	1.4407	2	5	0.00099732	-0.0663508	7	7	0.916172	0.31941	4	5	0.530669	0.705643	4	6	0.110104	-0.176622	7	6	0.754382	-0.191219	4	4	0.723111
Solyc10g024330	Ankyrin repeat domain containing protein 2 (AHRD V3.3 *** A0A0A7EAV4_NICBE)	1.98153	1	3	0.0113694	1.58094	1	3	0.0211795	1.43957	1	2	0.0819491	2.70045	1	2	0.00307696	3.03959	1	2	0.0030417	1.99517	1	4	0.00613641	0.996588	1	2	0.217768	2.28638	1	4	0.00118691	2.02468	1	2	0.0223461	2.31517	1	2	0.00530118
Solyc06g036110	LOW QUALITY:Calcium-dependent lipid-binding (CaLB domain) family protein (AHRD V3.3 *** AT5G23950.2)	1.05556	5	9	0.000294136	-0.050373	4	4	0.913448	-0.492352	5	4	0.123882	1.04533	9	17	0.000112849	0.789913	3	5	0.0125655	0.0228406	12	12	0.961243	-0.43179	10	7	0.141899	-1.16867	11	5	1.59712e-05	0.712681	13	21	0.010205	-0.163855	6	5	0.638132
Solyc10g084540	Phosphatidate phosphatase LPIN2-like protein (AHRD V3.3 *-* A0A0B2P3Z9_GLYSO)	1.34752	1	1	5.64e-05	1.15544	1	1	7.35e-05	0.919613	1	1	0.00250516	1.03071	1	1	0.00069176	1.06139	1	1	0.000327788	0.427973	2	1	0.287657	0.641576	1	1	0.0773488	1.10756	1	2	0.00613917	-0.377572	2	2	0.262356	1.1777	1	1	0.000477515
Solyc11g008200	LOW QUALITY:Major facilitator superfamily protein (AHRD V3.3 *** AT2G39210.1)	2.4518	1	3	3.23e-07	1.07823	1	3	0.0113494	0.174984	1	1	0.781453	1.06338	2	3	0.0168053	1.3162	1	3	0.00235292	0.896523	2	3	0.0476857	0.644977	2	2	0.178117	0.573838	2	2	0.213032	0.481262	2	3	0.329422	1.19889	2	4	0.00378362
Solyc11g062000	NA	1.53444	1	2	0.0109609	1.44913	1	2	0.00831141	0.750665	1	2	0.23069	1.77217	2	7	0.000750466	-1.07392	1	0	0.652671	0.756249	1	2	0.235657	0.576435	1	2	0.38946	0.632594	1	1	0.344453	1.13579	2	4	0.0492499	0.0379768	0	0	0.99278
Solyc12g096660	Type II inositol 5-phosphatase. putative (AHRD V3.3 *** B9RM01_RICCO)	1.53807	1	2	0.00160284	1.42759	1	2	0.00103547	0.885107	1	2	0.0511907	1.02198	1	2	0.0235937	2.07797	1	2	2.57e-05	1.30469	1	2	0.0136934	1.86158	1	2	0.000670468	0.484851	1	1	0.358644	0.209981	2	2	0.710779	1.66257	1	2	0.00100775
Solyc12g099430	Epoxide hydrolase (AHRD V3.3 *** A0A072UTA2_MEDTR)	1.87903	1	2	0.000395168	1.62824	1	1	0.00456759	0.951141	1	2	0.0749342	1.52529	1	2	0.00704819	2.76203	1	3	1.69e-07	0.753023	4	6	0.0427179	0.817846	2	4	0.0392868	0.892593	4	7	0.00816038	1.18265	2	3	0.00743123	0.857367	2	3	0.0284251
Solyc00g095760	NA	1.84556	2	5	5.62e-07	1.46416	1	2	0.000503864	0.878061	1	2	0.0435585	1.08234	2	3	0.00668875	1.02803	1	2	0.0141071	0.535799	3	4	0.164374	-0.186807	3	3	0.682664	-0.782771	2	2	0.0506861	0.108954	3	3	0.824413	-0.309831	3	3	0.44707
Solyc01g005800	calmodulin-binding family protein (AHRD V3.3 *** AT3G13600.2)	1.40562	2	5	0.0002139	1.2303	2	3	0.00107081	0.742047	2	3	0.0582001	1.20212	2	5	0.00154688	0.700657	1	2	0.105543	-0.200598	4	4	0.659857	-0.335612	3	3	0.434372	0.282254	2	2	0.558124	-0.016647	5	5	0.976152	-0.51513	4	3	0.187569
Solyc02g030260	Disease resistance protein (NBS-LRR class) family (AHRD V3.3 --* AT5G38350.1)	2.10132	2	6	0.0160094	2.05867	2	8	0.00265838	1.06026	3	6	0.141121	2.46549	1	6	0.00931937	2.20174	1	4	0.0283398	0.475826	2	3	0.676776	2.549	1	4	0.0265326	4.23491	1	4	0.00397799	3.99313	1	4	0.0138282	1.07952	1	2	0.387051
Solyc02g092450	Calcium-transporting ATPase (AHRD V3.3 *** M1BXI4_SOLTU)	3.78718	2	25	4.46e-12	1.61328	2	4	0.00408917	-0.184015	2	2	0.813579	1.43796	3	6	0.0148243	0.296619	2	2	0.67059	1.65801	5	16	0.00400056	0.4386	3	4	0.511749	0.132031	3	4	0.854289	0.234833	7	8	0.755515	1.03695	2	4	0.0786108
Solyc03g043700	U-box domain-containing protein (AHRD V3.3 *** A0A0K9PMJ3_ZOSMR)	2.42481	2	8	2.78e-05	2.15174	2	5	0.000155326	0.695357	2	3	0.284793	1.8129	2	7	0.00202948	0.940312	2	3	0.119678	2.14403	2	8	0.000167458	2.24867	2	6	9.76e-05	1.42871	2	4	0.015705	1.27326	3	8	0.0374783	0.677907	2	3	0.281778
Solyc05g009000	Receptor-like protein kinase (AHRD V3.3 *** D3G6F0_CAPAN)	2.0574	2	7	2.55e-06	1.42561	1	3	0.00132372	0.461668	2	3	0.346859	1.38903	2	5	0.00197591	0.717508	2	4	0.10879	1.55817	5	14	0.000171376	1.29755	4	9	0.00189047	0.858747	4	7	0.0444172	0.690669	6	10	0.141257	1.05226	4	8	0.0124274
Solyc06g062920	auxin-regulated dual specificity cytosolic kinase	3.85263	2	18	1.28e-05	4.69485	1	5	1.79e-06	1.51336	1	2	0.114954	2.19802	3	11	0.0156558	2.90696	1	4	0.00143932	1.33834	4	10	0.165578	2.44596	1	5	0.00684947	2.68488	1	2	0.00561233	-0.0849096	12	11	0.949256	3.12488	1	8	0.000394687
Solyc03g045030	TCP transcription factor 26	1.26364	8	19	2.37e-05	0.519477	5	7	0.108012	0.709701	4	7	0.031246	1.01203	5	9	0.00198426	1.15687	4	9	0.000233562	1.37428	5	12	8.18e-06	1.42126	1	2	0.00278404	1.69225	1	3	0.00017398	1.11736	2	4	0.00714918	0.712553	2	2	0.117108
Solyc07g047640	LOW QUALITY:F-box protein (AHRD V3.3 *** W9SM54_9ROSA)	1.37189	2	4	0.00107525	1.62694	1	2	0.00071541	0.955981	1	1	0.0925619	1.70999	1	2	0.00450146	1.29107	1	1	0.0246878	1.31307	3	6	0.000367438	1.83095	1	4	2.38e-05	2.03758	1	3	6.67247e-06	1.90676	1	3	0.000119027	1.73644	1	3	0.000158503
Solyc12g088010	Golgi-body localization protein domain isoform 4 (AHRD V3.3 *** A0A061FEK5_THECC)	1.36512	2	4	5.07e-10	1.08494	3	5	8.06e-08	1.55506	2	5	3e-14	1.11263	2	4	2.2e-07	1.31398	2	4	3.87e-10	0.983097	2	3	1.52e-05	1.00569	2	4	1.95e-06	0.93561	2	4	8.75904e-06	0.154405	3	4	0.560046	1.17545	2	4	3.14e-08
Solyc01g080460	pyruvate orthophosphate dikinase (AHRD V3.3 *** AT4G15530.6)	1.09913	3	5	0.00479378	1.3562	4	10	9.9e-05	0.840571	4	7	0.0212205	1.06298	5	9	0.00422847	1.31164	7	17	0.00012479	0.603434	9	13	0.121192	0.0389863	18	19	0.942011	-0.248866	20	17	0.531865	1.06894	7	15	0.00501707	-0.248595	39	33	0.541674
Solyc01g087020	LOW QUALITY:Transmembrane protein. putative (AHRD V3.3 *** G7IZE0_MEDTR)	2.25348	3	13	3.05e-05	2.24037	2	8	5.65e-05	0.520271	3	5	0.407896	1.97058	3	11	0.000394746	0.949234	3	6	0.0925146	1.3073	8	19	0.0122339	1.11734	6	12	0.0335993	0.148703	9	10	0.810902	1.13705	7	15	0.0404457	0.4517	5	7	0.449528
Solyc04g077230	Indole-3-acetaldehyde oxidase (AHRD V3.3 --* ALDO1_MAIZE)	1.39315	9	23	6.23e-05	0.855931	5	9	0.0211541	0.362821	8	10	0.364831	1.03519	9	17	0.00423269	0.859606	9	15	0.0129621	0.974533	12	24	0.00558965	0.37661	12	16	0.328839	0.214875	11	13	0.594444	0.535357	11	16	0.172255	0.520821	11	16	0.15227
Solyc09g059340	serine/threonine protein kinase 2 (AHRD V3.3 --* AT3G08720.4)	1.70379	9	26	0.000110183	0.707956	26	42	0.0406683	0.62416	24	37	0.0914489	1.06742	10	20	0.0161077	1.44357	7	18	0.00147222	0.704483	12	19	0.132943	0.953626	20	39	0.0102408	1.0885	19	40	0.0027155	0.748497	12	20	0.106174	0.95266	9	17	0.0343273
Solyc03g093080	Xyloglucan endotransglucosylase/hydrolase (AHRD V3.3 *** K4BII5_SOLLC)	4.26866	3	47	5.27e-07	5.05176	2	52	1.48e-09	1.62291	7	22	0.0610652	1.95015	13	47	0.0275381	2.34859	3	15	0.00529704	1.65404	6	17	0.0729264	1.19403	7	15	0.194537	0.475497	9	13	0.629726	0.224867	23	27	0.850716	0.621156	12	19	0.528016
Solyc03g119590	LOW QUALITY:NIMIN2c protein (AHRD V3.3 *** A0FJY4_TOBAC)	2.14467	3	9	0.00064484	1.84182	1	3	0.00675716	1.33767	2	3	0.0579271	2.37547	2	8	0.000259336	1.60681	2	5	0.00978937	1.10558	4	7	0.0902991	0.912077	3	6	0.161593	0.309267	5	6	0.656569	1.47853	3	8	0.0245902	-0.305959	4	3	0.684927
Solyc04g082220	Amino acid transporter. putative (AHRD V3.3 *** B9R8J4_RICCO)	1.12301	3	6	0.00368391	1.17845	3	6	0.000975869	0.812634	3	4	0.0341017	1.13574	6	12	0.00165533	1.46241	4	9	2.84e-05	0.800154	3	4	0.0502916	1.14791	3	5	0.00224106	1.0477	2	4	0.0062584	1.26501	5	11	0.000673212	1.37024	3	7	0.000156994
Solyc06g035700	Dehydration responsive element binding transcription factor (AHRD V3.3 *** W6FIY4_9ROSA)	2.46662	3	13	0.00142768	3.5921	1	4	2.74e-05	0.524027	2	3	0.563963	2.02853	2	8	0.00981575	3.29015	1	3	0.000345701	1.25583	2	4	0.140726	2.46731	1	3	0.00351988	2.75326	1	1	0.0312475	0.828469	2	3	0.372676	1.91834	1	2	0.0282168
Solyc09g011860	O-fucosyltransferase family protein (AHRD V3.3 *** AT3G54100.1)	2.61315	3	15	9.82e-08	1.87502	3	8	0.000111844	0.622612	3	4	0.252896	1.42757	3	6	0.00609748	1.1025	2	4	0.0316195	1.67494	5	14	0.000745857	1.11383	4	7	0.028437	1.11685	4	7	0.0253306	0.514328	5	7	0.384405	0.931188	3	6	0.0706056
Solyc10g051050	Disease resistance protein (AHRD V3.3 *** A0A118JXS4_CYNCS)	1.2375	3	7	0.00356363	1.13505	3	6	0.00427986	0.990144	3	6	0.0159661	1.16638	4	9	0.00485737	1.24446	3	6	0.00181976	0.85672	5	9	0.0438132	1.10362	4	8	0.0061299	1.14099	3	7	0.00440404	0.686097	8	12	0.120225	1.43944	4	9	0.000260719
Solyc11g073010	LOW QUALITY:Exocyst subunit EXO70 family protein (AHRD V3.3 *** B9HCA8_POPTR)	1.16927	3	6	0.000238906	1.01184	2	3	0.00219223	0.799504	2	3	0.0221689	1.00469	3	5	0.00228889	0.877779	3	4	0.00500684	1.03851	3	6	0.000963393	1.15944	2	4	0.00050373	1.18575	2	4	0.000333075	0.751804	3	5	0.0288407	1.54608	2	6	4.84e-07
Solyc07g054770	Wound-responsive family protein (AHRD V3.3 *** A0A061E3U8_THECC)	1.21909	4	8	0.0499587	1.19042	10	22	0.00788752	0.808864	10	18	0.0916547	1.0445	14	28	0.0255172	0.727295	16	26	0.107705	0.877048	5	8	0.147815	0.59031	12	18	0.244481	0.340289	12	15	0.515658	0.567595	13	20	0.28545	-0.115248	17	16	0.846573
Solyc02g065730	MADS box transcription factor (AHRD V3.3 *** Q689E7_GENTR)	1.22246	5	11	0.00172171	1.07544	4	8	0.00397981	0.727955	3	5	0.0785858	1.37005	6	15	0.000279257	0.439003	5	7	0.280027	0.783523	3	5	0.0763555	0.556603	3	4	0.239186	0.806072	2	4	0.0735914	1.8852	2	8	7.59e-06	1.57515	1	2	0.00332804
Solyc01g090310	Ethylene-responsive transcription factor. putative (AHRD V3.3 *** B9RCZ9_RICCO)	2.6133	6	34	0.00124372	4.10099	1	4	5.27e-05	1.27115	1	2	0.216868	2.24988	6	25	0.00565375	2.06998	3	9	0.00964834	2.25464	5	21	0.00587693	2.28512	1	3	0.0222114	3.16392	1	1	0.0624299	1.07847	6	13	0.23704	3.44526	1	6	0.000149436
Solyc06g035620	GRAS family transcription factor (AHRD V3.3 *** D4QD66_DIACA)	1.82716	6	19	1.12e-05	2.03485	4	15	6.73e-07	0.87634	4	8	0.0450317	1.47368	3	8	0.00116513	1.0329	4	8	0.0149592	0.894708	9	16	0.0420779	0.96069	5	9	0.0279003	0.738761	6	9	0.0878045	0.345884	5	6	0.521168	1.1614	5	11	0.00578391
Solyc06g035630	NA	1.90707	6	23	5.74e-06	1.97348	5	20	1.52e-06	0.746109	7	11	0.0915354	1.10255	4	9	0.01792	1.43663	4	11	0.000766878	1.2442	8	19	0.00391388	1.49023	5	14	0.000462649	0.54401	8	12	0.225276	0.432889	6	8	0.413705	1.34945	5	12	0.00161048
Solyc10g044470	Chloride channel protein (AHRD V3.3 *** M1AL73_SOLTU)	1.57781	6	17	0.00607249	1.53845	6	16	0.00362864	0.356263	6	8	0.586341	1.17157	7	15	0.0402764	0.777298	5	9	0.177881	0.457607	9	12	0.482679	0.532133	6	8	0.402578	0.204398	7	8	0.758909	0.319844	9	12	0.645027	1.06501	5	10	0.0616248
Solyc10g081570	Marmande	1.96833	6	20	0.000141143	1.31864	6	13	0.00839105	-0.136031	8	8	0.847414	1.09285	7	15	0.0421732	0.462144	6	8	0.409676	1.2865	9	21	0.0157759	1.17537	6	14	0.0239209	0.721227	8	12	0.177056	0.661874	10	15	0.263461	0.565528	9	12	0.312826
Solyc10g005480	F-box family protein (AHRD V3.3 *** B9H220_POPTR)	1.55056	18	52	0.000375629	0.734917	18	30	0.0896027	-0.061848	22	21	0.929662	1.07109	21	44	0.0161031	0.970096	15	29	0.0228582	1.50073	12	33	0.00055849	1.45927	10	27	0.000618389	1.05674	10	21	0.0149266	0.991863	17	34	0.0354312	1.12845	15	32	0.00863123
Solyc01g095140	Late embryogenesis abundant protein (AHRD V3.3 *** B5TV69_CAMSI)	2.82652	7	44	0.000330316	4.56463	1	13	2.25e-08	1.07201	5	10	0.195798	1.74685	6	20	0.0320422	3.55665	1	9	1.03e-05	2.1559	11	46	0.00692381	4.03985	1	16	2.79e-07	3.26575	2	11	3.62095e-05	1.34618	12	29	0.120629	3.81579	2	16	1.19e-06
Solyc01g102840	TIR-NBS-LRR class disease resistance protein (AHRD V3.3 *** A2I7Q5_9ROSI)	3.43142	7	71	1.93e-09	2.1496	5	21	0.000169359	0.666591	7	10	0.300587	1.99924	10	37	0.000886629	1.20906	5	10	0.0412825	1.43157	19	50	0.0199752	0.942755	9	17	0.130718	1.5256	6	15	0.00938996	0.642712	25	39	0.354139	1.16247	11	24	0.0527434
Solyc06g076280	Transcription factor GRAS (AHRD V3.3 *** A0A118K209_CYNCS)	1.5522	21	62	4.2e-07	0.952233	20	39	0.0016615	0.581534	23	35	0.0677494	1.10163	22	46	0.000555729	0.733013	19	31	0.0174312	0.345876	22	28	0.341771	0.385201	17	22	0.265641	-0.099311	16	15	0.796444	0.166973	26	30	0.681057	0.42624	18	24	0.202433
Solyc07g007580	LOW QUALITY:Actin binding Calponin homology (CH) domain-containing protein (AHRD V3.3 --* AT5G48460.1)	1.58013	7	20	9.9e-06	1.53148	5	13	1.72e-05	0.879975	5	9	0.0192727	1.41292	6	16	0.000141134	0.939378	5	9	0.0106309	0.550674	9	13	0.168448	0.891528	6	11	0.0171124	0.741551	5	8	0.0549078	0.333423	10	12	0.442234	0.523719	7	10	0.177822
Solyc01g094410	C2 calcium/lipid-binding plant phosphoribosyltransferase family protein (AHRD V3.3 *** AT4G11610.1)	1.88356	29	104	7.44e-08	0.9922	28	56	0.00434878	0.529055	27	39	0.15829	1.18753	34	76	0.00116498	0.528294	27	39	0.151221	1.34032	35	89	0.000159463	0.955603	26	51	0.00756075	0.807647	27	46	0.0239996	0.673873	48	76	0.0901178	1.07622	29	60	0.00227562
Solyc08g067440	N-acetyltransferase NAT13 (AHRD V3.3 *** A0A151RZY9_CAJCA)	1.06111	7	15	0.000275076	1.5096	7	18	2.23e-08	0.718815	8	12	0.0128684	1.43719	5	13	4.19e-06	0.636114	7	10	0.0323864	0.990986	5	10	0.00275002	0.870703	6	10	0.00601433	0.514448	7	10	0.092911	1.18692	5	10	0.000448912	0.790581	4	7	0.021851
Solyc12g010440	Glycerol-3-phosphate transporter family protein (AHRD V3.3 *** B9IML0_POPTR)	1.60013	7	21	0.000124639	1.15588	5	11	0.00450442	0.853669	5	9	0.0454009	1.14369	7	15	0.00758888	1.0172	5	9	0.0139353	0.936796	10	19	0.0316807	0.892521	5	10	0.0378931	0.845368	4	7	0.0482951	-0.0297205	15	14	0.963213	1.24613	6	12	0.00252375
Solyc01g106390	Glutamyl-tRNA reductase (AHRD V3.3 *** K4B2K7_SOLLC)	1.28099	8	20	0.00252762	1.30941	5	11	0.00112056	0.673328	5	8	0.118237	1.08454	8	17	0.0104293	0.817992	6	10	0.0477212	1.30106	17	41	0.00153711	1.08425	9	18	0.00807808	1.05689	9	19	0.00905555	0.390369	19	25	0.423412	1.63283	9	25	3.99e-05
Solyc02g089210	MADS box transcription factor (AHRD V3.3 *** Q689E7_GENTR)	1.58517	8	22	0.000423112	1.04547	11	22	0.0145297	0.203995	16	18	0.705815	1.54853	4	12	0.000930705	1.47895	3	6	0.00171387	0.475303	21	29	0.343981	0.0531181	20	21	0.935051	-1.2647	21	9	0.00348151	1.67429	5	16	0.000383677	-0.568182	36	25	0.217524
Solyc03g094160	metacaspase 1 (AHRD V3.3 *** AT1G02170.1).Pfam:PF00656	1.80346	8	25	4.54e-06	1.58336	6	18	3.87e-05	0.27387	8	9	0.55965	1.55412	7	20	0.000126781	0.897644	6	12	0.0239363	1.25075	12	28	0.00172235	0.848365	8	14	0.0376562	0.580025	9	14	0.160452	0.792649	12	20	0.0685048	1.14684	8	17	0.00351857
Solyc04g005040	Matrix metalloproteinase (AHRD V3.3 *** I7KJ40_SOLLC)	2.18137	8	33	1.59e-05	1.78962	5	15	0.000314984	0.76734	5	8	0.156801	1.34072	8	20	0.0106628	1.22991	5	10	0.0157105	1.51066	12	33	0.00344967	1.8418	5	18	0.000231261	1.37039	4	10	0.00767995	0.372638	15	20	0.553619	1.93148	5	18	0.000115926
Solyc06g075690	auxin-regulated protein AF416289	2.70454	8	53	3.02e-05	2.17071	3	13	0.000645971	0.7344	5	8	0.303863	1.70711	8	24	0.0110931	1.98186	4	13	0.00189966	1.92195	15	57	0.00374372	2.72242	3	16	2.08e-05	2.3508	3	14	0.000251022	0.505953	21	30	0.527533	2.91919	4	24	4.23e-06
Solyc10g049630	Protein phosphatase 2C family protein (AHRD V3.3 *** AT4G33920.1)	2.5013	8	44	1.51e-06	2.24066	4	18	1.38e-05	0.678698	8	12	0.230103	1.42503	11	30	0.00864436	1.48399	5	14	0.00430145	1.12209	17	36	0.0443724	1.37876	7	19	0.00935239	1.08904	7	15	0.0408238	0.261729	24	29	0.701858	1.4664	9	23	0.0050156
Solyc02g091500	Calcium binding protein (AHRD V3.3 *** Q93YA8_SESRO)	2.08045	10	41	1.37e-06	1.83856	9	31	1.28e-05	0.887881	13	23	0.0443231	1.39251	21	53	0.00177561	0.960425	11	21	0.0262825	0.742277	16	27	0.119397	0.532403	16	22	0.266972	0.727442	11	18	0.104893	0.0280131	40	41	0.966602	1.15719	14	31	0.00757673
Solyc02g072080	U-box domain-containing protein 17 (AHRD V3.3 *** A0A0B2ST26_GLYSO)	1.09343	11	24	0.000488474	1.18209	8	17	8.03e-05	0.595494	8	12	0.06068	1.08974	10	21	0.000556987	0.686459	9	14	0.0255224	0.054191	27	28	0.905155	0.352067	17	21	0.301448	0.541023	12	17	0.0859001	0.247076	22	26	0.513214	0.490395	17	23	0.126219
Solyc06g065900	Serine-rich protein-related (AHRD V3.3 *** A0A061GN42_THECC)	1.63622	11	33	6.18e-06	1.78186	18	60	2.7e-07	2.06387	15	61	2e-09	1.40419	13	35	0.000148531	1.44049	12	32	3.78e-05	0.677024	28	45	0.0816529	0.67562	27	43	0.0703491	1.18966	26	59	0.000689494	1.11963	18	38	0.00371234	0.0964993	29	31	0.838175
Solyc00g145170	Proteinase inhibitor II (AHRD V3.3 *** Q3S493_SOLTU)	-1.656	1	1	0.505661	2.05624	1	1	0.142429	0.0159683	2	2	0.989802	2.95923	1	2	0.0334785	2.59307	2	9	0.00449023	1.3119	1	2	0.356619	3.88294	1	8	0.000265901	-0.446295	11	8	0.6543	1.45796	2	4	0.179034	3.59016	1	12	0.000131423
Solyc00g153680	Protein kinase (AHRD V3.3 *-* Q9FDV6_FAGSY)	-1.60587	1	1	0.239491	1.8989	1	1	0.0520263	1.941	1	1	0.0860103	2.2267	1	1	0.038026	3.57816	1	1	0.00781867	1.42723	1	1	0.157869	2.46952	1	2	0.00415964	1.94264	1	2	0.0142936	2.01294	1	3	0.00962895	2.54315	1	2	0.00135388
Solyc00g171710	F-box family protein (AHRD V3.3 *** B9GK04_POPTR)	-0.328718	0	0	0.968902	-2.07691	1	1	0.592729	-17.2989	1	0	1.1e-07	16.9746	0	1	5.03e-07	-0.249009	0	0	0.974406	23.1603	0	7	2.16e-14	2.02314	1	1	0.604696	-1.54775	9	3	0.653382	1.1506	1	1	0.795652	2.6326	1	2	0.437262
Solyc07g006890	Cytochrome P450. putative (AHRD V3.3 *** B9S4U5_RICCO)	2.0156	11	42	0.000124184	1.92908	5	18	0.000149484	0.819976	6	11	0.135142	1.19721	15	35	0.027513	1.39935	9	23	0.00606673	1.54456	32	94	0.00355795	1.16361	20	44	0.0274533	1.63117	10	30	0.0014224	0.396193	47	62	0.536659	1.8415	15	54	0.000286251
Solyc01g007270	LOW QUALITY:Cytokinin riboside 5'-monophosphate phosphoribohydrolase (AHRD V3.3 *-* M1BCW3_SOLTU)	0.266187	2	2	0.753979	0.106673	3	3	0.872337	0.859482	2	4	0.0875553	1.27219	2	3	0.0244348	0.127158	2	2	0.865416	-0.572213	3	2	0.364194	-0.13954	4	3	0.82509	-2.27663	2	1	0.00388572	0.886007	2	3	0.133332	-1.21181	4	2	0.0157327
Solyc01g107290	RING-H2 finger protein	2.76463	12	81	2.4e-10	1.35328	12	31	0.00202423	0.652835	12	19	0.171775	1.58592	16	46	0.000569424	0.858103	11	19	0.0599337	1.43728	34	91	0.00153973	0.658725	21	33	0.171696	0.992239	16	32	0.0279263	0.562345	41	61	0.280437	0.844724	22	39	0.0666977
Solyc02g087210	Zinc finger AN1 domain-containing stress-associated protein 12 (AHRD V3.3 *** A0A151RAZ5_CAJCA)	2.38625	12	60	9.48e-06	2.5281	5	29	2.44e-06	0.781995	11	19	0.174544	1.77996	12	41	0.00135818	1.42344	7	18	0.0089096	0.99617	18	36	0.0890198	1.25733	8	19	0.0251915	0.744784	8	14	0.200709	0.762757	16	26	0.220518	1.04772	10	20	0.0623329
Solyc01g014390	DNA-directed RNA polymerase subunit beta'' (AHRD V3.3 --* RPOC2_CRYJA)	0.721754	6	10	0.375329	1.93622	1	1	0.209588	-0.251258	0	0	0.936925	3.61101	0	1	0.0356066	2.2994	1	2	0.0600113	2.0093	2	6	0.0164394	2.35632	1	2	0.117965	-0.0481216	0	0	0.987445	3.10771	0	1	0.0987979	1.80898	1	2	0.0914984
Solyc05g006390	LOW QUALITY:CDP-diacylglycerol--glycerol-3-phosphate 3-phosphatidyltransferase. putative (AHRD V3.3 *** A0A061FTS5_THECC)	1.73041	12	38	7.1e-05	1.27084	5	12	0.00464488	0.965085	4	8	0.049392	1.22928	8	18	0.00769204	2.03257	6	24	2.79e-06	1.0666	25	53	0.0160084	0.650265	15	23	0.160499	0.815901	11	19	0.0676133	0.478846	18	25	0.346674	1.23252	16	36	0.00369107
Solyc01g060130	TOMGTPASE Mill. GTPase	0.141885	24	26	0.804969	-0.401009	25	19	0.307033	0.86862	22	40	0.0181457	1.2309	28	65	0.000994842	0.188441	23	27	0.665514	0.125411	42	46	0.797316	-0.357274	43	34	0.388005	0.635976	36	55	0.0876349	0.41446	47	63	0.333376	-0.311031	44	36	0.453002
Solyc01g066470	NA	0.612335	5	7	0.179789	0.61158	4	6	0.125693	0.368278	5	6	0.400082	1.34319	2	4	0.0038227	1.8128	2	5	2.67e-05	1.38631	15	38	0.000124282	1.13981	12	25	0.00164729	0.653354	11	17	0.0829748	1.70875	5	15	1.15e-05	1.62867	10	29	4.99e-06
Solyc01g079370	GRAS family transcription factor. putative (AHRD V3.3 *** A0A061EWU1_THECC)	0.0613398	1	1	0.96538	0.23488	1	1	0.714283	-0.177563	1	1	0.821056	1.28438	1	1	0.0325723	-0.195965	1	1	0.785557	-0.245541	1	1	0.756266	-0.140424	1	1	0.855384	-0.491984	1	1	0.463754	-0.290128	1	1	0.696924	-1.30641	1	1	0.0379043
Solyc01g086640	LOW QUALITY:O-fucosyltransferase family protein (AHRD V3.3 *** AT2G44500.1)	1.91517	14	51	3.92e-09	1.39148	11	28	1.8e-05	0.764889	13	21	0.023529	1.16706	15	34	0.000654883	0.172139	13	15	0.666139	0.280979	17	21	0.487297	0.284805	14	17	0.466418	0.134952	15	17	0.737279	0.260741	20	24	0.529788	0.0216554	14	14	0.967366
Solyc10g085590	Ubiquitin-conjugating enzyme/RWD-like protein (AHRD V3.3 *** AT3G12400.1)	1.59618	14	41	5.56e-07	1.34778	10	24	1.83e-05	0.883121	10	17	0.00645941	1.32021	14	34	6.33e-05	0.671561	11	17	0.0391178	0.608857	26	39	0.0808683	0.334386	16	21	0.359727	0.634215	14	22	0.0534812	0.590196	23	35	0.101483	0.54427	19	28	0.105052
Solyc12g009220	jasmonate ZIM-domain protein 1	2.38058	14	69	1.21e-05	2.14554	13	57	4.86e-05	0.212507	36	41	0.761233	1.48098	39	107	0.00832528	2.46078	13	70	2.87e-06	1.43568	15	39	0.0117734	2.27852	11	54	1.65e-05	0.787967	26	45	0.164764	1.32096	29	71	0.0260791	2.09564	17	69	8.23e-05
Solyc01g096050	bHLH transcription factor_SGN-U238928	0.115865	5	6	0.883097	0.94022	6	10	0.0398633	0.135313	7	7	0.828326	1.02549	5	10	0.0348216	1.09136	6	11	0.0163903	0.270027	8	9	0.64385	1.19148	7	15	0.00989347	0.512151	9	12	0.299713	0.764501	8	14	0.140343	0.828237	8	14	0.0805368
Solyc06g060110	amino acid transporter 2	2.39516	16	84	5.02e-07	1.93091	8	30	4.31e-05	0.430912	15	20	0.430441	1.51516	22	63	0.00230545	1.60954	12	35	0.000616079	1.1331	29	63	0.0262131	0.576806	19	29	0.28156	0.80146	21	36	0.106948	0.221555	48	56	0.729164	1.35874	26	67	0.00452058
Solyc01g099000	Pentatricopeptide repeat-containing protein (AHRD V3.3 *** A0A0B2P3V1_GLYSO)	0.256158	4	4	0.410333	0.632793	3	5	0.0069648	0.6686	3	4	0.00851986	1.02582	3	5	6.79e-05	0.803335	3	4	0.00129758	0.386828	2	3	0.220098	0.883966	2	3	0.00159561	0.742634	2	4	0.00586724	0.196073	3	4	0.530184	1.11387	2	3	8.78e-05
Solyc01g099660	Heat shock protein 70 (AHRD V3.3 *** Q9M4E8_CUCSA)	-0.970727	2	1	0.0876409	0.85111	1	2	0.104006	1.09311	1	1	0.0727852	1.89092	1	3	0.000340748	1.26058	1	2	0.0183435	0.545185	5	7	0.270927	-0.336842	5	4	0.513719	0.220008	4	4	0.671516	1.04851	3	5	0.0317251	0.23675	5	6	0.650947
Solyc01g107280	Late embryogenesis abundant protein Lea5. putative (AHRD V3.3 *** A0A061E251_THECC)	2.24472	1	1	0.204946	1.33738	1	1	0.372726	-0.251258	1	1	0.936925	5.0215	0	2	0.00266718	3.69096	1	2	0.0224986	1.79651	1	2	0.135631	1.75618	1	1	0.308172	2.79503	1	4	0.00746715	0.607258	2	2	NA	1.48293	1	2	0.187897
Solyc01g107400	IAA-amido synthetase	2.24022	1	1	0.194911	2.37285	1	1	0.166785	2.43785	1	1	0.101619	3.23897	1	2	0.0296114	4.03144	1	2	0.0095838	3.12436	1	8	0.00505804	2.56019	1	3	0.029	1.70992	7	21	0.0977647	2.29319	2	6	0.0507509	0.17616	12	14	0.896544
Solyc07g032230	Regulator of Vps4 activity in the MVB pathway protein (AHRD V3.3 *-* AT2G19710.1)	1.99008	16	64	1.27e-09	1.0414	16	33	0.00149486	0.239455	16	19	0.54343	1.04799	18	37	0.00255052	0.223969	16	18	0.562636	0.936754	28	53	0.00717428	0.508243	21	29	0.159089	0.464318	19	26	0.190235	0.287286	32	39	0.486389	0.308042	24	30	0.417373
Solyc01g108310	LA-related protein 6 LA RNA-binding domain protein (AHRD V3.3 *** G7JMI2_MEDTR)	-0.276041	0	0	0.981383	-12.6368	0	0	0.0937139	-24.5553	1	0	0.000758721	24.1966	0	1	0.00161225	-0.207974	0	0	0.983911	4.23486	1	2	0.645532	-0.177252	1	1	0.988269	-1.98443	7	2	0.825183	23.9183	0	1	0.00267732	1.18485	1	1	0.905149
Solyc08g081230	BTB/POZ domain-containing protein (AHRD V3.3 *** W9R367_9ROSA)	1.86187	16	57	7.76e-09	1.08714	8	16	0.000881858	0.799592	8	14	0.0185359	1.01922	12	23	0.00303629	0.760897	9	14	0.0228173	0.987232	24	47	0.00353766	1.29867	10	23	6.86e-05	0.96814	9	17	0.00357562	0.485124	16	22	0.202594	1.12688	10	21	0.000620884
Solyc01g108550	LOW QUALITY:E3 ubiquitin-protein ligase ATL9 (AHRD V3.3 --* ATL9_ARATH)	0.37166	1	2	0.573402	0.626997	1	2	0.193606	0.536284	2	2	0.276397	1.68183	1	2	0.00336055	1.32053	1	2	0.0137926	0.6556	1	2	0.272855	-0.0443011	2	2	0.951203	0.791142	1	2	0.109256	0.7145	2	2	0.167247	0.825264	2	2	0.0728527
Solyc01g109230	Cysteine/Histidine-rich C1 domain family protein (AHRD V3.3 *** A0A061E4Q7_THECC)	0.430852	3	4	0.240723	0.518077	4	5	0.0698708	0.79332	4	6	0.00544192	1.0908	4	7	0.000225208	0.810908	4	7	0.00265789	0.413175	6	8	0.158095	0.206655	8	9	0.490455	0.294734	9	11	0.264929	0.262951	8	9	0.390743	0.319482	9	12	0.229051
Solyc01g109600	BTB/POZ domain-containing protein (AHRD V3.3 *** A0A1D1XPT6_9ARAE)	-0.296249	17	14	0.585069	0.494888	20	28	0.229918	0.731777	22	36	0.0691244	1.14169	20	44	0.00501862	1.49501	24	66	7.97e-05	0.219658	17	19	0.665827	0.158088	17	19	0.7577	0.855499	20	36	0.030676	0.733076	19	32	0.0966561	1.0445	24	50	0.00773614
Solyc02g032170	Alpha/beta-hydrolase (AHRD V3.3 --* I0YS86_COCSC)	1.12235	1	2	0.314644	0.804514	3	5	0.219363	0.713703	3	5	0.302156	1.87457	1	4	0.0268971	3.20199	1	2	0.0162511	2.23744	1	1	0.231562	1.40733	2	5	0.0505307	-0.25994	3	2	0.763354	2.81612	1	3	0.011184	0.950922	2	2	0.272796
Solyc04g015360	GATA transcription factor (AHRD V3.3 *** K4BQ39_SOLLC)	1.5995	18	54	3.45e-06	1.05055	16	32	0.0019362	0.779607	14	24	0.0272346	1.16709	23	52	0.0010036	-0.133024	18	17	0.754661	0.489336	28	40	0.208375	0.401999	20	26	0.299938	0.236604	17	20	0.553658	0.0808387	41	44	0.86957	0.510664	19	27	0.166271
Solyc02g067660	Phytoalexin-deficient 4-1 protein (AHRD V3.3 *** Q2TNK3_SOLTU)	2.03596	19	78	1.57e-09	1.25915	16	38	0.0001882	0.655989	20	31	0.0648627	1.03216	21	41	0.00395535	0.823841	14	25	0.0168699	1.16614	33	73	0.000851043	1.09682	18	38	0.00139354	0.513993	16	22	0.158392	0.187215	38	43	0.677427	0.923206	16	29	0.00797349
Solyc01g079600	Lipase (AHRD V3.3 *** A0A151RYE9_CAJCA)	1.00672	21	42	0.0189907	1.29858	17	40	0.000830765	0.426219	21	28	0.332582	1.13642	21	46	0.00597468	0.966916	20	39	0.0140976	0.455854	35	48	0.323729	0.725786	25	41	0.0825107	0.245694	26	31	0.593555	0.780776	26	44	0.0790554	0.762446	37	62	0.062521
Solyc02g077270	Calcium-binding EF-hand (AHRD V3.3 *-* A0A103XMB0_CYNCS)	0.226902	1	1	0.699137	0.790145	1	1	0.0571635	0.38437	1	2	0.347195	1.11333	1	2	0.00414719	0.695219	1	2	0.0537097	0.927164	1	2	0.0158294	1.09478	1	2	0.00316454	1.43748	2	3	5.64616e-06	0.731053	2	2	0.0539038	1.17779	2	3	0.000252912
Solyc03g117980	whitefly-induced gp91-phox	1.34952	23	58	0.00344757	1.53248	12	34	0.000360078	0.934315	15	28	0.0370212	1.32462	25	61	0.00361396	1.657	15	46	0.000101874	1.04053	45	92	0.025491	1.89243	14	51	9.38e-06	1.23061	20	47	0.00488291	0.20343	66	76	0.728629	1.96234	19	74	4.61e-06
Solyc10g050680	NA	2.0042	29	115	1.1e-08	1.08542	23	48	0.00200087	0.66646	27	43	0.0712299	1.52096	30	84	3.15e-05	0.677378	27	43	0.0621913	1.52108	24	69	1.78e-05	0.952114	15	29	0.0097085	0.711878	18	29	0.054029	0.403332	45	59	0.342341	1.10626	20	41	0.00204421
Solyc02g081050	Receptor protein kinase. putative (AHRD V3.3 *** B9RXG1_RICCO)	-0.291398	1	1	0.769716	0.94162	1	1	0.0678751	0.0712767	1	1	0.936925	1.51168	1	1	0.0113921	0.974575	1	1	0.153788	0.436182	1	1	0.68693	0.952413	1	1	0.211228	0.685296	1	1	0.32264	0.230845	1	1	0.799324	1.60291	1	1	0.0619654
Solyc10g011740	Ubiquitin-conjugating enzyme E2. putative (AHRD V3.3 *** B9T334_RICCO)	2.41649	30	158	2.65e-09	1.51187	21	60	0.00019918	0.403871	33	44	0.385716	1.21225	38	88	0.00487461	0.691475	23	37	0.106874	1.02721	44	89	0.0190039	1.02831	25	51	0.0154588	0.462043	30	42	0.307213	0.326793	63	79	0.526907	0.797708	29	50	0.0638863
Solyc02g064680	Calcium-transporting ATPase (AHRD V3.3 *** M1BXI4_SOLTU)	2.58543	35	206	6.05e-08	1.38705	31	80	0.00345809	-0.320879	55	44	0.576092	1.13356	47	103	0.0261045	0.409233	33	43	0.44558	1.27411	55	132	0.0120948	0.747212	36	59	0.150302	0.438621	41	55	0.415102	0.114048	96	104	0.86957	0.702117	42	68	0.173467
Solyc02g085150	Late embryogenesis abundant (LEA) protein (AHRD V3.3 *** AT4G36600.2)	-1.26612	2	1	0.0516014	0.964556	1	2	0.0960817	0.263192	2	2	0.707228	1.48048	2	4	0.0103438	1.64701	2	5	0.00207678	0.740038	10	16	0.210825	0.109579	7	7	0.882868	-0.40692	8	6	0.494903	0.243182	6	6	0.731183	0.466065	6	8	0.438557
Solyc02g087470	Enoyl-[acyl-carrier-protein] reductase [NADH]. chloroplastic (AHRD V3.3 --* FABI_ARATH)	0.600492	1	1	0.589635	1.75265	1	1	0.0759145	0.363305	1	1	0.714261	1.99513	1	2	0.0483151	1.53728	1	2	0.0769383	0.253947	1	1	0.863203	4.28692	1	2	0.00401508	0.629525	1	1	0.607939	1.92442	1	2	NA	1.19304	1	1	0.246563
Solyc02g089480	Glutamine dumper 2. putative (AHRD V3.3 *** A0A061ENI6_THECC)	0.684929	1	1	0.521281	1.23089	1	2	0.0957301	0.097708	1	1	0.936925	1.95956	1	2	0.0219607	1.24808	1	2	0.112194	-0.805169	6	3	0.130839	-0.48044	5	4	0.382495	-0.504698	4	3	0.360971	1.69559	3	10	0.000594786	-0.15102	6	5	0.795231
Solyc02g090460	NA	0.414849	5	7	0.325044	-0.34726	5	4	0.366572	0.724643	5	8	0.0343352	1.03374	4	7	0.00434207	1.30773	4	8	0.000120064	0.987632	4	7	0.00724272	0.812303	4	7	0.023567	0.558029	6	9	0.10264	1.34072	4	8	0.000295582	0.882322	4	7	0.011066
Solyc06g073050	NAC domain-containing protein	2.30937	37	183	1.22e-06	1.86158	21	76	6.8e-05	0.56839	32	47	0.276725	1.33821	44	112	0.00718594	1.04597	21	42	0.0291386	1.14705	56	124	0.0238228	1.01738	31	62	0.0397254	0.809332	28	48	0.10258	0.329769	85	107	0.587384	1.30424	28	68	0.00660506
Solyc09g084440	NA	1.59191	38	114	0.00141744	2.0801	48	203	8.04e-06	0.792326	54	93	0.113162	1.2773	48	116	0.0106671	2.05253	41	169	1.01e-05	3.38684	94	983	3.66e-14	2.68196	162	1034	3.33e-09	2.22531	175	817	1.36886e-06	3.29534	53	515	8.08e-13	3.18364	44	397	2.86e-12
Solyc06g005170	mitogen-activated protein kinase 3	2.45819	41	225	5.75e-06	1.65106	21	64	0.00190024	0.464354	31	42	0.452852	1.35984	48	123	0.0164993	1.13607	22	47	0.0372339	1.36559	71	181	0.0168666	1.53094	25	72	0.00496507	1.47467	21	57	0.00653257	0.31922	106	132	0.649142	2.15384	23	100	5.41e-05
Solyc01g065530	Protein COBRA. putative (AHRD V3.3 *** B9RZK6_RICCO)	1.68701	43	137	3.42e-07	1.36264	35	89	2.85e-05	0.5878	36	53	0.0899872	1.12916	41	89	0.00105471	0.492183	32	45	0.157097	0.757764	44	74	0.0340258	0.828795	30	53	0.0150732	0.403626	29	38	0.263031	0.318769	52	65	0.433197	0.981496	26	51	0.00331851
Solyc03g122340	lipoxygenase D	1.95349	45	173	1.17e-05	1.04079	51	103	0.0179176	0.166622	69	78	0.775316	1.24737	68	160	0.00694808	1.7292	32	105	5.99e-05	1.42829	42	113	0.00172925	1.59926	27	80	0.000250786	0.607647	53	80	0.196126	0.700688	80	129	0.167872	2.04646	27	111	2.35e-06
Solyc07g007590	Arogenate dehydrogenase 1 (AHRD V3.3 *** F1BPV5_SOLPN)	1.58181	46	138	2.02e-07	1.5057	31	87	5.27e-07	0.81101	34	60	0.00875829	1.15495	45	101	0.000269041	0.778546	33	56	0.010948	0.701613	58	95	0.0327839	0.589164	39	59	0.0687813	0.594174	28	42	0.0611424	0.237927	66	78	0.536387	0.606729	35	53	0.0572232
Solyc08g076930	jasmonic acid 3	1.64855	46	144	5.88e-06	1.21081	35	80	0.000663119	0.493793	42	59	0.204998	1.20172	56	127	0.00137807	1.10214	35	75	0.00198493	0.741232	48	80	0.0600737	0.695081	40	64	0.0685379	0.523828	34	49	0.17217	0.377662	75	97	0.389597	1.19138	39	88	0.000951443
Solyc10g080370	LOW QUALITY:Transmembrane protein. putative (AHRD V3.3 -** G7IZE0_MEDTR)	1.46244	46	126	2.56e-06	1.43597	37	100	2.38e-06	0.657259	38	59	0.0401573	1.01392	47	95	0.00169423	0.793812	37	63	0.0105445	0.767581	48	82	0.0204362	0.978527	37	72	0.0017192	0.39815	36	47	0.237218	0.500745	52	74	0.160539	0.523549	35	51	0.113564
Solyc03g116940	Sister chromatid cohesion PDS5 B (AHRD V3.3 *-* A0A0B0PRG3_GOSAR)	-0.151049	1	1	0.971036	2.54979	0	1	0.160592	2.17958	0	1	0.250646	1.32557	2	4	0.019295	1.97305	1	1	0.0280321	-1.15361	2	1	0.116579	0.17552	2	2	0.813232	-0.519826	1	1	0.50448	0.449547	5	7	0.467307	-0.462263	5	4	0.431983
Solyc01g010650	UDP-galactose transporter. putative (AHRD V3.3 *** B9S297_RICCO)	0.190872	16	19	0.684954	1.08605	15	32	0.000548999	0.731858	16	26	0.0252241	1.20265	14	32	0.000305475	0.744954	15	25	0.0206937	0.431515	29	39	0.234866	0.553214	21	30	0.104896	0.7981	26	45	0.0126165	0.634435	26	40	0.075785	0.568884	25	37	0.0875594
Solyc03g119820	Oleosin family protein (AHRD V3.3 *** A0A061FVM3_THECC)	-0.231617	3	2	0.765193	0.735165	4	7	0.114282	0.0320134	3	3	0.960868	1.20072	3	5	0.0181213	0.869587	3	6	0.0680646	-0.458203	4	3	0.433528	-0.750533	3	2	0.176151	-0.81634	4	3	0.110811	0.561767	2	3	0.365358	0.26123	4	4	0.650646
Solyc01g014270	LETM1-like protein (AHRD V3.3 --* AT3G11560.4)	0.378378	16	21	0.464298	1.22652	18	42	0.00122592	0.649049	16	25	0.114256	1.30716	13	32	0.0013396	0.85021	16	28	0.0302208	0.75615	15	25	0.0798192	1.19862	13	29	0.00241311	0.954407	15	29	0.0156359	0.87572	13	23	0.046814	0.999409	13	26	0.0122118
Solyc01g016720	Disease resistance protein (TIR-NBS-LRR class) family (AHRD V3.3 --* AT4G36150.1)	0.993143	3	5	0.0306797	1.49508	1	3	0.00228593	1.47985	1	1	0.237071	1.60636	1	3	0.00245233	1.03305	2	3	0.0315579	0.300905	3	4	0.566291	0.727799	2	2	0.178586	1.07544	1	1	0.266667	0.0736438	3	3	0.905697	0.444516	2	3	0.373615
Solyc01g087360	Histone-lysine N-methyltransferase MLL4 (AHRD V3.3 *-* W9QFC2_9ROSA)	1.2994	1	2	0.117606	1.31141	2	4	0.0140768	1.10438	1	2	0.126904	1.54375	1	2	0.0328388	1.49563	2	4	0.00957731	1.20089	1	2	0.0941968	1.34241	2	3	0.031011	2.67042	1	2	0.00305761	1.079	1	3	0.121134	1.92924	1	3	0.0040257
Solyc01g095930	O-acyltransferase WSD1-like protein (AHRD V3.3 *** A0A0B0P708_GOSAR)	0.783736	2	2	0.632629	3.64218	1	2	0.00394068	1.85327	1	1	0.241261	2.8241	1	4	0.0235019	2.34883	1	2	0.0654902	2.84799	1	7	0.0203481	3.73685	1	3	0.00289882	2.68877	1	2	0.0328917	3.7127	1	8	0.00324347	1.54279	1	1	0.257123
Solyc04g014800	myo-inositol monophosphatase 1	0.494898	2	3	0.168005	0.718893	3	4	0.00755576	0.182162	2	2	0.637326	1.12557	2	3	0.00101647	1.02292	1	2	0.0114742	0.753634	2	4	0.0167553	1.30775	3	7	3.01e-07	0.139369	4	4	0.654582	1.13891	2	4	0.000169696	0.634502	2	2	0.0755961
Solyc04g014930	Alpha 1.4-glycosyltransferase family protein (AHRD V3.3 --* Q2MGS1_MEDTR)	0.659687	8	12	0.161082	0.686984	11	17	0.0737455	0.772307	10	16	0.0519963	1.00108	8	15	0.0164929	1.27301	7	17	0.00109495	0.534362	6	8	0.284211	0.730708	6	9	0.109724	1.32427	6	14	0.00130825	1.17319	5	10	0.0141748	1.18447	7	14	0.00356739
Solyc01g095940	NA	0.783736	#N/A	#N/A	0.632629	3.64218	#N/A	#N/A	0.00394068	1.85327	#N/A	#N/A	0.241261	2.8241	#N/A	#N/A	0.0235019	2.34883	#N/A	#N/A	0.0654902	2.84799	#N/A	#N/A	0.0203481	3.73685	#N/A	#N/A	0.00289882	2.68877	#N/A	#N/A	0.0328917	3.7127	#N/A	#N/A	0.00324347	1.54279	#N/A	#N/A	0.257123
Solyc01g097200	NA	-0.53157	2	1	0.628821	3.79869	0	1	0.0132148	0.710537	0	1	0.786487	3.38849	0	1	0.0426523	1.88021	1	2	0.0387528	-1.10223	7	4	0.0278655	-1.38877	9	4	0.00220513	-0.969384	4	2	0.100342	-0.734366	8	5	0.137362	-1.83793	14	4	1.3e-05
Solyc01g108080	Galactose oxidase/kelch repeat superfamily protein (AHRD V3.3 --* AT2G36360.4)	-0.153083	11	10	0.886122	3.14438	14	118	1.76e-07	1.16215	13	28	0.0687075	1.75529	14	48	0.00655064	1.0502	16	32	0.0980075	0.213224	15	18	0.799629	1.48495	14	37	0.0190154	1.09558	18	39	0.0858547	1.39901	15	39	0.0419296	0.642139	19	29	0.35417
Solyc04g057780	ENHANCED DISEASE RESISTANCE 2 (AHRD V3.3 --* AT4G19040.3)	0.525717	5	7	0.146214	0.897254	6	11	0.00165697	0.90379	5	10	0.00275182	1.02572	5	10	0.00121484	0.797817	5	9	0.00764793	-0.245279	8	6	0.511938	0.527883	6	8	0.101333	0.341088	6	7	0.309969	0.55027	7	9	0.0985827	0.0576858	7	8	0.886082
Solyc04g057860	60S ribosomal protein L27 (AHRD V3.3 *** A0A0V0HNB9_SOLCH)	0.763216	8	13	0.142601	0.916444	2	2	0.118513	0.891865	9	16	0.0496581	1.86236	1	4	0.00179321	2.37835	1	2	0.00159506	0.62597	6	9	0.232424	3.51257	1	2	0.00776928	0.464132	7	9	0.351531	1.68498	1	2	0.0276357	2.77549	1	2	0.000421009
Solyc01g108450	Carboxypeptidase (AHRD V3.3 *** K4B360_SOLLC)	0.235841	4	4	0.645715	1.1806	3	7	0.000646223	0.888626	3	6	0.0136929	1.26531	2	5	0.0012879	1.26865	3	7	0.000281105	1.65378	3	8	2.93e-06	0.718997	3	5	0.059589	0.82271	6	10	0.0164241	0.776911	2	3	0.0722716	1.2935	3	7	0.00027978
Solyc02g070800	Thiamine monophosphate synthase (AHRD V3.3 *** I3SV46_MEDTR)	0.951397	212	410	0.00451636	1.21119	162	375	9.21e-05	1.59534	130	393	2e-07	1.25686	139	331	0.000118898	1.04894	95	197	0.000716112	1.25719	235	561	6.99e-05	2.33585	127	637	3.39e-15	2.25797	110	524	3.00941e-14	1.10369	236	506	0.00105907	2.3574	65	332	6.23e-15
Solyc02g071770	histone acetyltransferase (DUF1264) (AHRD V3.3 *** AT5G45690.1)	1.76556	1	1	0.183661	3.79497	1	7	8.53e-05	1.6893	1	2	0.11188	3.23012	1	2	0.00704819	1.04265	1	1	0.35995	1.13113	1	2	0.327773	2.01141	1	3	0.0496964	-0.173061	3	2	0.887628	1.08434	1	2	0.369937	0.0806492	2	2	0.956751
Solyc02g072070	Serine/threonine-protein kinase (AHRD V3.3 *** M1CRP0_SOLTU)	0.801358	1	1	0.304557	1.17281	1	1	0.0243945	1.049	1	1	0.0767505	1.34456	1	1	0.0443028	0.255737	1	1	0.726765	1.77988	1	1	0.17586	0.954001	1	1	0.233719	1.64647	1	1	0.0300082	1.42788	1	1	0.081295	0.771307	1	1	0.243627
Solyc02g077970	Late embryogenesis abundant. putative (AHRD V3.3 *** B9RBC1_RICCO)	0.468359	1	1	0.828334	4.52438	1	16	0.000471762	0.406611	2	2	0.821056	4.08932	1	8	0.00352253	2.61398	1	4	0.0542093	-3.32913	1	1	0.0871073	5.78137	1	7	8.15e-05	-1.35936	1	1	0.457823	4.14888	1	2	0.0207024	1.06333	1	1	0.532555
Solyc02g077980	Late embryogenesis abundant protein (LEA) family protein (AHRD V3.3 --* AT4G13230.1)	0.130598	1	1	0.971036	4.24144	1	10	0.00185541	2.6481	1	4	0.0675242	3.99408	1	8	0.00629366	2.48895	1	5	0.0770654	-0.506698	2	1	0.789961	2.52649	1	4	0.0876608	1.70344	1	2	0.270716	2.90004	1	3	0.0717212	1.70387	1	2	0.285033
Solyc02g083760	Pathogenesis-related thaumatin family protein (AHRD V3.3 *** G7JWA0_MEDTR)	0.358901	9	11	0.394991	1.47862	7	18	3.93e-06	0.93229	6	10	0.00584911	1.28628	7	15	0.000175458	0.755544	5	9	0.0265941	0.588587	18	27	0.0938675	0.584766	15	22	0.0847905	0.580836	14	21	0.0795683	1.02536	15	29	0.00294777	-0.394618	29	22	0.255966
Solyc02g084170	ATP-dependent Clp protease ATP-binding subunit ClpX (AHRD V3.3 *-* A0A0B2R7F7_GLYSO)	0.878386	3	6	0.305087	2.91171	2	9	0.000417314	0.775915	6	11	0.213831	1.55593	3	7	0.0481751	1.55852	4	10	0.015783	1.26625	5	11	0.0566423	0.974048	5	10	0.142089	1.05099	6	12	0.0765977	0.246208	6	7	0.764402	1.08635	7	13	0.0625765
Solyc05g006550	Microtubule-associated protein TORTIFOLIA1. putative (AHRD V3.3 *** B9S2H6_RICCO)	0.60628	14	21	0.247413	0.888067	17	30	0.0403534	0.96965	18	35	0.0269801	1.26843	12	29	0.00499134	1.4417	17	46	0.000626447	0.170261	9	10	0.772184	0.457482	9	12	0.357358	1.35147	11	27	0.00171081	0.893178	11	19	0.0662563	1.43996	15	40	0.000785558
Solyc03g007960	beta-carotene hydroxylase-2	1.3175	2	4	0.10749	3.55312	1	5	2.55e-06	1.13773	2	3	0.131271	2.07245	2	8	0.0042958	3.29823	2	13	1.63e-06	2.05642	5	17	0.00356749	1.74903	4	12	0.0120415	1.79825	11	38	0.00744913	1.90495	5	16	0.0101267	1.697	6	19	0.0131458
Solyc03g025700	Pentatricopeptide repeat-containing protein (AHRD V3.3 *** V5QPJ4_GOSHI)	0.721399	2	3	0.0824851	1.69541	1	3	8.71e-06	0.62277	2	2	0.123405	1.01873	2	3	0.0105154	0.630136	2	2	0.119784	0.359148	2	3	0.405076	1.53202	2	3	6.86e-05	1.22555	1	2	0.00311993	0.342695	2	3	0.431851	0.94314	2	2	0.0189569
Solyc03g080190	2-oxoglutarate Fe(II) dependent oxygenase superfamily protein	0.756969	3	5	0.165553	1.22504	2	3	0.011923	0.595064	3	4	0.248445	1.26707	2	5	0.0100945	0.795617	3	5	0.0920786	0.634643	6	9	0.211485	0.82428	5	9	0.0818579	-0.574125	11	8	0.225314	1.58928	4	10	0.0010543	-0.707707	10	6	0.134091
Solyc05g014300	LOW QUALITY:NAC domain containing protein 5 (AHRD V3.3 --* AT1G02250.1)	0.837314	1	1	0.665688	2.0108	1	1	0.122609	1.70842	1	2	0.178954	2.70695	1	3	0.0250772	2.71869	1	3	0.0188883	2.77909	1	1	0.078665	3.38005	1	1	0.0398251	4.18861	1	8	0.000209304	2.92116	1	3	0.0322568	5.18779	1	8	3.61e-05
Solyc05g015530	Stress associated endoplasmic reticulum protein. putative (AHRD V3.3 *** B9RMD3_RICCO)	-0.183863	78	69	0.662907	0.0374382	69	71	0.937732	0.419188	62	83	0.182655	1.00221	74	148	0.00095608	0.0542973	68	71	0.895827	-0.0664724	165	157	0.87393	-0.322819	136	109	0.328137	0.130395	119	130	0.709172	0.252822	155	184	0.48332	-0.255889	157	131	0.443695
Solyc05g024230	ATP-dependent 6-phosphofructokinase (AHRD V3.3 *-* A0A0V0IM90_SOLCH)	-0.151049	0	0	0.971036	1.50658	1	1	0.22108	1.87025	1	3	0.062785	2.63893	1	3	0.0262124	1.45227	1	2	0.168971	0.990122	0	1	0.719118	2.39101	1	1	0.202593	0.999685	1	2	0.349593	2.57855	1	2	0.0788598	0.936423	1	2	0.392917
Solyc05g025680	Respiratory burst oxidase. putative (AHRD V3.3 *-* B9RR53_RICCO)	0.196952	1	2	0.799406	0.488181	2	3	0.330678	0.448029	2	2	0.401896	1.41954	1	2	0.0071344	-0.46831	1	1	0.412759	-0.714862	2	1	0.20728	0.772778	1	2	0.140053	1.55513	1	3	0.00145081	0.405131	1	1	0.535659	0.384791	1	1	0.550455
Solyc05g025690	NA	0.196952	#N/A	#N/A	0.799406	0.488181	#N/A	#N/A	0.330678	0.448029	#N/A	#N/A	0.401896	1.41954	#N/A	#N/A	0.0071344	-0.46831	#N/A	#N/A	0.412759	-0.714862	#N/A	#N/A	0.20728	0.772778	#N/A	#N/A	0.140053	1.55513	#N/A	#N/A	0.00145081	0.405131	#N/A	#N/A	0.535659	0.384791	#N/A	#N/A	0.550455
Solyc05g041220	Transducin/WD40 repeat-like superfamily protein (AHRD V3.3 *** AT5G35770.1)	0.968078	1	2	0.0182636	-0.695836	3	2	0.0413192	-0.813624	5	3	0.00896009	1.05107	1	2	0.0210381	0.399094	1	2	0.364394	-1.70955	1	1	0.182123	-1.44438	1	1	0.199324	-1.14788	1	1	0.182124	-0.478274	1	1	0.702158	-0.591603	1	1	0.62161
Solyc03g081330	LOW QUALITY:Avr9/Cf-9 rapidly elicited protein 65 (AHRD V3.3 *** Q9FQZ0_TOBAC)	0.677459	4	7	0.171007	1.06233	3	7	0.0117149	0.670314	4	6	0.140226	1.193	4	10	0.00519539	1.47312	4	11	0.000223298	0.153434	12	13	0.759973	0.248964	9	10	0.596361	0.15253	10	11	0.740861	0.958009	6	12	0.0273187	0.665673	10	16	0.0897185
Solyc06g007730	Pentatricopeptide repeat protein (AHRD V3.3 *-* A0A1B3IPW0_CAPAN)	-0.0586849	3	3	0.923356	0.223492	4	4	0.496943	0.701066	3	4	0.0286555	1.01476	2	3	0.0153921	0.274696	3	4	0.431683	-0.023585	2	2	0.975286	0.392439	3	3	0.290248	0.511011	3	3	0.139316	0.45282	2	2	0.352951	0.87968	2	3	0.0207245
Solyc03g093800	glycine-rich protein (AHRD V3.3 *-* AT5G61660.1)	-0.375342	12	10	0.612258	3.01097	6	49	3.94e-09	1.05595	7	14	0.0539697	1.11108	13	27	0.0457519	2.78339	5	32	8.57e-08	-0.203333	39	34	0.768234	2.65825	13	81	9.78e-08	1.66777	13	41	0.00121367	0.699042	45	73	0.243426	1.86342	15	55	0.000276277
Solyc03g098790	Cathepsin D Inhibitor	0.736267	100	166	0.186965	1.93229	244	932	2.59e-05	-0.654875	1385	880	0.192355	1.34404	585	1484	0.00612748	1.5934	770	2321	0.000512324	1.77958	227	778	0.00016651	3.32147	229	2282	5.25e-14	0.82879	3538	6285	0.0873262	2.38287	549	2860	5.6e-07	3.04656	330	2721	1.16e-11
Solyc03g112160	Protein DEHYDRATION-INDUCED 19 (AHRD V3.3 *** A0A0K9PGN7_ZOSMR)	0.0559679	26	27	0.9201	1.16436	23	50	5.44e-05	0.440546	23	31	0.162608	1.08751	20	42	0.00039945	0.597845	24	36	0.0456332	0.706611	32	52	0.0241963	0.691836	32	51	0.0219386	0.656931	36	56	0.0270435	0.914584	26	48	0.00417835	0.453171	32	43	0.147855
Solyc03g113510	F17F16.3 protein (AHRD V3.3 *** Q9FWR1_ARATH)	0.941751	3	5	0.0683315	1.46246	3	8	0.00078474	0.493315	3	5	0.329197	1.06163	3	7	0.0253777	0.575596	3	5	0.233764	0.10476	3	3	0.881063	0.858736	2	3	0.0998954	0.974428	2	4	0.0465161	0.621566	3	4	0.262003	0.416147	3	4	0.435539
Solyc06g059850	Pyruvate dehydrogenase E1 component subunit alpha (AHRD V3.3 *** D7KXE8_ARALL)	1.66471	1	1	0.245533	1.22716	1	1	0.238652	2.03229	1	1	0.0912674	2.41226	1	1	0.0431039	2.3987	1	2	0.0185523	0.0250861	1	1	0.99494	0.610036	1	1	0.751768	2.65057	1	1	0.0904945	-0.364956	1	1	NA	2.26985	1	1	0.237218
Solyc06g060050	Pentatricopeptide repeat-containing family protein (AHRD V3.3 *** B9IK16_POPTR)	0.686903	4	6	0.000425554	0.814834	3	5	1.98e-05	0.830648	3	5	1.59e-05	1.00745	3	5	6.19e-07	0.656698	3	4	0.000955836	0.675432	3	4	0.00266284	0.910456	2	3	8.59e-05	0.969363	2	4	4.03462e-06	0.113526	3	4	0.674816	1.13087	2	3	1.32e-06
Solyc06g064520	(1-4)-beta-mannan endohydrolase precursor	-0.309305	0	0	0.972011	-1.21	1	1	0.851006	-0.532347	0	0	0.938279	15.4458	0	1	0.00237816	-0.233936	0	0	0.97649	9.44597	1	31	0.0616972	4.09567	1	1	0.449128	3.12661	4	29	0.544333	-0.13818	0	0	0.986277	5.12228	1	4	0.311457
Solyc03g119810	LOW QUALITY:Transmembrane protein. putative (AHRD V3.3 *** G7JT03_MEDTR)	-0.398914	1	1	0.799311	1.67432	1	2	0.0468005	1.36493	1	2	0.142772	2.03205	1	3	0.0222343	3.04698	1	7	6.69e-05	0.702878	2	3	0.44426	0.491334	2	2	0.614693	1.68551	1	3	0.0472145	0.98142	2	3	0.285788	1.93999	2	7	0.00761968
Solyc03g120390	Auxin responsive protein IPR003311 AUX_IAA protein	0.102527	8	9	0.918072	3.47142	6	57	1.22e-11	0.666959	8	12	0.248222	1.29887	9	22	0.0193009	0.706529	11	18	0.20287	0.625162	18	28	0.304401	2.17784	12	51	2.17e-05	1.23073	33	77	0.0191259	0.979559	18	35	0.0972709	0.442846	29	39	0.459965
Solyc06g069700	Pentatricopeptide repeat-containing protein. putative (AHRD V3.3 *** A0A061G4F9_THECC)	0.329887	4	4	0.69885	0.862665	3	6	0.149517	0.267951	3	5	0.736832	1.51227	3	5	0.0172456	0.0557094	3	4	0.963334	0.0883696	3	3	0.933518	1.2444	2	4	0.140758	0.309154	2	3	0.707561	0.276328	3	4	0.754963	0.698612	2	3	0.379215
Solyc06g074760	Ring/U-Box superfamily protein (AHRD V3.3 *** AT2G27950.3)	-0.254845	2	1	0.703198	0.6465	2	2	0.141008	0.978411	2	4	0.0191552	1.15421	2	3	0.00876176	1.22486	2	5	0.00211766	-0.135947	1	1	0.833172	1.37736	1	3	0.00174386	2.38336	1	4	3.33982e-08	1.3715	1	3	0.00442765	0.699902	1	2	0.132826
Solyc06g075680	RNase H family protein (AHRD V3.3 *-* Q0KIQ6_SOLDE)	-0.124915	1	1	0.942695	0.581633	1	1	0.411355	1.37941	1	1	0.0796478	3.78314	0	1	0.0217047	1.68399	1	1	0.0648362	0.933477	1	1	0.217258	2.25139	1	4	4.72e-05	1.15968	2	4	0.0232072	2.44185	1	2	0.00187152	1.46002	1	2	0.0231872
Solyc03g120900	Transducin/WD40 repeat-like superfamily protein (AHRD V3.3 *** AT3G01340.2)	-0.0806513	9	8	0.881027	1.00406	7	14	0.000981189	0.49815	7	10	0.135418	1.00877	7	14	0.00192292	0.198335	6	7	0.597885	-0.407063	34	26	0.229636	-0.692455	32	20	0.0238672	-0.346496	19	15	0.291895	-0.0577788	39	37	0.893852	-0.239877	36	31	0.48389
Solyc04g005410	Ureide permease (AHRD V3.3 *** A0A124SG70_CYNCS)	0.834063	0	0	0.488624	3.37674	0	1	0.00373893	1.99345	1	0	0.120024	2.36386	0	1	0.019211	1.22492	1	0	0.110651	-0.147319	1	1	0.896071	1.59344	1	1	0.0385297	0.461744	1	1	0.598356	1.12584	3	2	0.16813	0.316076	2	1	0.698131
Solyc04g005790	nitrate transporter 1:2 (AHRD V3.3 *** AT1G69850.1)	0.219905	2	3	0.712021	1.52658	2	5	7.46e-05	0.801347	2	2	0.0691242	1.07402	2	4	0.0113448	1.93927	2	4	1.92e-06	1.20039	2	3	0.00573515	2.04361	1	3	9.4e-06	1.58148	1	2	0.000489606	1.28832	1	3	0.00615383	1.86303	1	3	4.04e-05
Solyc04g016420	Mediator of RNA polymerase II transcription subunit 23 (AHRD V3.3 *-* A0A061EVL7_THECC)	0.219944	3	3	0.794223	1.30854	2	5	0.0119004	1.05562	2	4	0.0626005	1.34406	2	5	0.019039	1.40705	2	4	0.0111138	-0.782424	2	1	0.328682	0.958908	1	2	0.177221	1.2443	2	3	0.0406696	0.716526	2	2	0.317659	0.877095	1	2	0.227586
Solyc04g016430	Cytokinin oxidase/dehydrogenase-like (AHRD V3.3 *** I0IUQ8_SOLLC)	0.475513	1	1	0.723007	3.44129	1	10	2.28e-05	0.814861	1	2	0.39667	2.97112	1	4	0.000900131	1.56334	1	2	0.0742453	0.584241	1	1	0.667935	1.64779	1	1	0.0957375	0.491538	1	1	0.652908	1.27644	1	1	0.28869	-0.620894	1	1	0.576023
Solyc07g008400	MAP kinase kinase kinase 45	0.810746	0	1	0.792715	1.10957	0	1	0.637917	1.59647	0	1	0.450569	1.30773	1	1	0.0139939	1.79581	1	2	6.54e-05	1.87723	0	1	0.393965	2.32606	0	1	0.21821	1.43302	1	1	0.459992	1.57805	1	2	0.00234712	-0.0999624	2	2	0.854205
Solyc07g009180	Disease resistance protein (AHRD V3.3 *** A0A103XDQ0_CYNCS)	1.12118	1	1	0.0569607	1.08923	1	1	0.0549868	0.736703	1	1	0.351478	1.33132	1	1	0.02388	2.42033	1	1	0.00435306	1.36287	1	2	0.00184128	0.923411	1	1	0.0318191	1.00442	1	1	0.0537724	0.584518	1	1	0.237024	0.390971	1	1	0.478036
Solyc04g054930	Trehalose 6-phosphate phosphatase (AHRD V3.3 *** M1BUG9_SOLTU)	0.458374	5	7	0.337384	2.20256	7	30	6.85e-10	0.445399	12	16	0.266003	1.48473	8	20	0.000100671	1.1456	8	16	0.00164356	-1.69984	18	6	4.05e-06	0.593003	8	12	0.138093	0.189206	6	7	0.675631	0.0459853	13	14	0.935146	-0.117736	14	13	0.80505
Solyc04g063210	Caffeoyl-CoA O-methyltransferase (AHRD V3.3 *** CAMT_MESCR)	0.12508	145	158	0.682119	1.21166	67	154	3.66e-09	0.161936	210	235	0.5058	1.109	102	220	1.47e-07	1.83374	58	204	5.76e-20	-0.211063	214	185	0.397713	1.83456	90	321	1.01e-20	0.870068	217	396	2.15128e-05	0.299783	322	397	0.216918	1.36398	106	273	1.16e-11
Solyc07g052750	STOREKEEPER protein (AHRD V3.3 *-* STK_SOLTU)	1.12826	1	2	0.221962	-0.391816	2	2	0.606981	0.463362	1	1	0.654737	1.91647	1	3	0.0102264	-0.283277	3	3	0.656908	-2.23196	2	1	0.0384471	1.11176	1	1	0.432719	-0.29022	1	1	0.762359	-0.0710003	2	2	0.945655	0.0515048	3	3	0.951806
Solyc04g076010	RING/FYVE/PHD zinc finger superfamily protein (AHRD V3.3 --* AT1G43770.3)	0.445883	12	16	0.495603	1.2585	17	40	0.00866142	0.613833	15	23	0.246823	1.14433	18	39	0.0258514	1.03026	21	42	0.0343318	0.198756	25	28	0.758877	0.0984318	33	35	0.885626	0.294498	30	37	0.600369	1.13053	17	37	0.0360187	-0.119341	35	32	0.852737
Solyc07g062970	protein phosphatase 2C	-0.226718	3	2	0.772846	0.904047	3	4	0.0699104	0.683093	2	4	0.20849	1.03679	3	5	0.0470532	0.724742	4	6	0.142613	0.527729	7	9	0.332146	0.594765	8	11	0.244121	0.799496	10	16	0.0894528	0.966285	6	11	0.0620032	0.461687	12	17	0.364913
Solyc04g077740	Zinc finger protein Sdr4 (AHRD V3.3 *** M9NJT2_ORYSA)	1.03081	2	3	0.196626	2.55904	2	7	8.13e-05	1.0882	2	4	0.118237	1.9607	2	6	0.00496739	1.13285	1	2	0.121944	0.814025	1	2	0.360873	1.64706	1	2	0.0375208	0.440286	1	1	0.615333	1.40849	1	3	0.0740527	0.252884	1	1	0.79696
Solyc04g078640	Ethylene-responsive transcription factor (AHRD V3.3 *-* A0A0K9P1G2_ZOSMR)	-0.764968	1	1	0.521896	2.19948	1	3	0.00892917	0.875861	1	2	0.355558	2.27038	1	3	0.0138485	1.76391	2	5	0.0300425	-0.141764	6	5	0.903024	0.634105	3	4	0.498986	1.39541	3	6	0.0863143	1.62062	3	7	0.0662617	1.79737	8	25	0.0208183
Solyc04g078840	AREB	-0.371048	14	11	0.72328	2.64082	15	91	0.000132048	0.388997	15	19	0.652636	1.91553	13	48	0.00960478	1.18759	17	38	0.101728	-0.304933	17	14	0.746248	1.19544	15	33	0.112833	0.387782	14	18	0.641017	1.7228	10	33	0.0276357	0.335744	20	26	0.70101
Solyc08g048460	NA	0.251058	12	14	0.64858	0.796742	9	16	0.0421167	0.641122	10	16	0.120719	1.02671	8	16	0.016018	0.883979	9	16	0.02833	-0.0888734	14	13	0.873993	0.433356	11	15	0.327731	0.580616	10	15	0.164862	0.533106	9	13	0.263708	1.04187	10	19	0.00806995
Solyc04g078900	ABA 8'-hydroxylase	-0.19904	8	7	0.832543	2.49412	11	58	1.12e-05	0.610528	12	19	0.3467	1.39587	17	45	0.022674	2.19235	16	70	0.000103522	-0.758287	26	15	0.256105	0.716868	31	51	0.266365	0.526472	23	33	0.416291	1.59839	19	55	0.0115632	0.739453	31	51	0.241401
Solyc04g081530	DNAJ-like protein (AHRD V3.3 *** A2TJX6_SOLLC)	0.202429	4	5	0.827303	1.91939	3	10	0.000686787	1.02014	5	10	0.0824046	1.29138	8	18	0.0280757	0.970482	6	12	0.0909082	1.01269	6	11	0.10394	1.80418	4	14	0.00144926	2.02718	4	16	0.000284395	1.2576	10	23	0.0402845	1.35466	10	25	0.0154539
Solyc08g068850	Proton pump interactor 1 (AHRD V3.3 *-* D5L6G0_SOLTU)	1.82799	1	1	0.270133	-0.614663	1	1	0.740235	2.57701	0	1	0.181287	4.59056	0	1	0.00814377	2.09923	1	1	0.131039	2.14852	1	1	0.0947923	1.4637	1	1	0.303622	4.33069	1	2	0.00303515	3.03618	1	2	0.0362971	2.68976	1	3	0.00766326
Solyc04g081840	LOW QUALITY:UPF0496 protein (AHRD V3.3 *** A0A0B2S5D8_GLYSO)	1.97272	1	1	0.0731823	4.08006	1	2	0.000539631	1.4223	1	1	0.227741	3.16864	1	2	0.00385005	2.36873	1	1	0.061254	1.47824	1	1	0.13986	2.03375	1	2	0.0311218	0.434437	1	1	0.707561	1.74449	1	2	0.0557927	2.08613	1	2	0.011849
Solyc05g006980	Homeobox leucine zipper family protein (AHRD V3.3 *** G7K9R5_MEDTR)	-0.29747	21	17	0.626905	1.61369	23	71	0.000129251	0.620988	26	39	0.177143	1.04269	25	52	0.0218256	0.970664	33	64	0.0240902	0.275426	12	14	0.62257	0.869334	11	20	0.0579783	0.804588	18	30	0.0711573	0.829365	17	29	0.0900598	1.03406	20	40	0.0186188
Solyc08g083100	Embryogenesis-associated EMB8 (AHRD V3.3 *-* A0A0B0P518_GOSAR)	1.39745	1	2	0.220598	1.06553	2	3	0.198424	1.23605	1	3	0.162473	2.33568	1	3	0.0232798	2.35511	2	6	0.0014496	0.011371	2	2	0.99494	-0.524203	2	2	0.587357	1.2234	1	3	0.155119	0.370223	2	2	0.745604	1.27778	2	4	0.0978569
Solyc09g005070	LOW QUALITY:bHLH transcription factor148	-1.04331	8	4	0.0393798	-0.64526	1	1	0.437519	-0.0823605	6	6	0.90527	5.03613	0	1	0.00100587	0.67799	2	3	0.218238	-2.82519	1	0	0.124035	-0.11328	0	0	0.971356	1.8516	1	1	0.304256	-2.50156	1	0	0.211117	1.89817	0	1	0.362154
Solyc09g005200	ubiquitin carboxyl-terminal hydrolase (AHRD V3.3 *** AT1G65295.1)	-0.188742	2	2	0.799958	0.838111	2	2	0.0868242	0.450417	2	3	0.355403	1.11576	2	3	0.0178589	0.752566	3	4	0.0673207	0.417792	4	6	0.333085	0.380934	5	7	0.34022	0.896614	5	10	0.00930614	0.789466	4	7	0.0491476	0.457212	7	9	0.209943
Solyc09g007630	P58IPK	-0.293412	30	25	0.570091	-0.271951	34	28	0.526483	0.343707	30	37	0.418838	1.20312	31	70	0.00201476	-0.00837265	27	27	0.987331	-0.0558283	46	45	0.922562	-0.459778	43	32	0.272129	0.324498	39	48	0.440536	0.5525	47	69	0.201641	-0.287211	48	39	0.51116
Solyc05g009610	Alpha/beta-Hydrolases superfamily protein (AHRD V3.3 *** A0A061EB00_THECC)	0.860638	3	5	0.218267	1.86117	2	4	0.00174442	1.16464	2	3	0.0682922	1.93554	3	9	0.00127392	2.71572	2	10	2.29e-06	1.73576	2	4	0.00669707	3.15378	1	3	2.25e-05	2.98899	1	6	1.58255e-06	0.854204	2	3	0.223658	1.25258	2	4	0.0436376
Solyc09g056040	E3 ubiquitin-protein ligase UPL5-like protein (AHRD V3.3 *** G7IM29_MEDTR)	0.972216	2	4	0.0162377	0.886911	2	3	0.0221973	0.324196	2	2	0.510245	1.15504	2	4	0.0043153	0.0287722	2	2	0.974429	0.427494	2	2	0.40358	-0.00068547	1	1	0.999364	0.652975	1	1	0.208922	0.517347	2	2	0.28448	0.0268804	1	1	0.971686
Solyc09g065260	Early nodulin-like protein (AHRD V3.3 *** A0A0K9P6C2_ZOSMR)	1.13409	1	1	0.167842	1.05917	1	2	0.0877912	0.609752	1	1	0.460115	1.50576	1	2	0.0288915	0.882251	1	1	0.277917	-0.117134	1	1	0.906634	1.96157	1	1	0.0175077	2.4958	1	1	0.00574146	0.303902	1	1	0.814674	3.88894	1	1	0.00258523
Solyc05g010380	K+ efflux antiporter 5 (AHRD V3.3 --* AT5G51710.2)	-1.11284	1	0	0.703221	1.20192	28	63	0.00633394	-2.07547	2	1	0.165243	1.05954	25	52	0.0274015	-0.112124	0	0	0.976397	0.0283273	0	0	0.99494	0.82726	19	34	0.0971679	-0.0481216	0	0	0.987445	0.457904	25	34	0.414792	0.0379768	0	0	0.99278
Solyc09g072930	LOW QUALITY:F-box associated interaction domain-containing protein (AHRD V3.3 *** A0A103XHT5_CYNCS)	0.581929	1	1	0.581945	1.20455	1	2	0.0529858	1.31145	1	1	0.081662	1.82974	1	2	0.0180974	2.17663	1	3	0.000277274	0.524283	2	2	0.469175	0.368035	2	2	0.620474	0.593295	1	2	0.404688	0.711826	1	1	0.404857	0.861839	2	3	0.149301
Solyc09g074280	LOW QUALITY:Ankyrin repeat-containing protein (AHRD V3.3 *** A0A118K274_CYNCS)	-0.158079	1	1	0.971036	1.10955	0	1	0.650118	2.37827	1	1	0.112819	3.81502	0	1	0.0267171	4.21592	1	1	0.00184913	-2.41766	2	1	0.00308482	1.60389	1	1	0.140432	1.27565	1	1	0.132217	0.617813	1	1	0.607622	0.585809	1	2	0.490791
Solyc05g050220	TAF-3 (AHRD V3.3 *** Q40587_TOBAC)	0.296826	2	2	0.769685	2.20911	2	6	0.00035814	0.624095	2	2	0.389591	2.04067	2	5	0.00223182	1.04466	2	3	0.112771	-1.15549	4	2	0.0968542	0.946844	2	3	0.170421	0.564371	2	2	0.434839	0.835899	2	3	0.263346	-0.0182036	3	3	0.989515
Solyc06g034410	DUF1442 family protein (AHRD V3.3 *** B7FH79_MEDTR)	0.215475	1	1	0.932245	5.19884	1	1	0.000531937	2.8196	1	1	0.0913559	4.29927	0	1	0.00969136	0.206269	1	1	0.914128	0.497546	1	2	0.588031	0.431834	2	2	0.627457	0.714806	3	4	0.324706	1.14875	1	2	0.187225	0.178497	1	1	0.857159
Solyc10g005140	Protein kinase superfamily protein (AHRD V3.3 *** AT2G46850.1)	-1.39726	1	1	0.390662	0.885508	1	1	0.56741	-2.10198	1	0	0.314752	3.82846	0	1	0.0220883	0.385173	1	1	0.782083	0.0358228	1	1	0.985064	0.0613682	1	1	0.959048	-0.229849	1	1	0.860264	0.0411716	1	1	NA	-0.448198	1	1	0.715039
Solyc10g044800	NA	0.98519	2	3	0.0655008	0.993161	2	4	0.0217617	0.629033	2	3	0.213086	1.08117	2	4	0.031257	1.71467	2	4	0.000523891	0.736564	2	3	0.16339	1.12124	2	4	0.02302	1.20946	2	4	0.013887	0.894789	2	3	0.105989	0.784024	2	3	0.123937
Solyc06g036170	gras9	0.771577	15	25	0.0108532	1.06711	8	16	0.000144182	0.834937	12	22	0.00308317	1.05134	14	28	0.000311268	1.07512	14	29	8.89e-05	0.540156	21	30	0.0785501	0.682118	11	18	0.0196315	0.737736	16	27	0.00898107	0.586498	19	28	0.0616011	0.976165	20	38	0.000431153
Solyc10g079150	Nuclear transcription factor Y subunit (AHRD V3.3 *-* A0A0K9P8V1_ZOSMR)	0.24262	1	1	0.894626	1.48341	1	3	0.142303	1.8442	2	6	0.0626888	3.62686	1	5	0.000735318	1.37738	2	4	0.169944	2.52716	1	1	0.213129	0.144547	1	1	0.94949	1.10636	1	1	0.447019	3.21671	1	1	0.0642279	0.277724	1	1	0.863518
Solyc10g083530	Phosphatidylinositol N-acetyglucosaminlytransferase subunit P-like protein (AHRD V3.3 --* AT2G39435.6)	0.940606	8	16	7.78e-06	0.886553	4	8	8.42e-05	0.754166	3	5	0.00340659	1.24421	5	10	6.51e-08	0.398629	5	6	0.106914	0.425309	13	17	0.05339	0.250712	9	11	0.293117	-0.356492	7	6	0.133668	0.400562	9	12	0.0902434	0.0826403	8	8	0.767457
Solyc10g084100	RING/U-box superfamily protein (AHRD V3.3 *** AT3G09770.1)	0.208228	5	6	0.676021	0.587283	5	7	0.091046	0.734956	5	9	0.0317623	1.2484	4	8	0.000569424	0.987489	5	10	0.00274072	0.415284	3	4	0.341904	0.589874	3	4	0.145522	0.577357	3	5	0.12554	0.839356	3	5	0.0423368	0.836055	4	7	0.0180983
Solyc06g050130	Alpha-galactosidase (AHRD V3.3 *** K4C5G0_SOLLC)	0.177645	38	43	0.776192	1.78616	31	105	5.92e-06	0.905114	29	53	0.027983	1.23601	28	65	0.00336055	0.726866	28	46	0.0791088	0.554799	31	45	0.230629	1.30258	27	66	0.0012397	1.09018	28	58	0.00724272	0.997612	28	55	0.0257675	0.570439	26	38	0.191694
Solyc06g051940	Protein phosphatase 2c. putative (AHRD V3.3 *** B9RIK1_RICCO)	0.694782	2	4	0.688912	5.92252	2	106	2.81e-07	1.61156	3	7	0.205344	3.84931	2	23	0.00179024	2.03403	3	11	0.0931345	1.13205	5	10	0.422337	4.91934	2	57	2.13e-05	2.16246	4	18	0.0743792	4.01492	2	28	0.0015617	2.366	3	14	0.0524131
Solyc11g015890	F-box protein (AHRD V3.3 *** W9SM54_9ROSA)	0.423593	3	4	0.438196	-0.735664	1	1	0.75022	-0.25635	1	1	0.889783	1.96238	1	1	0.0432856	0.849671	0	1	0.725257	0.0876498	5	5	0.880088	4.0573	0	1	0.00808548	1.53397	1	1	0.22203	1.42532	1	1	0.0754474	1.89349	0	1	0.361735
Solyc06g067980	Late embryogenesis abundant protein (AHRD V3.3 --* Q2QKE8_CATRO)	-0.677152	1	1	0.733401	5.98459	1	45	1.51e-06	1.88271	1	3	0.171638	4.03411	1	11	0.00268406	1.40774	1	3	0.307189	0.569521	3	5	0.728318	3.71876	3	30	0.00269212	-0.0782565	12	11	0.965868	3.64482	1	9	0.00966493	0.124122	3	3	0.947892
Solyc06g068330	LOW QUALITY:serine-rich protein-like protein (AHRD V3.3 *** AT5G25280.3)	1.08364	1	2	0.20967	2.26306	1	5	0.000430181	1.42361	1	2	0.0790294	1.75537	1	2	0.0316382	1.07546	1	2	0.156002	0.637878	2	3	0.405749	0.667549	3	4	0.348109	0.14815	2	2	0.860886	0.95692	2	3	0.213484	1.20592	2	5	0.0662118
Solyc11g065960	Xyloglucan endotransglucosylase/hydrolase (AHRD V3.3 --* M0ZPQ7_SOLTU)	0.659477	8	12	0.204843	0.741664	7	12	0.0928554	0.886743	7	12	0.050912	1.21554	6	13	0.00949945	0.872823	6	11	0.0556625	1.23842	4	9	0.0153266	0.697062	4	6	0.20703	1.02628	5	10	0.0279041	0.418575	5	7	0.473821	0.539312	4	6	0.324794
Solyc11g069210	Carbamoyl-phosphate synthase large chain (AHRD V3.3 *** A0A1D1YAI0_9ARAE)	0.849554	4	7	0.0273349	0.069736	3	4	0.8977	0.925429	3	5	0.0139662	1.08927	3	7	0.00368901	1.1688	3	5	0.0018129	-0.0729916	2	2	0.918903	1.13076	1	3	0.0240443	0.287434	2	2	0.605068	0.0314775	2	2	0.964114	0.557122	2	2	0.292604
Solyc12g005690	LOW QUALITY:transmembrane protein (AHRD V3.3 *** AT3G09280.1)	-0.0127464	3	3	0.987186	0.90884	2	4	0.0633144	0.356155	3	3	0.541324	1.08825	2	4	0.0402508	-0.287551	3	2	0.642387	-0.944096	3	2	0.139979	-0.378367	3	2	0.570086	-1.23361	3	2	0.03817	1.32136	1	3	0.0442621	-0.882974	3	2	0.141315
Solyc06g082530	cinnamate-4-hydroxylase (AHRD V3.3 *-* AT2G30490.1)	2.12646	1	1	0.288937	5.80966	1	2	0.000621764	1.71521	1	1	0.297305	5.49063	1	1	0.00468628	1.89342	1	1	0.21719	0.970268	1	1	0.591811	1.46753	1	1	0.381394	0.341482	1	1	0.852685	2.86198	1	1	0.160273	-0.475965	1	1	0.789764
Solyc06g083290	NA	-1.0664	1	1	0.629918	4.93801	1	7	1.4e-05	1.06495	1	1	0.456392	3.27184	1	3	0.00790221	0.0343185	1	1	0.983749	-0.661875	1	1	0.674177	3.70674	1	4	0.00155328	-0.948582	1	1	0.496569	2.9433	1	1	0.0546587	-1.07452	1	1	0.424359
Solyc06g083330	LOW QUALITY:acidic leucine-rich nuclear phosphoprotein 32 family B protein (AHRD V3.3 *-* AT3G25130.1)	0.579341	1	1	0.662421	2.10391	1	2	0.00252075	0.890389	1	1	0.254027	3.20743	1	1	0.0184177	0.0470699	1	1	0.972409	1.67852	1	2	0.0107303	0.588548	1	2	0.400898	-0.0484616	2	2	0.953702	0.186233	1	1	0.841584	0.761228	2	2	0.164123
Solyc06g084320	EID1-like F-box protein 2 (AHRD V3.3 *** A0A0B2SV68_GLYSO)	-0.180711	6	6	0.864235	3.05786	6	45	5.48e-07	0.911634	6	10	0.175251	1.437	6	16	0.0308449	1.03533	5	10	0.111532	0.434689	6	8	0.584281	2.06405	5	20	0.000976335	0.993933	5	9	0.133629	1.63817	6	17	0.017536	0.925613	6	10	0.16992
Solyc07g006130	Eukaryotic peptide chain release factor subunit 1-1 (AHRD V3.3 *** ERF1X_ARATH)	0.637349	5	7	0.155045	1.83677	3	10	1.01e-06	0.879835	3	5	0.0287451	1.02169	4	7	0.0120733	1.07382	3	7	0.00529747	0.83296	5	8	0.0430007	1.69428	4	13	4.77e-06	0.902895	5	9	0.0181669	0.520322	6	9	0.236936	0.920371	4	8	0.0180024
Solyc12g040870	Nudix hydrolase (AHRD V3.3 *** A0A061E9N4_THECC)	1.04423	1	2	0.0936677	0.603444	2	2	0.21031	0.183092	2	2	0.775316	1.04115	1	2	0.0480486	1.4519	1	2	0.00802132	-0.737822	1	1	0.284169	0.00445869	2	2	0.994713	0.384441	2	2	0.458489	0.797537	2	2	0.134434	0.418181	2	2	0.432128
Solyc07g026730	Calcium-transporting ATPase (AHRD V3.3 *-* K4D2H1_SOLLC)	-0.217399	6	5	0.74489	1.04334	5	9	0.0134294	0.566252	7	10	0.193688	1.07165	6	11	0.0135306	1.15651	5	11	0.00529303	0.394556	4	5	0.496091	0.230248	4	5	0.708562	0.240515	5	6	0.648368	0.374257	4	5	0.51791	0.373285	4	5	0.492199
Solyc07g045140	transmembrane protein (AHRD V3.3 *** AT4G12680.1)	-0.657606	4	2	0.489191	2.70919	4	26	7.7e-05	0.438197	4	5	0.607057	2.19771	2	10	0.00295009	0.227077	6	7	0.796961	0.952822	5	10	0.234541	0.787881	6	10	0.319065	-0.997508	10	5	0.178737	0.436567	4	5	0.633978	0.0585459	8	8	0.956414
Solyc07g054270	Plant/F9H3-4 protein (AHRD V3.3 *** A0A072VLR0_MEDTR)	0.0514331	35	37	0.943513	1.60256	29	88	3.35e-06	0.846302	34	61	0.0178086	1.17582	36	81	0.00130036	1.6379	31	95	1.84e-06	0.532977	34	49	0.180879	0.903122	28	51	0.0121893	0.815175	30	53	0.0225903	0.77487	33	56	0.0492533	1.20587	28	65	0.000582287
Solyc07g064070	U4/U6 small nuclear ribonucleoprotein Prp31 (AHRD V3.3 *** A0A0B0PVX3_GOSAR)	3.01769	0	1	0.111793	5.03665	0	1	0.000772636	1.96228	1	1	0.277457	3.83185	0	1	0.0218364	3.3324	0	1	0.0415565	-0.481784	2	2	0.524817	-1.35704	5	2	0.0240388	-2.37941	4	1	0.00015096	-0.0894013	2	2	0.92705	-0.590905	5	4	0.350745
Solyc08g006850	Patatin (AHRD V3.3 *** K4CIH3_SOLLC)	0.289803	3	3	0.662189	1.86183	2	8	2.39e-05	-0.907651	5	3	0.0537466	1.52406	4	9	0.000780679	2.52863	1	6	1.93e-07	0.35504	12	16	0.48191	0.13378	8	9	0.814472	-0.245612	13	11	0.613354	0.0998603	12	13	0.867538	0.293607	8	10	0.555917
Solyc08g028850	LOW QUALITY:NAC domain-containing protein. putative (AHRD V3.3 --* B9T476_RICCO)	2.88837	1	1	0.0990872	2.81722	1	2	0.0347037	2.18567	0	1	0.242259	2.36994	1	2	0.0491083	2.366	1	1	0.150793	-0.112504	35	32	0.846373	-0.788516	22	13	0.0881133	-0.944906	9	5	0.0694977	2.44841	9	46	2.8e-08	0.380729	19	24	0.434938
Solyc08g065840	DUF1639 family protein (AHRD V3.3 *-* A0A072VEU0_MEDTR)	0.415783	16	22	0.461789	1.40352	18	46	0.000779772	0.844581	17	31	0.0552998	1.10065	17	35	0.0142831	0.415208	16	21	0.378588	0.615895	19	29	0.204708	0.955449	16	31	0.031009	1.06695	21	43	0.0128365	1.31934	14	35	0.00451277	0.441469	16	22	0.360794
Solyc08g067360	WRKY transcription factor 45	3.03518	1	1	0.0995907	4.5846	1	1	0.00817685	0.710537	0	1	0.810456	4.11923	1	1	0.0271717	3.45541	1	1	0.0558118	2.64878	1	2	0.041085	5.08878	1	3	0.00133121	2.78443	1	1	0.045996	2.90817	1	2	0.0386642	3.00499	1	1	0.0493548
Solyc08g076730	Tetratricopeptide repeat (TPR)-like superfamily protein (AHRD V3.3 *** AT4G17940.1)	0.607233	10	15	0.428425	2.58819	13	73	6.65e-06	1.10951	10	22	0.0687698	1.89969	11	39	0.00194113	1.66564	15	47	0.00407184	1.28998	18	42	0.0418987	0.965455	25	49	0.124043	1.4504	21	56	0.0142095	2.23117	11	51	0.000350872	1.22539	22	50	0.0425766
Solyc08g079310	Cytochrome P450 family protein (AHRD V3.3 *** U5GNW2_POPTR)	0.637068	12	24	0.480525	1.79287	7	27	0.0295784	0.492425	12	40	0.52115	1.48318	17	44	0.036905	1.50085	16	43	0.0236533	2.13682	16	33	0.0117984	0.475061	7	22	0.573129	0.954344	17	46	0.15155	1.13266	16	39	0.116589	1.06267	13	40	0.137178
Solyc09g009760	LOW QUALITY:BZIP transcription factor family protein (AHRD V3.3 *-* B9MTQ4_POPTR)	0.535412	1	1	0.602162	3.31011	1	6	1.35e-06	0.816337	1	2	0.296346	1.77238	1	2	0.0214231	0.705011	1	2	0.36685	0.108193	1	1	0.936189	1.38281	1	1	0.106333	0.362697	1	1	0.69792	0.474467	1	1	0.629472	0.293716	1	1	0.774009
Solyc09g065760	DUF506 family protein (AHRD V3.3 *** G7ICN8_MEDTR)	-0.274456	4	4	0.788321	3.50159	2	21	3.96e-08	0.630871	3	5	0.394488	2.03895	3	11	0.00269161	0.795615	3	5	0.255737	0.147685	6	7	0.874371	1.66484	5	15	0.0116407	0.43916	5	7	0.558274	0.902663	6	11	0.232689	0.540434	5	7	0.471341
Solyc09g083440	PIN-I protein (AHRD V3.3 *** Q4FE22_SOLTU)	0.569206	170	251	0.306171	1.70016	214	695	0.000111713	0.429954	220	296	0.395749	1.7167	152	498	0.000224231	2.28716	127	619	1.68e-07	2.9575	162	1255	3.5e-12	2.82304	293	2069	3.06e-11	1.79635	499	1734	4.45465e-05	2.88021	198	1455	4.94e-11	2.9541	160	1238	6.22e-12
Solyc09g084470	Wound-induced proteinase inhibitor 1 (AHRD V3.3 *** ICI1_SOLLC)	0.87191	930	1701	0.0588249	1.20741	1000	2309	0.00292721	0.415455	985	1314	0.367955	1.20497	844	1945	0.00513558	2.21916	453	2106	3.08e-08	1.30313	676	1667	0.00221756	2.30276	812	4006	5.29e-09	1.46515	1682	4642	0.000318821	2.13601	791	3474	3.11e-07	2.79673	550	3822	1.32e-12
Solyc10g078770	Seed maturation protein (AHRD V3.3 *** Q9LKC5_GLYTO)	-1.58848	1	1	0.707844	9.09802	0	13	0.00122592	4.93389	1	4	0.0873264	7.12978	0	4	0.0183091	4.42578	1	3	0.126913	0.99012	0	1	0.82087	8.28135	0	10	0.00406858	5.67335	1	3	0.0535623	6.25447	0	3	0.0513733	-0.296563	2	2	0.936539
Solyc11g005310	RING/U-box superfamily protein (AHRD V3.3 *** AT1G49230.1)	-2.1901	1	1	0.250573	4.30326	1	10	0.000348113	2.33513	1	1	0.126589	5.7146	1	7	0.000254914	6.06438	1	6	0.000153943	-0.29621	1	1	0.869616	1.80052	2	5	0.161946	2.65934	1	4	0.0374589	4.69953	1	7	0.00095991	2.81748	1	3	0.0329646
Solyc11g012490	dynamin-like protein (AHRD V3.3 --* AT5G42080.4)	0.677022	3	4	0.152364	1.19678	2	4	0.00574482	0.911803	2	4	0.0417996	1.16016	2	4	0.0145004	1.2146	2	4	0.00672318	-0.0317734	10	10	0.957045	-0.49713	13	9	0.170903	-1.02919	9	5	0.00429325	0.598152	6	8	0.139536	-0.738801	18	11	0.0264591
Solyc11g017470	NAC domain-containing protein. putative (AHRD V3.3 *** B9S2X2_RICCO)	1.1083	6	12	0.149418	3.64953	3	33	1.5e-08	1.19029	4	9	0.0839899	2.54719	4	18	0.000205496	2.28128	3	14	0.000448048	0.920437	10	18	0.216175	1.99232	5	20	0.0025055	1.34222	6	13	0.0457963	1.7683	6	20	0.0139935	1.45166	6	16	0.0310517
Solyc02g030510	Calcium-transporting ATPase (AHRD V3.3 *-* K4D2H1_SOLLC)	1.85015	1	4	0.0344802	1.22751	2	3	0.10354	3.181	1	3	0.00552542	1.82989	1	1	0.17217	-0.105944	1	1	0.976397	0.60537	2	3	0.498071	1.80554	1	3	0.0337872	0.993757	2	3	0.242548	0.408182	1	1	0.749508	1.04854	1	1	0.567298
Solyc11g028310	DNA topoisomerase 6 subunit B (AHRD V3.3 *-* A0A0V0IMM5_SOLCH)	1.31053	2	4	0.175721	1.82431	2	6	0.0203245	1.8488	1	3	0.0566417	1.96778	2	5	0.0279159	2.36019	1	4	0.0107993	0.227239	2	2	0.857585	0.763497	3	4	0.399129	1.378	1	2	0.180151	0.332559	2	3	0.771359	-0.629643	4	3	0.491261
Solyc02g068680	LOW QUALITY:Cysteine/Histidine-rich C1 domain family protein (AHRD V3.3 *** A0A061G339_THECC)	2.32836	1	5	0.00246716	0.987067	1	1	0.286487	2.73044	1	1	0.00413695	0.648465	2	3	0.456331	1.75737	1	2	0.0308087	1.79608	2	7	0.0176832	2.99834	1	3	0.000306154	2.39087	1	2	0.00561088	0.261226	3	3	0.789756	2.63935	1	4	0.000476427
Solyc12g005880	Hexosyltransferase (AHRD V3.3 *** K4DBC6_SOLLC)	0.456489	3	4	0.420703	1.9465	2	7	6.72e-06	0.792457	3	4	0.088744	1.00002	2	4	0.0404633	0.879744	3	5	0.0505273	0.625206	5	8	0.1944	0.357577	5	6	0.480891	0.911729	6	10	0.0337964	0.649	3	5	0.202145	0.229048	5	6	0.663102
Solyc12g006230	RING/U-box superfamily protein. putative (AHRD V3.3 *** A0A061DMB3_THECC)	0.156019	14	15	0.832537	1.66037	15	47	0.000213214	0.85061	14	25	0.0733637	1.33421	15	36	0.00532997	1.46752	15	42	0.00107951	0.65924	8	13	0.210526	0.983482	9	18	0.0401053	1.03899	12	23	0.025934	1.43437	10	26	0.00401597	1.08621	13	28	0.020145
Solyc12g010030	Leucine aminopeptidase (AHRD V3.3 *-* U3PLK3_TOBAC)	-1.00737	26	13	0.144513	2.1443	11	49	0.000213044	-1.01263	22	11	0.102206	1.52795	33	94	0.0131064	4.30744	8	151	3.72e-14	1.94691	64	245	0.00119952	2.71175	53	345	1.86e-06	0.876092	315	577	0.154777	1.23889	206	485	0.0583534	2.80257	54	371	1.01e-06
Solyc12g019740	Thioredoxin. putative (AHRD V3.3 *** B9SHJ2_RICCO)	0.0154061	37	38	0.982066	1.79418	28	97	1.64e-05	0.876584	31	57	0.0448612	1.30923	32	79	0.00315466	1.25788	33	79	0.00268649	0.881021	47	86	0.0564958	0.951337	36	69	0.0305233	1.55752	34	100	0.000205143	1.32654	36	89	0.00398658	1.18314	37	82	0.00568654
Solyc02g088270	DUF1997 family protein (AHRD V3.3 *** G7KKZ0_MEDTR)	2.14863	1	1	0.017377	0.488835	1	1	0.686119	2.33651	1	1	0.0285528	0.835915	1	1	0.436956	2.4788	1	1	0.0797465	2.58144	2	7	6.39e-06	1.43301	1	3	0.0225311	0.187494	3	3	0.786803	0.968319	1	1	0.228206	0.0915517	3	3	0.90687
Solyc12g055970	Endoglucanase (AHRD V3.3 *** Q93WY9_TOBAC)	-0.048326	7	7	0.947825	1.11835	6	12	0.00116234	0.502673	5	7	0.191546	1.19788	5	11	0.00109695	0.283631	5	6	0.485802	0.665066	21	33	0.0752645	0.703427	18	28	0.0487478	0.622081	18	27	0.0779267	1.03872	14	29	0.00522471	0.104653	15	16	0.816954
Solyc03g006710	Calcium-binding family protein (AHRD V3.3 *** B9I910_POPTR)	1.36345	1	3	0.0232253	-0.2603	1	1	0.751004	1.32077	1	3	0.0202792	1.34236	1	2	0.0692747	0.44188	2	2	0.425524	-0.552153	6	4	0.203787	-0.471314	5	4	0.289191	-0.764419	6	4	0.0562258	0.00841098	3	3	0.991355	-0.591566	6	4	0.139738
Solyc12g055980	NA	-0.048326	#N/A	#N/A	0.947825	1.11835	#N/A	#N/A	0.00116234	0.502673	#N/A	#N/A	0.191546	1.19788	#N/A	#N/A	0.00109695	0.283631	#N/A	#N/A	0.485802	0.665066	#N/A	#N/A	0.0752645	0.703427	#N/A	#N/A	0.0487478	0.622081	#N/A	#N/A	0.0779267	1.03872	#N/A	#N/A	0.00522471	0.104653	#N/A	#N/A	0.816954
Solyc12g088190	Amino acid permease (AHRD V3.3 *** A0A0K9P9F3_ZOSMR)	0.0646621	1	1	0.971036	2.58074	1	2	0.00192089	1.25163	1	1	0.20837	2.11203	1	1	0.0322906	4.16909	1	3	6.95e-06	2.28547	2	9	0.00471559	1.36663	3	8	0.0954004	0.946937	8	15	0.24916	2.38311	1	5	0.0056132	1.33437	7	16	0.0962166
Solyc03g117790	Kinase (AHRD V3.3 *** D7KWK7_ARALL)	1.27788	1	2	0.00301082	0.968922	1	2	0.0115487	1.70113	1	2	8.11e-05	0.247405	1	1	0.634108	0.928543	1	2	0.0233775	0.48416	1	2	0.264107	0.399551	2	2	0.328153	0.512814	1	2	0.198483	-0.136012	3	2	0.765765	0.461355	1	2	0.260565
Solyc12g095810	Major facilitator superfamily protein (AHRD V3.3 *** AT1G52190.1)	0.676213	3	5	0.141702	1.17867	3	7	0.00191251	0.753999	4	7	0.0582265	1.48426	3	6	0.000307463	0.667618	4	5	0.0967373	0.567104	2	3	0.223183	0.605106	3	4	0.167161	0.626836	4	5	0.125065	1.03151	3	5	0.0187703	0.453825	2	3	0.317749
Solyc11g010500	Mitochondrial carrier protein (AHRD V3.3 *** A0A0K9PSM6_ZOSMR)	1.37866	57	147	9.28e-05	1.41347	25	66	3.39e-05	0.702028	32	52	0.0496321	1.08838	48	102	0.00254542	1.00258	30	60	0.00348889	0.572814	96	142	0.136941	0.576287	45	67	0.120821	0.660835	31	49	0.0648256	-0.0121772	110	109	0.983631	0.94292	45	85	0.00693739
Solyc02g090360	L-ascorbate oxidase like (AHRD V3.3 *** A0A0B2RUS1_GLYSO)	2.71714	58	381	1.19e-09	1.99114	29	113	7.75e-06	0.683058	46	74	0.157016	1.41911	68	182	0.00268248	1.21667	29	68	0.00699744	1.34	81	204	0.00461813	0.99131	39	78	0.0353888	0.721411	34	56	0.130043	0.342253	119	150	0.55072	1.41675	34	90	0.00181907
Solyc04g007800	Calcium-dependent lipid-binding (CaLB domain) family protein (AHRD V3.3 *** AT1G70810.1)	3.31539	1	1	0.0433485	1.57498	1	1	0.0507908	2.24844	1	1	0.0443021	0.47882	1	1	0.632377	2.88674	1	2	0.000492933	1.73211	1	2	0.0283819	0.95509	3	6	0.0166778	0.93719	2	3	0.0449899	1.7541	1	2	0.00747262	1.07718	2	3	0.0297823
Solyc04g009130	Nbs-lrr resistance protein (AHRD V3.3 *** A0A061FZT5_THECC)	1.28685	1	3	0.000885974	0.903372	1	2	0.0136001	1.39661	2	3	9.51e-05	0.572719	2	2	0.163887	1.55529	1	2	0.000505452	0.423638	2	3	0.299894	0.239828	3	3	0.545932	-0.0513105	3	3	0.9042	0.59812	2	3	0.124786	0.726958	2	2	0.0633762
Solyc04g024780	LOW QUALITY:DUF1645 family protein (AHRD V3.3 *** G7K1D1_MEDTR)	2.69009	1	2	0.0380242	3.01466	1	1	0.0933499	3.594	1	1	0.0397278	1.07658	1	1	0.458127	1.71134	1	1	0.22356	1.57338	1	1	0.247179	2.1198	1	1	0.297801	3.43047	1	1	0.0515245	-0.237723	1	1	NA	3.93997	1	1	0.0234918
Solyc08g082610	DCD (Development and Cell Death) domain protein (AHRD V3.3 *** AT5G42050.1)	1.47773	65	179	1.73e-05	1.49356	50	141	7.41e-06	0.912732	57	106	0.00763852	1.10197	82	176	0.00184155	0.923995	67	126	0.00610352	0.718646	119	195	0.051048	0.691816	106	171	0.0512698	0.493999	93	131	0.168948	0.543002	135	196	0.16412	0.4854	131	183	0.183639
Solyc06g062370	Acid phosphatase-like protein 1 (AHRD V3.3 *** V9MHL3_9ROSA)	1.23765	470	1108	0.000552366	2.27736	347	1682	1.22e-11	0.799128	598	1040	0.0234273	1.52521	613	1762	1.86e-05	2.55638	237	1391	1.59e-14	1.79532	124	430	1.03e-07	3.15945	137	1216	1.6e-22	1.80849	215	751	6.74391e-08	1.80908	309	1081	2.66e-07	3.593	58	699	1.2e-28
Solyc06g066820	Le3OH-13b-hydroxylase	2.61929	1	1	0.0436773	0.777579	1	1	0.614411	3.33762	1	1	0.00968284	1.65031	1	1	0.171696	1.51507	1	1	0.186848	3.71124	1	2	0.00520857	2.48105	1	1	0.0959945	3.03346	1	3	0.00378384	5.51044	1	2	0.00234712	-0.441048	1	1	0.747274
Solyc09g084480	Type I serine protease inhibitor (AHRD V3.3 *** E0WCF2_SOLTU)	1.03749	511	1049	0.0332472	2.13806	310	1362	8.01e-07	0.368739	812	1049	0.469092	1.3133	624	1550	0.00453081	2.02163	406	1648	2.87e-06	2.22375	400	1867	2.55e-07	2.88492	297	2192	5.72e-12	0.990284	2017	4006	0.0275804	2.07964	466	1970	5.02e-06	2.75563	287	1936	9.78e-11
Solyc03g098780	Cathepsin D Inhibitor	1.31353	627	1558	0.00032197	1.43855	1181	3201	3.54e-05	0.118674	2102	2282	0.803534	1.0171	1732	3504	0.00615873	1.20062	1166	2679	0.000549015	1.10218	452	971	0.00274249	1.93564	995	3806	1.3e-08	0.966369	1913	3737	0.00661549	1.7457	1180	3957	1.54e-06	1.97709	662	2606	9.31e-09
Solyc07g048070	Auxin induced-like protein (AHRD V3.3 *** A0A0K9NX81_ZOSMR)	1.02722	1	3	0.0141021	0.769339	2	2	0.0359053	1.6373	1	2	0.000207516	0.231376	2	2	0.604445	0.594639	1	2	0.201641	0.261771	4	4	0.486767	0.757878	2	4	0.0305824	0.896939	2	3	0.0119703	-0.541099	6	4	0.102512	0.068592	3	3	0.874678
Solyc07g066160	LOW QUALITY:Tapetum-specific zinc finger protein 1 (AHRD V3.3 *** P93716_PETHY)	3.64465	1	1	0.018288	2.29468	1	1	0.0843192	3.60493	0	1	0.0336812	-0.0653229	1	1	0.984575	1.46243	1	1	0.392023	0.898581	1	1	0.410448	0.686693	1	1	0.556876	2.22544	1	1	0.029868	0.687142	1	1	0.64136	0.42151	1	1	0.705704
Solyc02g073580	NA	3.82951	#N/A	#N/A	0.0259974	4.73418	#N/A	#N/A	0.00198266	1.10068	#N/A	#N/A	0.586194	2.60784	#N/A	#N/A	0.044049	3.68694	#N/A	#N/A	0.0176785	2.78785	#N/A	#N/A	0.0512189	2.80134	#N/A	#N/A	0.01975	1.22594	#N/A	#N/A	0.527326	3.3924	#N/A	#N/A	0.00620064	1.9172	#N/A	#N/A	0.099013
Solyc09g005570	ALC-interacting protein (AHRD V3.3 *-* G7JN31_MEDTR)	2.8369	1	3	0.00035315	1.1194	1	1	0.21471	2.01185	1	1	0.0261019	1.2094	1	2	0.125833	2.00433	1	1	0.0254202	1.8897	1	3	0.0087618	1.25319	1	1	0.14102	0.7546	1	2	0.347119	-0.395607	3	2	0.644698	0.72187	1	2	0.373852
Solyc04g005050	matrix metalloproteinase	2.18137	#N/A	#N/A	1.59e-05	1.78962	#N/A	#N/A	0.000314984	0.76734	#N/A	#N/A	0.156801	1.34072	#N/A	#N/A	0.0106628	1.22991	#N/A	#N/A	0.0157105	1.51066	#N/A	#N/A	0.00344967	1.8418	#N/A	#N/A	0.000231261	1.37039	#N/A	#N/A	0.00767995	0.372638	#N/A	#N/A	0.553619	1.93148	#N/A	#N/A	0.000115926
Solyc05g009010	Protein kinase family protein (AHRD V3.3 *-* AT5G38210.1)	2.0574	#N/A	#N/A	2.55e-06	1.42561	#N/A	#N/A	0.00132372	0.461668	#N/A	#N/A	0.346859	1.38903	#N/A	#N/A	0.00197591	0.717508	#N/A	#N/A	0.10879	1.55817	#N/A	#N/A	0.000171376	1.29755	#N/A	#N/A	0.00189047	0.858747	#N/A	#N/A	0.0444172	0.690669	#N/A	#N/A	0.141257	1.05226	#N/A	#N/A	0.0124274
Solyc10g005220	RING/U-box superfamily protein (AHRD V3.3 *-* A0A061DVK0_THECC)	1.28849	1	1	0.027967	0.700793	1	1	0.217182	1.28336	1	1	0.0219674	-0.139272	1	1	0.8467	-0.264542	1	1	0.660786	-1.81885	7	2	2e-06	-1.8103	7	2	1.47e-06	-0.869086	2	1	0.0435615	-0.327877	5	4	0.491297	-1.07431	7	4	0.00505521
Solyc10g006750	ABC-2 and Plant PDR ABC-type transporter family protein (AHRD V3.3 --* AT4G15233.8)	1.59837	1	1	0.0194956	0.952623	1	1	0.108332	1.83752	1	1	0.00989914	0.153216	1	1	0.856329	0.562497	1	1	0.413984	1.30997	1	1	0.0466302	0.488225	1	1	0.506204	0.772798	1	1	0.243125	0.520524	1	1	0.50604	0.0449239	1	1	0.961188
Solyc08g081540	1-aminocyclopropane-1-carboxylate synthase 1A	1.84556	#N/A	#N/A	5.62e-07	1.46416	#N/A	#N/A	0.000503864	0.878061	#N/A	#N/A	0.0435585	1.08234	#N/A	#N/A	0.00668875	1.02803	#N/A	#N/A	0.0141071	0.535799	#N/A	#N/A	0.164374	-0.186807	#N/A	#N/A	0.682664	-0.782771	#N/A	#N/A	0.0506861	0.108954	#N/A	#N/A	0.824413	-0.309831	#N/A	#N/A	0.44707
Solyc01g095340	NA	2.38742	0	0	0.00356883	2.15514	0	1	0.00481309	1.72169	0	0	0.0291681	0.318203	0	0	0.759768	2.76964	0	1	0.000250875	2.55024	0	0	0.00137786	2.5706	0	0	0.000841201	2.71189	0	1	0.000396837	2.17721	0	0	0.0100535	3.1198	0	0	4.54e-05
Solyc01g006730	Calcium-dependent protein kinase (AHRD V3.3 *** H6UM43_TOBAC)	2.68478	1	1	0.00824467	1.70425	1	2	0.000164784	1.23465	1	1	0.0175677	0.90686	1	2	0.0365929	1.04026	1	1	0.0532755	-1.1762	2	1	0.0108027	0.463245	2	3	0.277404	0.484242	1	2	0.307483	0.143773	3	3	0.778753	-0.41356	2	1	0.379257
Solyc01g098670	Kinesin-like protein (AHRD V3.3 *-* K4B0Q4_SOLLC)	2.08545	1	4	0.000568926	1.76384	1	2	0.0127669	1.99504	1	3	0.00146112	0.129983	2	2	0.880232	0.753484	1	1	0.303069	-1.39963	3	2	0.0213877	-1.15418	4	2	0.0403379	1.17728	1	2	0.0923501	-2.27993	13	3	1.14e-05	-1.55542	3	2	0.00621634
Solyc01g107820	TOMATO WOUND-INDUCED 1	1.93722	1	4	0.00675298	3.59501	1	5	1.88e-07	2.45365	1	3	0.000507674	1.24311	2	4	0.0802599	2.2258	2	6	0.000516337	2.06259	5	18	0.00150293	2.36369	4	21	0.000146285	2.49275	4	18	6.4326e-05	2.14283	4	16	0.00162391	0.921168	7	14	0.171335
Solyc02g031790	Receptor-like protein kinase (AHRD V3.3 *** RPK1_IPONI)	1.63682	1	2	0.00013649	1.03439	2	4	0.00127171	1.01614	2	3	0.00391797	0.628001	2	4	0.0714615	0.608462	2	2	0.104604	1.75043	1	2	0.000718386	0.515764	2	3	0.146465	0.222551	1	2	0.637637	0.222906	2	3	0.607017	0.649878	2	3	0.0716111
Solyc02g068820	Leucine-rich receptor-like protein kinase family protein (AHRD V3.3 *** AT5G46330.2)	1.62729	1	4	1.99e-05	1.70596	2	4	1.62e-06	1.59067	3	7	3.91e-06	0.982734	3	5	0.00795103	1.33906	3	6	8.68e-05	0.637614	1	2	0.170047	0.813034	2	4	0.0288339	0.440269	3	4	0.245017	0.413706	3	3	0.331939	0.192996	5	5	0.645614
Solyc02g072400	NA	1.88814	1	1	0.00116142	1.38467	1	2	0.00134805	1.6645	1	2	0.000195517	0.335771	1	1	0.571217	1.08427	1	2	0.0160972	-0.215251	1	1	0.755078	0.351052	2	2	0.49111	0.694323	1	2	0.139425	-0.915137	4	2	0.0457162	0.0547931	2	2	0.929375
Solyc02g081890	Core-2/I-branching beta-1.6-N-acetylglucosaminyltransferase family protein. putative (AHRD V3.3 *** A0A061GH16_THECC)	2.32174	1	2	0.0029408	1.66138	1	2	0.010197	2.16473	1	2	0.00347538	-1.1727	2	1	0.0730902	2.56817	1	1	0.0035409	-1.24819	40	17	0.0204442	-0.16264	20	18	0.811742	-0.076435	6	5	0.912039	-0.512499	51	36	0.403518	-0.411048	26	20	0.483742
Solyc02g084260	ATP-dependent clp protease ATP-binding subunit clpx (AHRD V3.3 *-* E5GBA0_CUCME)	2.12205	1	5	0.00801062	4.47259	0	2	0.00303157	1.24084	4	8	0.0347159	0.406327	4	5	0.590417	1.81546	2	5	0.00782055	1.40176	1	3	0.104127	1.68207	1	1	0.291964	0.810362	6	11	0.150943	1.31846	2	4	0.0849919	1.25274	2	4	0.075378
Solyc03g006470	CBS domain-containing protein (AHRD V3.3 *** A0A061GEK1_THECC)	1.48342	1	1	0.0246972	2.21061	1	1	0.00199086	2.26945	1	1	0.0227519	0.113669	1	1	0.902376	1.63689	1	1	0.0162339	-1.24475	3	2	0.00959626	-0.368424	1	1	0.563133	0.23759	1	1	0.730023	-0.402736	2	2	0.473081	0.0424601	2	2	0.952652
Solyc04g025550	Outer arm dynein light chain 1 protein (AHRD V3.3 --* AT1G48540.3)	1.32502	2	4	0.0011738	0.76432	1	2	0.0847271	1.09006	2	4	0.00512795	0.757235	1	2	0.132987	-0.112124	0	0	0.976397	0.937919	1	2	0.063482	0.829284	1	1	0.221307	0.266261	2	2	0.590085	0.46618	1	1	0.455182	0.0379768	0	0	0.99278
Solyc03g026270	CBF	3.89944	1	4	0.00110702	5.83838	1	3	0.000137773	5.44863	0	1	0.00143837	1.83169	1	1	0.151595	2.00801	1	1	0.193424	2.6068	1	2	0.0303111	4.07745	1	2	0.00393789	2.94016	1	1	0.0766657	0.793202	1	1	0.582298	3.07353	1	1	0.0173359
Solyc03g078370	Serine/threonine-protein kinase (AHRD V3.3 *** K4BHR6_SOLLC)	3.11251	1	2	0.000200042	3.78828	1	1	8.65e-05	2.43149	1	1	0.00408738	1.23769	1	1	0.132223	2.25033	1	1	0.00426711	1.95608	1	2	0.00498151	3.12682	1	3	5.06e-06	1.39879	1	1	0.0478523	0.819601	1	2	0.30175	1.20765	1	2	0.0825203
Solyc05g053980	NA	1.12552	2	4	9.09e-05	0.677347	2	4	0.0142176	1.27899	2	4	5.5e-06	0.737592	2	3	0.0168146	0.59442	2	3	0.0485077	0.893468	3	4	0.00183541	0.312236	4	4	0.305439	0.813425	3	5	0.00304985	0.416726	2	3	0.209066	0.591586	3	4	0.0384067
Solyc03g120650	GDP-mannose pyrophosphorylase	2.04518	1	2	0.00620934	2.72579	1	2	0.000214013	3.93614	1	2	0.000160627	0.72046	1	1	0.39521	3.58625	1	1	0.000542295	-1.96734	7	2	0.00293837	-1.15308	3	2	0.0965038	0.128281	1	1	0.885459	-1.44342	7	3	0.0393393	-1.84325	5	2	0.00462903
Solyc04g005600	MYB-related transcription factor (AHRD V3.3 *-* A0A059PRK4_SALMI)	4.08721	1	5	1.97e-06	2.02675	1	2	0.0138288	1.69601	2	4	0.0130385	0.929047	1	2	0.289956	1.19949	1	2	0.121232	0.0280621	1	1	0.99494	0.402449	1	1	0.762884	-1.0492	1	1	0.563055	-0.0427664	1	1	0.986277	-0.337713	1	1	0.751005
Solyc08g016770	Histidine decarboxylase (AHRD V3.3 *** W0KR26_TOBAC)	1.71316	2	6	0.00158119	0.996368	2	3	0.0640621	1.33645	1	3	0.0176949	0.294048	2	3	0.668248	0.489364	2	2	0.416321	1.79521	2	5	0.00106128	2.06174	1	5	0.000143207	3.02516	2	11	2.08177e-09	1.84865	1	3	0.00228685	1.33626	1	2	0.0302535
Solyc08g066620	cystathionine beta-lyase (AHRD V3.3 *-* AT3G57050.5)	1.18197	2	4	0.00377354	0.957088	4	7	0.00510102	1.65912	3	8	2.19e-06	0.710001	6	9	0.0462973	2.42461	2	8	3.71e-11	0.630165	2	3	0.153461	0.829927	4	6	0.0222172	1.13899	3	7	0.00110735	0.740786	6	9	0.0462946	1.22438	3	7	0.000446095
Solyc04g007620	LOW QUALITY:mediator of RNA polymerase II transcription subunit (AHRD V3.3 *** AT2G01300.1)	4.99554	1	3	0.000354311	4.8619	0	1	0.0016247	3.3513	1	1	0.0375912	0.912615	1	1	0.383883	1.61545	1	1	0.230136	1.65412	1	2	0.0493481	0.65424	1	1	0.495113	0.627696	1	1	0.640935	0.614043	1	1	0.556405	1.27365	1	2	0.146692
Solyc09g075320	RING/U-box superfamily protein (AHRD V3.3 *** AT4G15975.1)	1.36734	2	5	0.00186081	0.269044	2	2	0.622405	1.50011	1	2	0.00458187	0.681227	2	3	0.181225	0.717871	1	2	0.190084	0.803054	3	5	0.07561	0.349784	2	3	0.502721	-0.386201	3	2	0.443118	0.166972	3	3	0.777525	0.224996	3	3	0.673089
Solyc11g056620	Cobyric acid synthase (AHRD V3.3 *** A0A1D1YI90_9ARAE)	1.00409	2	4	0.0138515	0.628276	1	1	0.255566	1.21057	1	3	0.00549655	0.719757	1	2	0.189743	2.41897	1	2	3.92e-06	0.463179	2	3	0.330358	1.30471	1	2	0.00459554	1.22927	1	2	0.00565317	0.10206	2	2	0.869587	1.35735	1	2	0.00275119
Solyc05g054010	NBS-LRR resistance protein-like protein (AHRD V3.3 *** A1Y9R1_SOLLC)	1.60365	1	2	6.37e-06	1.62186	1	2	1.05e-05	1.32634	1	2	0.000175571	0.763317	2	3	0.0168053	0.443096	1	1	0.50359	1.25386	1	2	0.000410465	1.09673	1	2	0.0024005	1.13021	1	2	0.000708431	1.00883	1	2	0.00338489	0.824007	1	1	0.142998
Solyc00g005040	Potassium channel (AHRD V3.3 *-* D0EM91_9ROSI)	1.28156	3	7	0.0343635	0.61571	4	6	0.269322	1.17946	3	7	0.0362472	0.00351813	5	5	0.997413	0.22355	5	5	0.729669	0.00277757	3	3	0.997533	0.287233	5	6	0.66412	-0.0959352	4	4	0.895174	0.346931	4	4	0.632169	-0.0430957	5	4	0.95872
Solyc06g008760	Glutaredoxin (AHRD V3.3 *** B3F8F2_SOLTU)	2.85254	1	1	0.00304747	1.31856	1	1	0.0415643	1.73989	1	1	0.0130238	1.70051	1	1	0.170943	0.849671	0	1	0.722401	0.325212	9	11	0.246205	1.13792	10	20	6.93e-07	0.528536	12	17	0.0254299	0.918156	3	6	0.00381482	2.89483	0	1	0.0876006
Solyc06g069740	EF hand calcium-binding family protein (AHRD V3.3 *** G7K424_MEDTR)	2.73673	1	3	0.00445695	4.68318	1	2	0.00239736	3.74501	1	1	0.0196371	1.56603	1	2	0.106564	2.29192	1	2	0.0322568	2.48185	1	5	0.00381682	3.47818	1	3	0.00165995	0.0768642	2	2	0.947432	0.765788	3	4	0.406742	1.26697	1	3	0.144926
Solyc06g074240	Beta-carotene	1.49274	1	3	0.00261132	1.30411	2	3	0.00324963	1.40373	1	2	0.0056903	0.743076	2	3	0.135255	1.21079	1	2	0.0110152	0.593066	4	6	0.200955	0.482029	4	5	0.297095	0.769014	4	7	0.065351	-0.0362247	4	4	0.955862	0.041451	4	4	0.94738
Solyc02g089490	Plant Tudor-like RNA-binding protein (AHRD V3.3 --* AT4G32440.3)	1.09879	3	5	0.000352092	0.729551	4	6	0.0118215	1.31202	3	6	6.59e-06	0.64859	4	6	0.038872	1.21224	3	7	2.57e-05	0.634815	5	8	0.0429796	0.546679	7	10	0.0721432	0.787078	6	10	0.00663638	0.711281	6	9	0.0261144	0.735636	7	11	0.0115235
Solyc08g066770	Ankyrin repeat family protein. putative (AHRD V3.3 *** A0A061GJP2_THECC)	1.26932	1	3	0.0157999	1.59337	1	2	0.00143722	2.11113	1	2	0.000770866	0.497503	2	2	0.381628	1.11302	1	2	0.0375672	1.07363	1	2	0.057546	1.41631	1	2	0.00728406	1.13835	1	2	0.0351552	0.462559	2	2	0.426017	0.275557	2	2	0.639394
Solyc09g014710	Kinase. putative (AHRD V3.3 *** B9RE26_RICCO)	1.56794	1	1	0.0103022	1.25432	1	1	0.0179159	1.20309	1	1	0.0108329	0.889301	1	1	0.199779	0.469552	1	1	0.495268	2.26779	1	1	0.000106501	1.07558	1	1	0.0268119	1.90339	1	3	4.23124e-07	0.759157	1	1	0.267004	1.12634	1	1	0.0512378
Solyc09g057680	Receptor-like kinase (AHRD V3.3 *** C0SW32_SOYBN)	1.51138	1	2	0.000523851	1.46033	1	2	0.000268705	1.99568	1	2	1.72e-06	0.715489	1	2	0.108199	0.884774	1	2	0.0280114	0.67069	2	2	0.113318	0.364794	2	3	0.385946	0.666291	3	4	0.0693747	0.782673	2	2	0.0695741	0.0917687	2	2	0.856149
Solyc10g084030	LOW QUALITY:Antiviral protein alpha (AHRD V3.3 --* RIPA_PHYAM)	3.32332	1	7	0.000875896	2.91964	1	2	0.0430663	3.79798	0	1	0.0203156	1.73136	1	2	0.144423	1.62888	1	1	0.230487	0.59098	2	2	0.616551	3.89519	0	1	0.0187291	0.960081	1	1	0.605118	-1.54326	2	1	NA	4.47057	0	2	0.00520582
Solyc11g020260	Receptor-kinase. putative (AHRD V3.3 *** B9SUC9_RICCO)	2.4632	1	1	0.0399135	1.877	1	1	0.0217424	2.32993	1	1	0.00846804	-0.993037	1	0	0.711417	-0.112124	0	0	0.976397	-0.263994	1	1	0.78339	0.603186	1	2	0.449267	1.27721	1	1	0.100243	-0.0594923	0	0	0.985991	0.999772	0	1	0.689426
Solyc12g096920	Disease resistance protein (CC-NBS-LRR class) family protein (AHRD V3.3 *** G7IID2_MEDTR)	1.15031	1	1	0.033371	1.13059	1	1	0.0126903	1.53296	1	1	0.0154447	0.373939	1	1	0.458329	0.0937072	1	1	0.87429	0.655181	1	1	0.150594	0.490079	1	1	0.235831	-0.209386	1	1	0.714953	-0.0919475	1	1	0.860938	-0.219636	1	1	0.645758
Solyc06g006060	Leucine-rich repeat receptor-like kinase (AHRD V3.3 *-* F2WB30_9ROSI)	1.34173	3	7	0.0255951	0.334174	3	3	0.637917	1.59344	3	10	0.00194072	-0.321021	3	3	0.695796	0.897355	3	4	0.145255	1.14251	2	3	0.137246	1.22795	2	3	0.127109	1.24007	2	4	0.0598103	0.456616	1	2	0.702444	1.1984	1	2	0.192073
Solyc12g100150	LOB domain-containing protein. putative (AHRD V3.3 *** B9RI26_RICCO)	2.03973	1	1	0.0368978	2.82747	1	2	0.000893253	2.67694	1	2	0.00171562	0.965679	1	1	0.354782	1.61161	1	2	0.0183921	1.85188	2	5	7.83e-05	1.62998	2	4	0.000741722	1.55635	2	4	0.000998791	1.51127	2	4	0.0056132	1.25513	2	4	0.0060845
Solyc06g035560	MADS-box transcription factor (AHRD V3.3 *-* G7L1F7_MEDTR)	1.14733	3	5	0.00950363	0.368735	4	5	0.373548	1.35724	2	3	0.0131334	0.969061	4	8	0.00891851	1.84448	2	7	7.62e-06	1.26127	3	6	0.00343286	0.942018	4	8	0.00974398	0.270507	3	4	0.577372	0.575526	8	11	0.10897	0.840243	5	8	0.0183918
Solyc00g209460	GDSL esterase/lipase (AHRD V3.3 *-* A0A0B2QVH8_GLYSO)	1.05876	2	3	0.0303974	1.2908	2	3	0.00256297	1.42225	1	2	0.00510386	-0.161774	2	2	0.806466	1.55918	1	2	0.00650105	-2.28127	23	5	1.11e-11	-1.40609	16	6	4.33e-05	-0.637077	3	2	0.144707	-1.10001	13	7	0.00375698	-1.39747	10	4	0.000111176
Solyc08g006500	glutamate receptor-like 2.6	1.29459	3	7	2.73e-07	0.64835	3	4	0.0125679	1.40352	1	2	3.1e-05	0.687268	4	6	0.00741641	1.09256	2	4	5.12e-05	1.10623	3	6	9.62e-06	0.739337	3	5	0.00376394	0.850164	2	4	0.00150917	0.844502	5	8	0.00095991	0.959914	2	4	0.000268535
Solyc01g007020	U-box domain-containing family protein (AHRD V3.3 *** B9IIK9_POPTR)	1.94856	2	6	0.0005285	2.90932	1	2	2.38e-05	2.36011	1	4	9.62e-05	1.10671	2	5	0.0562272	1.52965	1	3	0.0106235	1.27321	2	5	0.0279589	1.21807	1	2	0.0532458	1.87132	1	2	0.00442989	0.288187	3	3	0.688291	1.72487	1	3	0.00344532
Solyc01g104740	Multiprotein-bridging factor. putative (AHRD V3.3 *** B9RKT7_RICCO)	2.70157	2	13	0.0249575	5.0305	2	63	2.77e-06	3.96711	2	17	0.000362412	1.14028	4	8	0.372638	0.819273	2	4	0.51961	2.48479	3	16	0.034748	4.51899	4	79	2.23e-05	2.6975	4	21	0.0142001	2.15983	3	13	0.0795521	4.15977	4	58	0.000111934
Solyc10g007880	Cytochrome P450 (AHRD V3.3 *** A9ZT56_COPJA)	1.0016	3	5	0.000386872	0.829015	3	5	0.000862204	1.1204	3	6	1.03e-05	0.746354	3	5	0.00602371	1.2912	2	5	1.6e-06	0.912337	2	4	0.002545	1.27657	3	5	1.5e-06	0.820674	3	5	0.00171081	0.3867	4	5	0.191052	1.26009	2	4	5.34e-06
Solyc11g006220	Myosin XI. putative (AHRD V3.3 *** B9S7I4_RICCO)	1.1029	3	5	2.67e-06	0.967389	4	7	9.02e-06	1.00564	3	6	8.12e-06	0.531976	4	5	0.026941	0.893721	2	4	0.000120064	0.750701	3	6	0.00145114	0.5028	5	7	0.0296993	0.269204	5	5	0.268891	0.28453	6	7	0.27589	0.647662	3	5	0.00494151
Solyc01g109420	Flavoprotein wrbA (AHRD V3.3 *** A0A0B0MNA5_GOSAR)	1.05295	2	3	0.0292477	1.51693	2	4	0.000250562	1.61934	1	2	0.00282405	0.858731	2	3	0.0526634	1.24315	2	4	0.00249483	0.226666	4	4	0.634961	1.05003	2	4	0.0102538	1.26807	2	4	0.00204943	0.91326	2	4	0.0420122	0.637326	2	4	0.130332
Solyc02g084280	Nuclear pore complex protein Nup98b (AHRD V3.3 *-* W6JLG1_NICBE)	1.426	2	3	0.0115122	2.21112	1	2	0.00120663	1.06663	5	9	0.00509983	0.408208	5	6	0.372613	0.469368	3	5	0.298205	0.22148	18	21	0.596742	-1.00271	19	10	0.00369971	-0.660813	21	14	0.0536884	1.26856	10	24	0.000430093	-1.0208	42	21	0.00156903
Solyc02g088650	Pentatricopeptide repeat-containing protein (AHRD V3.3 *** A0A0B2RWF1_GLYSO)	1.05431	2	4	0.000189508	1.15676	2	5	8.12e-06	1.42454	2	5	1.77e-07	0.958284	3	5	0.000389227	1.48894	2	5	2.06e-08	1.22339	2	3	8.6e-05	1.60756	2	4	1.34e-08	0.988451	2	3	0.000830294	0.690626	3	4	0.0191593	1.67796	1	4	1.93e-08
Solyc03g122100	3-oxoacyl-[acyl-carrier-protein] synthase (AHRD V3.3 *-* A0A072V6B8_MEDTR)	1.45825	2	5	0.000507635	2.08374	2	6	5.39e-08	1.60265	2	5	5.64e-05	0.472211	3	4	0.268113	1.72517	1	4	8.31e-05	-1.47455	13	5	1.71e-05	-0.57283	10	7	0.117003	0.398039	3	4	0.336977	-0.935351	22	12	0.00847643	-0.953884	11	6	0.00581711
Solyc04g054690	ascorbate oxidase	3.53029	2	20	3.14e-06	4.5281	1	7	1.76e-08	2.86993	1	3	0.000471207	1.45902	4	9	0.0697327	3.28138	1	4	3.83e-05	2.13237	2	8	0.00711326	3.13147	1	5	6.26e-05	2.50047	1	4	0.001635	-0.354752	8	6	0.722008	1.84788	2	6	0.0167724
Solyc05g008310	Serine/threonine-protein kinase (AHRD V3.3 *** M1D081_SOLTU)	1.0749	2	3	0.00664119	1.08441	2	5	0.00181302	1.39264	2	5	9.17e-05	0.785326	2	4	0.0402128	1.23002	2	5	0.000387754	0.898693	2	3	0.026515	1.34635	2	5	0.000127172	0.698708	2	3	0.0612403	0.842668	2	4	0.034214	1.20317	3	5	0.000615113
Solyc06g051840	Solanum lycopersicum Cytokinin Response Factor 6	1.35415	2	4	0.000236851	1.40643	2	3	0.000110607	1.07137	2	3	0.0045643	0.946559	2	3	0.0145918	0.617909	2	2	0.124734	0.366788	2	3	0.410273	0.0866838	2	2	0.877697	0.182689	2	2	0.694192	0.291189	2	2	0.548595	0.1482	2	2	0.754854
Solyc07g056190	Heavy metal transport/detoxification superfamily protein. putative (AHRD V3.3 *** A0A061DNE7_THECC)	3.07708	2	11	0.010139	6.51624	0	2	0.000151179	4.12821	1	1	0.0217421	2.57319	1	2	0.0507168	3.43481	1	3	0.00912923	2.35764	3	15	0.0452362	1.97912	1	2	0.142596	3.57642	1	3	0.00679992	0.678247	1	2	0.649545	2.93075	1	3	0.0189569
Solyc09g018220	Tobacco mosaic virus resistance-2	1.24603	2	4	5.43e-06	1.00924	3	5	4.13e-05	1.14714	2	5	5.22e-06	0.908451	2	3	0.00115976	1.68995	1	3	9.56e-09	0.794259	3	5	0.00265858	0.848957	4	6	0.000451107	1.08588	3	6	6.59953e-06	0.857846	3	5	0.00165736	1.48916	2	4	2.52e-08
Solyc11g056620	Cobyric acid synthase (AHRD V3.3 *** A0A1D1YI90_9ARAE)	1.05375	2	4	0.0107146	1.362	1	1	0.00580227	1.4912	1	3	0.000875414	0.883138	1	2	0.113614	1.80221	1	2	0.000201358	0.606113	2	3	0.186594	1.54829	1	2	0.00104932	0.931922	1	2	0.0406357	0.122416	2	2	0.847867	1.75643	1	2	0.000207662
Solyc00g027770	Pectinesterase (AHRD V3.3 *** A0A0V0I597_SOLCH)	1.14959	3	6	0.0205913	1.3396	3	7	0.00186977	1.25475	3	6	0.00936524	0.847612	3	5	0.108837	1.26203	3	6	0.00734807	0.920049	4	6	0.0580004	0.837658	2	4	0.139422	0.702793	3	4	0.189634	0.712404	2	4	0.243642	1.09375	3	5	0.0237694
Solyc01g007220	Late embryogenesis abundant (LEA) hydroxyproline-rich glycoprotein family (AHRD V3.3 *** AT3G52470.1)	1.10564	3	7	0.00159994	1.47639	2	5	2.32e-05	1.70029	2	4	1.62e-05	0.733904	3	5	0.0415277	0.844229	3	5	0.0124651	1.2099	10	23	4.49e-05	0.713222	11	18	0.0195862	1.17296	8	18	7.21281e-05	-0.00765787	12	12	0.987893	0.365927	13	16	0.26015
Solyc01g067160	DNA topoisomerase 4 subunit B (DUF810) (AHRD V3.3 --* AT4G11670.4)	1.13325	3	6	0.000938304	1.35188	4	10	5.69e-06	1.46817	3	7	7.81e-06	0.975283	3	7	0.00380773	0.942434	3	6	0.00382357	0.586858	2	3	0.151766	1.30526	2	5	0.000415763	1.06677	2	5	0.00176709	0.968542	3	4	0.00923548	1.52971	2	4	5.13e-05
Solyc03g097870	Bidirectional sugar transporter SWEET (AHRD V3.3 *** K4BJK4_SOLLC)	2.18587	3	14	2.28e-05	1.9218	1	3	0.000615211	3.0248	1	4	1.53e-06	0.700933	3	5	0.231252	4.16767	4	59	3.61e-18	1.11932	80	173	0.0313835	0.548608	52	76	0.31671	1.06388	49	101	0.0309231	1.15844	33	74	0.0316788	1.90353	65	241	7.01e-05
Solyc04g025430	NA	1.1795	3	5	0.00142026	1.29423	3	7	0.000110991	1.62585	2	6	3.75e-06	0.953746	2	4	0.0116361	1.61537	2	5	6.23e-06	0.845757	2	4	0.0296687	1.10064	2	4	0.00235181	1.38658	3	6	5.1327e-05	0.870083	2	4	0.0298397	1.30241	2	3	0.00055642
Solyc04g040210	cysteine-rich TM module stress tolerance protein (AHRD V3.3 *** AT5G04080.1)	1.21748	3	6	0.00720794	1.68229	3	7	4.9e-05	1.62109	3	8	0.000137578	0.757871	5	9	0.0599699	1.68495	6	17	1.49e-06	1.10916	11	24	0.00111046	0.761142	13	22	0.0250973	0.611687	19	28	0.0625486	0.473018	16	23	0.208256	0.47466	25	35	0.15683
Solyc04g064650	Pentatricopeptide repeat-containing protein (AHRD V3.3 *** A0A103XXL8_CYNCS)	1.05069	3	5	0.000418808	1.11648	4	8	1.38e-05	1.16838	2	5	5.6e-05	0.980187	4	7	0.000481235	1.2704	3	7	2.66e-06	1.19114	2	3	0.000253166	1.45524	3	6	1.37e-07	1.02308	2	3	0.00114144	0.418755	4	6	0.177	1.2609	2	5	1.04e-05
Solyc04g079250	Patatin (AHRD V3.3 *** K4BV09_SOLLC)	3.58426	3	29	8.48e-10	3.01581	2	15	2.46e-07	1.72507	5	15	0.00310147	1.0736	4	9	0.0927251	1.64675	3	8	0.00529499	2.06021	3	10	0.00079216	1.82686	3	9	0.00227266	0.492993	4	6	0.463309	0.0202132	4	4	0.984177	0.543132	4	5	0.426866
Solyc05g052750	Alpha/beta hydrolase related protein (AHRD V3.3 *** A0A061FLN1_THECC)	1.34941	3	8	0.00124893	1.15225	3	5	0.00480409	1.56001	2	5	0.000331489	0.843799	4	6	0.0497806	0.608833	3	5	0.157566	0.997735	6	12	0.0133589	0.789654	5	8	0.0548495	0.533583	5	7	0.202345	-0.253653	7	6	0.611144	0.461239	5	6	0.290373
Solyc06g009110	Eukaryotic aspartyl protease family protein (AHRD V3.3 *** AT4G33490.2)	2.78961	3	16	4.13e-10	1.47475	5	13	0.00063507	1.25886	3	7	0.00590894	0.877946	4	8	0.0675365	0.904779	2	4	0.0566847	1.07029	10	21	0.0204317	0.211647	16	19	0.700351	0.108336	9	9	0.846094	0.280321	12	14	0.617309	0.131128	10	11	0.819282
Solyc04g076990	Receptor protein kinase CLAVATA1. putative (AHRD V3.3 *** B9R6R4_RICCO)	1.14247	8	17	0.0219881	0.897137	8	15	0.0520917	1.21412	9	21	0.00815958	0.788088	11	19	0.113116	2.12515	10	43	1.7e-06	0.894511	14	26	0.0726212	0.955831	17	33	0.0432527	1.43014	16	41	0.00156911	0.596874	17	25	0.265591	0.859507	24	43	0.0689065
Solyc06g083650	GDSL esterase/lipase (AHRD V3.3 *** A0A0B2SFU0_GLYSO)	1.54546	3	8	7.86e-05	1.36925	3	7	0.000253652	2.54882	2	9	1.6e-10	0.235174	9	10	0.603836	1.00952	4	8	0.00635823	1.93696	10	38	1.04e-08	2.39555	8	38	9.12e-13	1.70333	8	26	7.24446e-07	0.632007	18	28	0.109632	1.31689	7	17	0.000205955
Solyc09g014610	S-type anion channel (AHRD V3.3 *** A0A098GMQ9_9ROSI)	2.39651	3	12	1.74e-05	2.72757	2	8	9.44e-07	2.06687	2	5	0.000325913	1.02399	3	5	0.0905205	0.773437	2	3	0.196541	0.692211	3	5	0.280896	1.02158	2	3	0.105219	0.818222	2	3	0.1858	0.376776	4	5	0.593244	1.26138	2	4	0.0329008
Solyc10g006590	transmembrane protein. putative (Protein of unknown function. DUF538) (AHRD V3.3 *** AT3G07470.3)	1.22186	3	6	0.0145815	1.18787	4	8	0.00492361	1.5387	4	9	0.000391112	0.830726	4	8	0.0707735	0.78638	4	6	0.0903301	0.00642177	3	3	0.995066	1.60154	1	3	0.0150102	0.374094	2	3	0.536723	-0.238588	3	3	0.728994	1.53406	1	3	0.0157159
Solyc11g011780	Nonsense-mediated mRNA decay NMD3 family protein (AHRD V3.3 *** B9H0C6_POPTR)	1.05607	3	5	0.000543905	1.13572	3	7	3.24e-05	1.23034	3	6	1.49e-05	0.655315	5	8	0.0227243	1.06023	4	8	7.29e-05	1.12188	5	11	2.55e-05	0.569926	7	10	0.0369132	0.796754	7	11	0.0022834	0.783052	6	10	0.0063114	0.401256	10	12	0.14138
Solyc07g052220	NA	1.41389	13	33	0.000952692	0.642295	10	16	0.150597	1.17303	4	8	0.0322758	0.451614	9	13	0.390979	0.742804	10	16	0.100579	1.31681	11	26	0.00279844	1.68757	6	18	0.000288026	0.0726573	5	5	0.919934	-0.220294	9	8	0.730864	0.842731	6	11	0.0946736
Solyc08g061480	Chalcone--flavonone isomerase (AHRD V3.3 *** A0A1D1XWC4_9ARAE)	1.06988	13	27	1.08e-10	0.939355	14	27	7.91e-09	1.14832	11	24	2.65e-12	0.757823	13	21	1.47e-05	0.586844	12	18	0.00049124	0.552704	14	20	0.00165869	0.931568	14	26	9.31e-09	0.815965	13	23	7.40888e-07	0.509426	16	22	0.00537223	0.174571	14	16	0.364466
Solyc01g102960	Heat-shock protein. putative (AHRD V3.3 *** B9S5K5_RICCO)	3.20028	4	33	0.0221593	5.1105	8	246	4.41e-05	3.34032	4	34	0.00974789	0.240797	16	19	0.901869	0.627876	8	12	0.684258	3.72506	3	29	0.00575981	7.43799	2	210	2.43e-09	2.97618	3	20	0.0225903	4.29775	2	21	0.00234712	3.77295	2	19	0.00382913
Solyc03g097590	Bidirectional sugar transporter SWEET (AHRD V3.3 *** K4BJH6_SOLLC)	1.71984	4	11	9.62e-06	1.76662	1	2	0.000883522	2.72678	1	5	6.47e-08	0.497004	4	5	0.270979	2.78513	4	23	1.59e-14	0.00746536	79	79	0.99494	-0.537175	76	53	0.142336	0.062729	51	53	0.887363	0.0599258	60	62	0.904592	0.114396	83	90	0.793869
Solyc06g036550	LOW QUALITY:3-ketoacyl-CoA synthase 6 (AHRD V3.3 --* AT1G68530.1)	1.086	4	7	0.000291469	1.34977	1	3	7.42e-05	1.33973	4	11	1.38e-06	0.550335	5	6	0.0773444	0.53876	4	6	0.0693527	1.08139	3	5	0.000644035	0.720352	1	2	0.0750992	1.09052	4	8	0.000134406	0.9768	3	6	0.0021678	0.64499	4	6	0.0311051
Solyc06g050810	LURP-one-like protein (AHRD V3.3 *** G7KW19_MEDTR)	2.15985	4	17	7.09e-05	1.87912	2	8	0.00051379	1.68344	2	5	0.00359662	0.461595	6	8	0.470887	1.49805	2	6	0.0070103	1.27261	9	20	0.0218204	1.66593	5	14	0.00171872	1.26496	3	8	0.0218198	0.0583308	11	11	0.942692	1.08919	4	8	0.0517466
Solyc07g052990	LOW QUALITY:Ypt/Rab-GAP domain of gyp1p superfamily protein (AHRD V3.3 --* AT2G43490.5)	1.13726	4	8	0.0082942	1.60968	3	8	6.73e-05	1.31118	3	6	0.00233767	0.280711	4	5	0.578568	0.985924	4	7	0.0154582	0.64259	6	10	0.137163	0.579533	6	9	0.172149	1.50652	3	6	0.000391358	-0.164948	7	7	0.75503	0.456666	5	7	0.297498
Solyc07g055400	Serine/threonine-protein kinase (AHRD V3.3 *-* A0A0D4BT35_SOLPN)	1.24413	4	9	0.0128741	2.9451	3	16	1.34e-10	1.56912	3	7	0.000927971	0.917674	3	5	0.0788383	1.1548	3	5	0.0165673	0.782911	2	3	0.169515	2.09047	2	6	3.61e-05	1.06448	2	3	0.040935	0.145363	2	3	0.841018	0.599025	2	3	0.290597
Solyc08g005610	xyloglucan endotransglucosylase-hydrolase 5	3.13156	4	28	9.45e-09	2.76276	2	13	4.39e-07	1.66183	3	8	0.00294991	0.213004	9	10	0.772627	2.00543	3	10	0.000243288	-0.854976	133	74	0.15672	-0.45065	85	63	0.477711	-1.04995	42	21	0.0582478	-0.3638	170	132	0.598511	-1.01083	137	68	0.0716111
Solyc09g018550	LOW QUALITY:RNA-binding (RRM/RBD/RNP motifs) family protein (AHRD V3.3 --* AT5G46870.2)	1.80409	4	13	0.000654752	1.86402	5	16	0.000187797	1.24806	5	11	0.0156531	0.824499	4	7	0.143404	0.214412	5	5	0.733884	1.00232	4	7	0.0757117	0.39926	4	5	0.517092	0.64994	4	6	0.240595	0.260986	5	5	0.701905	0.60962	3	4	0.288223
Solyc07g054370	F-box family protein (AHRD V3.3 *** T1RU12_SILVU)	1.05703	5	10	0.0248343	1.52713	4	10	0.000328287	1.86923	4	12	1.21e-05	0.941367	4	8	0.0424215	1.86413	4	13	1.02e-05	1.05567	4	8	0.0231225	1.23856	3	7	0.00555231	1.67438	4	11	9.50856e-05	0.752427	5	7	0.129537	1.4207	4	11	0.000971637
Solyc00g049210	Cytochrome c biogenesis FN (AHRD V3.3 *** A0A0C5ART5_HYONI)	0.352333	1	1	0.855029	0.766128	1	1	0.477415	3.19619	1	1	0.0496259	-0.774167	1	1	0.555237	-2.09723	1	1	0.10362	1.83057	1	1	0.150971	0.854333	1	1	0.429767	-1.64233	1	1	0.318403	1.40575	1	1	NA	0.456032	1	1	0.656829
Solyc00g056680	Alpha/beta-Hydrolases superfamily protein (AHRD V3.3 *** A0A061GB30_THECC)	0.544657	2	3	0.264129	0.886159	1	2	0.0370801	1.48301	1	3	0.000478418	0.860609	2	3	0.0446514	1.64401	1	3	0.000176176	-1.44696	11	4	2.33e-05	-0.540418	6	4	0.151578	0.123604	3	3	0.789881	-0.0628813	7	7	0.899389	-0.335775	6	5	0.387096
Solyc11g011080	disease resistance protein (TIR-NBS-LRR class) (AHRD V3.3 *** AT5G17680.1)	1.05721	5	10	0.00442035	1.27876	5	10	0.000188527	1.11921	4	8	0.00137402	0.576153	5	7	0.135967	1.16195	5	11	0.000676697	0.780806	6	9	0.0382093	0.781498	6	9	0.0304859	1.09996	5	10	0.00157929	0.721171	4	7	0.0684008	0.564004	7	10	0.125533
Solyc00g080750	Plastid movement impaired protein (AHRD V3.3 *** A0A072VEV4_MEDTR)	-0.0654895	1	1	0.971036	0.725499	1	1	0.453095	2.21703	1	2	0.00675255	0.303085	1	2	0.765332	2.66347	1	3	0.00051347	0.569536	2	2	0.511315	0.412581	2	2	0.637303	1.07022	2	4	0.135599	0.543585	2	2	0.53768	0.985213	3	6	0.161018
Solyc04g078670	NAC domain protein (AHRD V3.3 *** S5RUW2_9ROSA)	1.24519	6	13	0.0017997	1.43042	7	18	0.000114111	1.01919	6	13	0.00764301	0.987334	6	12	0.013614	0.93406	6	10	0.0141975	0.778696	6	10	0.061135	0.625034	6	9	0.128149	0.799976	6	10	0.0399076	0.721913	7	10	0.0938065	0.920297	6	11	0.0177013
Solyc06g076050	Ankyrin repeat family protein (AHRD V3.3 *** B9GJP4_POPTR)	1.58429	6	16	1.32e-05	1.42193	3	7	0.000110126	1.31347	4	9	0.000347514	0.85053	5	8	0.029349	1.17289	4	7	0.00141691	1.0305	13	26	0.00497766	0.769595	7	11	0.0399837	0.946073	8	15	0.00828371	-0.275811	17	14	0.533479	1.38827	6	14	0.000100465
Solyc09g011660	Adenine nucleotide alpha hydrolases-like superfamily protein (AHRD V3.3 *** AT3G53990.1)	1.35446	6	16	0.000386872	1.51293	5	13	3.58e-05	1.22531	8	17	0.000763503	0.801769	7	11	0.0431949	1.88501	4	13	3.46e-07	0.586407	17	25	0.147864	0.862261	14	24	0.0208255	0.565336	18	26	0.135842	-0.378609	24	18	0.388488	0.619417	12	18	0.106702
Solyc00g188250	NA	0.458268	1	1	0.862604	0.912915	4	7	0.0387146	1.06071	4	8	0.0180946	0.634637	4	6	0.204399	0.787898	4	6	0.0862337	1.5983	1	1	0.341894	0.395359	3	4	0.458433	1.03958	4	7	0.0215251	0.77331	3	5	0.135762	0.664134	4	6	0.162331
Solyc01g108800	3-hydroxyisobutyryl-CoA hydrolase-like protein (AHRD V3.3 *** A0A072TKX0_MEDTR)	1.41933	7	17	0.000131828	1.62637	1	3	0.000438083	2.29524	2	7	4.33e-08	-0.209219	25	22	0.639904	1.2342	2	4	0.00437432	0.88377	9	17	0.0208877	1.60015	2	6	9.07e-05	3.01828	3	20	7.31823e-17	1.28359	14	34	0.000594526	1.89882	3	9	1.01e-06
Solyc05g053500	GATA transcription factor. putative (AHRD V3.3 *** B9RWP4_RICCO)	1.35207	7	18	3.03e-05	1.20666	5	12	0.000159523	1.16498	5	10	0.000445203	0.827142	8	15	0.0134372	0.976138	6	12	0.00227715	0.284579	14	17	0.4516	0.265689	11	13	0.47719	0.0254065	10	10	0.956509	0.0327636	15	15	0.946526	0.174416	13	15	0.647371
Solyc00g289230	Serine/threonine-protein kinase (AHRD V3.3 *** M1AFX4_SOLTU)	-1.19379	1	1	0.0294791	-0.250947	1	1	0.699355	1.58397	1	1	0.044361	-0.944362	1	1	0.124324	-0.108789	1	1	0.895419	-0.988453	2	1	0.0118782	-0.21594	2	2	0.627303	0.159144	1	1	0.857388	-0.0946011	1	1	0.875538	-0.36368	2	1	0.396666
Solyc00g318830	XH/XS domain-containing family protein (AHRD V3.3 *-* B9HTH7_POPTR)	0.482114	10	13	0.0257141	0.820406	5	9	7.08e-05	1.35979	4	9	3.17e-10	0.657826	6	9	0.00289563	0.675715	5	8	0.0013179	-0.414804	9	7	0.0711068	0.0397119	6	6	0.897508	0.714384	4	6	0.00177829	-0.923664	12	7	1.14e-05	0.123285	4	5	0.66134
Solyc01g005190	Zinc finger family protein (AHRD V3.3 *** U7E2Y1_POPTR)	0.544654	1	1	0.606092	0.762055	1	2	0.306771	1.62717	1	3	0.0160763	0.00112365	1	1	0.998802	0.991121	1	2	0.157126	0.703585	1	1	0.417601	-0.606826	1	1	0.486472	0.671216	1	2	0.363235	0.203639	1	1	0.869587	-0.0702286	1	1	0.949905
Solyc01g005400	Caleosin-related family protein (AHRD V3.3 *** AT1G70670.1)	0.060712	6	6	0.909015	0.691229	4	6	0.018811	1.00217	4	7	0.000928068	0.432498	5	6	0.183515	0.529289	5	6	0.0794015	0.942057	8	14	0.000498598	0.45911	9	12	0.105394	0.762103	11	18	0.00287487	0.495506	8	11	0.101337	0.741902	8	14	0.00503173
Solyc08g005420	WD40 repeat-containing protein (AHRD V3.3 *** A0A103YEC3_CYNCS)	1.00231	7	13	0.00086567	1.1266	10	22	4.18e-05	1.21911	7	17	1.53e-05	0.867408	9	16	0.00350772	1.29669	6	13	5.88e-06	-1.04662	30	15	0.00019107	0.148615	17	19	0.671535	0.762052	10	17	0.00732354	-0.239547	24	21	0.484422	-0.204637	18	16	0.534014
Solyc01g006070	LOW QUALITY:Transmembrane protein 45B (AHRD V3.3 *** A0A151U0K4_CAJCA)	0.529177	1	1	0.748946	0.774152	1	1	0.53815	3.59532	0	1	0.0474067	0.864748	1	1	0.562479	4.07722	0	1	0.0193166	2.36171	1	5	0.0310919	0.998848	4	8	0.364108	-0.655822	6	4	0.557097	0.213825	1	2	0.889186	-0.0961543	4	4	0.947892
Solyc01g006520	Serine/threonine-protein kinase (AHRD V3.3 *** K4ASL8_SOLLC)	0.523559	2	3	0.0880235	0.940252	2	3	0.000637031	1.01331	2	3	0.000466116	0.399229	3	4	0.141348	1.11571	2	4	5.88e-06	0.577424	4	6	0.0188098	0.953021	3	6	4.74e-05	0.19588	4	4	0.469894	0.18587	5	5	0.513668	0.632083	4	5	0.00726216
Solyc01g006850	Pentatricopeptide repeat-containing family protein (AHRD V3.3 *** B9H9M3_POPTR)	0.483342	2	3	0.0612168	0.642064	2	3	0.00429785	1.06964	2	4	5.22e-06	0.739798	2	3	0.0027764	0.797426	2	3	0.000762422	0.593405	2	2	0.0321729	0.78589	2	2	0.00356047	1.11852	1	3	2.25609e-05	0.0227329	2	2	0.952604	0.795273	1	2	0.00434909
Solyc01g091840	UDP-galactose transporter (AHRD V3.3 *** M4QC22_PRUPE)	1.03448	8	16	8.25e-06	1.08185	6	12	2.96e-06	1.13139	4	9	3.99e-06	0.599805	7	11	0.0154746	0.634334	5	8	0.00969998	0.040264	27	28	0.899523	-0.957483	35	18	5.11e-06	0.0754668	31	33	0.771012	0.290083	18	21	0.257922	-0.757449	29	17	0.000420357
Solyc01g008520	DNA repair XRCC2-like protein (AHRD V3.3 *** A0A0B0P902_GOSAR)	0.659766	6	9	0.0979431	0.860598	8	14	0.0106841	1.02888	6	12	0.00275708	0.926469	6	11	0.0106487	1.05414	7	13	0.00177339	0.226867	6	7	0.611351	0.418906	6	7	0.28762	0.77192	6	10	0.0283801	1.07462	5	9	0.00491263	0.651118	5	8	0.0740782
Solyc03g113950	Calmodulin-binding protein (AHRD V3.3 *-* AT5G57580.1)	3.12742	8	62	2.92e-11	1.88335	5	18	7.67e-05	1.50131	8	21	0.00173968	0.90343	6	11	0.0862357	0.739748	5	7	0.151392	1.97805	12	46	3.41e-05	2.30489	5	25	1.07e-06	2.60288	4	22	3.83338e-08	0.352646	9	11	0.567217	2.1274	2	7	3.14e-05
Solyc01g009190	Double-stranded RNA-binding protein 1 (AHRD V3.3 *** W9RGH4_9ROSA)	-1.18489	30	13	0.0650024	0.992559	2	4	0.118769	2.09851	1	4	0.00158896	0.00902155	7	7	0.996323	-0.300372	14	12	0.662351	-2.36007	21	4	5.44e-05	-1.14056	10	5	0.0634547	-0.527317	3	2	0.44789	-0.492603	14	10	0.491097	-1.08647	8	4	0.0781545
Solyc01g011430	O-acyltransferase WSD1-like protein (AHRD V3.3 *** A0A0B0PTU2_GOSAR)	-0.201954	5	4	0.69875	0.160569	6	6	0.704221	1.2255	3	6	0.000779132	0.977891	2	4	0.0151704	1.65467	2	5	1.14e-05	0.168901	4	4	0.725602	0.380423	3	4	0.380013	0.648312	2	3	0.130897	0.48771	2	3	0.302622	1.22287	2	3	0.00238798
Solyc03g116970	Sister chromatid cohesion PDS5 B-B (AHRD V3.3 *-* A0A0B0PPN5_GOSAR)	1.13279	8	16	1.35e-06	2.08178	3	12	5.61e-18	1.50929	5	15	6.55e-11	0.799931	12	20	0.000743468	1.72077	4	13	3.1e-13	0.593781	8	12	0.017485	1.68004	3	9	7.2e-12	1.07809	6	12	4.41974e-06	0.574692	13	19	0.022535	1.43652	4	10	2.26e-09
Solyc01g015050	LOW QUALITY:XH/XS domain-containing protein (AHRD V3.3 --* AT5G59390.5)	-1.03502	1	1	0.704277	0.147721	0	0	0.965156	1.214	8	19	0.00160012	0.440362	5	7	0.354782	1.06358	8	17	0.00563511	0.0283273	0	0	0.99494	-0.11328	0	0	0.971356	1.00396	8	16	0.0102063	0.731584	4	6	0.131863	0.73726	10	16	0.0657597
Solyc01g015070	Lipoxygenase 3. chloroplastic (AHRD V3.3 --* LOX3_ARATH)	-0.150691	1	1	0.955208	-0.6544	1	1	0.618951	1.52722	6	17	1.73e-05	0.907254	4	7	0.0234351	0.891844	7	13	0.0130536	0.0283273	0	0	0.99494	-1.07508	1	0	0.662658	1.12623	6	14	0.00184267	0.741198	4	7	0.0818146	0.61043	8	12	0.108343
Solyc01g017600	Transmembrane protein 45B (AHRD V3.3 *** A0A151U0K4_CAJCA)	0.487605	8	11	0.205119	-0.0361314	10	9	0.947308	1.0478	10	19	0.000839108	0.136694	11	12	0.747327	-0.30079	25	20	0.376495	0.279924	35	43	0.450508	-0.0351436	33	32	0.940792	-0.0443462	41	39	0.913154	0.0737964	26	27	0.868697	-0.154291	40	36	0.68326
Solyc01g020340	Pentatricopeptide repeat-containing protein (AHRD V3.3 *** A0A103XHN5_CYNCS)	0.431852	4	5	0.226723	0.45655	4	6	0.11406	1.00359	3	5	0.000874558	0.510456	4	5	0.109111	0.669851	3	5	0.024278	0.197372	4	4	0.607456	0.670471	3	5	0.032455	1.00193	2	4	0.00294379	-0.526376	5	4	0.112304	0.590781	3	4	0.065479
Solyc03g116980	NA	1.08031	11	23	4.85e-05	2.07175	4	16	2.76e-13	1.78421	6	18	7.4e-11	0.774771	16	26	0.00362003	1.66878	5	15	3.3e-09	0.782642	9	16	0.00567724	1.353	5	11	3.82e-06	0.763664	8	14	0.00541113	0.481438	17	24	0.0947131	1.19706	6	14	1.75e-05
Solyc10g050770	LOW QUALITY:Mitogen activated protein kinase kinase kinase-like protein (AHRD V3.3 --* AT3G58640.2)	1.18382	11	23	0.00115958	1.22927	11	26	0.000325064	1.48251	10	28	1.49e-05	0.871735	11	19	0.0181623	0.952129	10	19	0.00611578	0.579852	13	19	0.137455	1.04506	11	23	0.00292167	1.12011	11	24	0.0012577	0.161809	21	24	0.728994	0.49103	11	16	0.193683
Solyc04g007900	Plant cadmium resistance 2. putative (AHRD V3.3 *** A0A061E9L3_THECC)	1.27768	12	29	0.00702442	1.2589	6	13	0.00514082	1.71847	4	12	0.000209604	0.966215	9	18	0.044041	1.62704	6	17	0.00027046	0.997784	20	40	0.0350406	2.13698	6	25	1.32e-06	1.47783	8	22	0.000924684	0.633694	18	28	0.217212	1.57623	10	28	0.000380168
Solyc01g065500	C2 calcium/lipid-binding plant phosphoribosyltransferase family protein (AHRD V3.3 *** AT5G17980.1)	0.949746	4	6	2.12e-05	0.818097	4	6	0.000116537	1.09701	4	7	2.74e-07	0.766802	4	7	0.000625623	0.748122	3	5	0.000658117	-0.480787	15	11	0.0240005	-0.177705	14	12	0.443952	0.580823	8	11	0.0043462	-0.25696	19	16	0.264354	-0.306562	13	10	0.1511
Solyc07g042550	Sucrose synthase (AHRD V3.3 *** SUS2_SOLTU)	1.12523	12	26	0.032331	2.01153	10	39	1.72e-05	1.51608	10	27	0.00141988	0.914871	15	27	0.0756465	1.95341	11	40	2.76e-05	1.06164	19	39	0.0390569	1.04044	24	50	0.0348968	1.05277	29	60	0.0294024	1.24972	19	43	0.0170894	1.14516	33	72	0.0179807
Solyc10g084400	Glutathione S-transferase family protein (AHRD V3.3 *** AT5G02790.1)	1.34279	14	34	0.000638818	2.25312	24	112	5.88e-10	1.41835	24	63	0.000125261	0.884654	39	72	0.0254102	1.42654	29	77	9.28e-05	1.54498	11	31	5.46e-05	2.11931	18	77	4.25e-09	1.58839	26	78	1.52229e-05	1.08467	30	63	0.0077542	1.55538	27	78	2.59e-05
Solyc01g095320	BAG family molecular chaperone regulator 6 (AHRD V3.3 *** A0A0B2R655_GLYSO)	2.38742	22	114	0.00356883	2.15514	26	112	0.00481309	1.72169	31	100	0.0291681	0.318203	49	61	0.759768	2.76964	31	211	0.000250875	2.55024	17	99	0.00137786	2.5706	25	146	0.000841201	2.71189	33	214	0.000396837	2.17721	24	109	0.0100535	3.1198	27	228	4.54e-05
Solyc01g067780	DnaJ domain-containing protein (AHRD V3.3 *** A0A103XIV0_CYNCS)	-0.800086	2	1	0.110138	0.634786	1	1	0.25559	1.5876	1	1	0.0244108	0.838082	1	1	0.124455	0.0709112	1	1	0.91857	0.37656	1	1	0.600704	1.07125	1	1	0.0798307	-0.201146	1	1	0.773608	0.358968	1	1	0.628019	-0.2565	1	1	0.726722
Solyc06g076020	heat shock protein 70 kD	1.77003	32	108	0.0347536	2.46433	24	131	0.00099097	2.24636	17	81	0.00309919	1.21654	47	108	0.146393	-0.520669	29	20	0.553383	1.07304	62	130	0.21566	1.03566	72	147	0.216289	1.80752	28	96	0.0189782	-0.124413	163	149	0.911989	-0.346457	65	52	0.715181
Solyc05g051240	LOW QUALITY:Eukaryotic aspartyl protease family protein (AHRD V3.3 *** AT1G66180.1)	1.33336	55	139	1.24e-06	1.55606	21	61	9.22e-09	1.36151	25	64	4.74e-07	0.747518	28	47	0.0103127	1.03801	19	39	0.000141691	0.524696	97	139	0.0813779	1.20486	49	111	7.24e-06	0.723252	55	90	0.00894676	0.0699433	62	65	0.860451	0.548263	43	63	0.0553636
Solyc01g079530	RING/FYVE/PHD zinc finger superfamily protein (AHRD V3.3 *** AT1G02610.1)	0.896982	5	9	0.0833487	0.00696593	6	6	0.991078	1.20409	5	10	0.00903185	0.788	6	10	0.107954	1.60078	5	14	0.000294021	0.62029	3	5	0.268484	0.308789	4	5	0.593821	0.794085	5	8	0.0967292	0.343663	4	5	0.568335	1.51628	5	12	0.000830314
Solyc06g076520	Class I heat shock protein (AHRD V3.3 *** F4YBC5_SOLNI)	2.55128	55	317	0.00151184	4.28405	141	2736	8.69e-09	2.9918	76	601	7.32e-05	0.905517	233	437	0.301006	1.5298	118	340	0.0486094	2.24325	41	195	0.00547686	3.34793	96	972	7.4e-06	1.87421	88	320	0.0154995	1.19055	162	369	0.176974	1.41705	81	214	0.0771474
Solyc01g080790	Plant basic secretory family protein (AHRD V3.3 *** B9GHT3_POPTR)	-0.367561	20	15	0.563114	0.0541529	13	14	0.945327	1.1585	7	14	0.016624	-0.162358	31	27	0.795378	-0.019526	20	20	0.978084	-0.0193284	7	6	0.988514	1.05378	10	21	0.0294056	0.470837	5	6	0.396947	0.0223469	22	22	0.976133	-0.268155	11	10	0.641384
Solyc01g080800	Plant basic secretory family protein (AHRD V3.3 *** B9GHT3_POPTR)	-0.151799	1	1	0.908077	-0.0873722	1	1	0.938727	1.62189	1	2	0.0263853	0.0667387	2	2	0.952848	-0.0308701	1	1	0.977809	0.0561945	2	2	0.962731	1.39669	2	4	0.025413	0.804323	2	3	0.225149	-0.843007	3	2	0.234852	-0.747026	3	2	0.286961
Solyc01g087320	PHD finger family protein (AHRD V3.3 *-* AT3G08020.1)	0.17405	11	12	0.808806	0.898782	9	17	0.0455545	1.06315	7	15	0.0284359	0.902261	6	12	0.0879378	1.16888	7	14	0.0145645	0.143025	14	15	0.813448	-0.318325	14	12	0.558204	0.299188	10	12	0.579137	-0.112832	14	13	0.859906	0.443368	12	17	0.370024
Solyc01g087420	PHD finger family protein (AHRD V3.3 *** AT3G08020.1)	0.44478	11	15	0.143584	0.957428	12	23	0.00015346	1.02901	11	22	5.34e-05	0.704484	10	16	0.00992244	1.01762	11	22	5.55e-05	0.693945	8	13	0.0127782	0.952862	9	17	0.000224453	1.09899	9	20	1.68059e-05	0.386313	12	16	0.199236	1.00676	10	20	8.9e-05
Solyc04g054500	metal ion binding protein	1.24831	77	181	1.92e-09	1.03208	80	164	5.54e-07	1.11456	51	110	7.41e-08	0.492738	108	152	0.0273337	0.553654	72	106	0.00857947	0.339748	185	234	0.146727	0.459754	176	242	0.0337651	0.616057	183	281	0.00313164	0.200754	235	270	0.432147	-0.225243	216	185	0.335188
Solyc04g054910	Ethylene-responsive element binding-factor (AHRD V3.3 *** K9UTK3_JATCU)	1.24542	78	185	3.09e-07	1.38594	58	150	6.06e-09	1.22781	59	137	2.53e-07	0.966482	79	153	0.000130112	0.920409	66	125	0.000115229	0.90799	104	194	0.000230364	0.914663	96	180	0.000142204	0.918472	86	161	0.000135445	0.554131	115	168	0.0414818	0.721909	93	153	0.00318252
Solyc08g079700	Zinc finger A20 and AN1 domain-containing stress-associated protein (AHRD V3.3 *** V5PZR5_9CARY)	1.21031	80	184	0.00365993	1.48712	44	124	0.000123411	1.40833	57	150	0.000293405	0.829417	86	152	0.0490034	0.43828	68	92	0.303037	0.466769	103	143	0.309059	0.695125	74	120	0.0971679	1.01766	49	98	0.0104586	0.429442	105	141	0.365353	0.309083	79	97	0.501409
Solyc01g091440	ATP-dependent DNA helicase 2 subunit KU80 (AHRD V3.3 *-* M1AYS8_SOLTU)	0.0890684	2	2	0.945904	0.522936	4	6	0.280182	1.05682	3	6	0.0348372	0.864918	5	8	0.0663606	0.92589	9	17	0.016096	0.055307	4	4	0.948586	-0.0288693	4	4	0.971277	0.8906	4	7	0.0585385	0.708312	5	9	0.149367	0.623995	9	14	0.130642
Solyc01g094590	2-oxoglutarate (2OG) and Fe(II)-dependent oxygenase superfamily protein (AHRD V3.3 *** AT4G23340.1)	0.343193	1	1	0.528657	0.772523	1	1	0.0428155	1.32965	1	1	0.000832165	0.540738	2	1	0.229906	0.634884	1	2	0.115512	0.229738	1	1	0.689203	0.778021	2	1	0.0822883	0.891722	2	1	0.037028	0.463177	1	2	0.349845	0.960494	1	1	0.0267937
Solyc01g094600	Pentatricopeptide repeat-containing protein. putative (AHRD V3.3 *** B9RDS2_RICCO)	0.288347	1	2	0.627461	0.938547	1	2	0.0129357	1.35241	1	2	0.00312221	0.768716	1	2	0.109489	0.623322	1	2	0.177915	1.18334	1	2	0.0134485	1.84059	1	2	0.000189952	1.4078	1	2	0.00350554	0.539478	1	2	0.289497	1.29036	1	1	0.0121555
Solyc01g095160	Pentatricopeptide repeat (PPR) superfamily protein (AHRD V3.3 *** AT4G37170.1)	0.207175	2	3	0.526287	0.575539	3	4	0.00925313	1.07225	2	4	5.27e-06	0.775746	2	3	0.00149944	0.98945	2	3	3.17e-05	-0.0389719	2	2	0.921314	1.07921	2	3	1.34e-05	0.769284	2	3	0.00358878	0.113458	2	2	0.730185	1.07222	2	3	6.86e-05
Solyc00g011890	L-arabinokinase (AHRD V3.3 *** ARAK_ARATH)	0.284196	40	49	0.492791	1.08687	31	64	0.0003733	1.32004	25	62	1.54e-05	0.968199	30	59	0.00286397	1.60658	27	81	1.15e-07	0.253464	61	73	0.506889	0.778016	38	65	0.0145463	1.14136	40	88	0.00020004	0.553331	55	80	0.117471	1.34954	51	129	9.98e-06
Solyc01g095450	GDSL esterase/lipase family (AHRD V3.3 *** A0A151QZV0_CAJCA)	0.362333	27	34	0.300913	0.874034	13	24	0.002067	1.36599	12	29	1.4e-06	0.69988	17	27	0.0210372	1.04247	10	20	0.000282818	0.500769	26	37	0.111324	1.5041	13	35	6.58e-08	0.583207	16	23	0.0479402	0.404072	25	33	0.222042	1.60298	8	24	2.22e-08
Solyc01g095600	Pentatricopeptide repeat-containing protein. putative (AHRD V3.3 *-* B9RZB6_RICCO)	0.481207	2	2	0.245165	0.435686	2	2	0.205825	1.05042	1	2	0.00205649	0.712211	2	2	0.047658	0.296142	2	2	0.434954	0.672902	1	1	0.153797	0.936803	1	2	0.0285974	0.53465	1	1	0.228706	0.59445	1	2	0.194377	0.830443	1	1	0.0614227
Solyc00g058890	NA	-0.24332	4	3	0.89301	4.47839	1	3	0.0013108	2.65652	1	2	0.0438788	1.95498	1	3	0.105282	2.15873	1	3	0.0558474	-0.758663	9	6	0.550877	1.28213	3	6	0.270063	2.13032	3	9	0.044091	2.9324	2	9	0.0110752	2.17516	2	8	0.0426681
Solyc00g136260	RING/U-box superfamily protein (AHRD V3.3 *** A0A061FKT7_THECC)	-0.826976	4	2	0.0544148	1.04057	2	4	0.00652277	1.02272	2	4	0.00914119	0.307673	4	5	0.471323	0.936381	5	9	0.006044	0.771939	5	7	0.0412145	1.45373	4	10	2.44e-05	1.50833	7	18	2.82333e-06	0.364911	6	8	0.375197	1.34236	5	12	6.48e-05
Solyc00g170200	LOW QUALITY:Sigma factor sigB regulation protein rsbQ (AHRD V3.3 *** A0A0B2Q4V2_GLYSO)	0.0127148	5	5	0.991051	1.42682	4	11	0.0335837	1.71888	3	8	0.0127998	-0.175501	8	7	0.855234	0.777472	4	7	0.28269	1.00185	8	15	0.181072	1.89726	6	20	0.00475067	2.10434	5	19	0.00154221	1.41747	6	16	0.0567527	1.34263	5	11	0.0531866
Solyc00g171810	ATP synthase subunit a (AHRD V3.3 *** A0A075VV97_CAPAN)	0.173955	1	1	0.878157	1.60556	1	3	0.011325	1.79395	1	2	0.00696019	0.436847	1	2	0.592684	1.74513	1	3	0.00547615	1.02687	1	2	0.157822	0.761079	2	3	0.273576	0.765963	2	2	0.263303	0.478672	2	2	0.553139	1.08624	2	3	0.101602
Solyc01g098680	LOW QUALITY:Leucine-rich-repeat receptor-like protein (AHRD V3.3 *** A0A097BR55_GOSBA)	1.57247	1	1	NA	0.683109	1	1	0.557083	4.05981	1	1	0.0105182	0.786256	1	1	NA	1.2637	1	1	0.295306	-1.43619	1	1	0.521545	1.36239	1	1	0.530068	-0.308849	1	1	0.843384	-0.661876	1	1	NA	0.044616	1	1	0.989491
Solyc01g098750	RING/U-box superfamily protein (AHRD V3.3 *** A0A061F239_THECC)	0.806411	4	6	0.00511232	0.965315	4	8	0.000206781	1.25266	4	8	1.9e-06	0.816677	4	7	0.00360431	1.14815	3	7	1.36e-05	0.735421	4	6	0.0103953	0.715626	4	6	0.0090974	0.862152	4	7	0.00119966	0.308177	5	6	0.337284	0.717645	4	7	0.00790552
Solyc01g102690	Pentatricopeptide repeat-containing family protein (AHRD V3.3 *** B9IBN2_POPTR)	0.478143	3	4	0.136779	0.663559	3	5	0.0132148	1.20104	2	5	1.36e-05	0.600727	3	4	0.0411179	0.659913	3	4	0.0199724	0.340966	4	5	0.274386	0.895293	2	4	0.00186712	0.867863	2	4	0.00267091	0.785535	3	5	0.00806658	1.43865	2	5	3.41e-07
Solyc00g217960	LOW QUALITY:RING/U-box superfamily protein (AHRD V3.3 *-* AT1G49200.1)	0.736741	3	4	0.177629	1.12181	2	3	0.0215035	1.08627	2	5	0.0235389	0.974453	4	7	0.0389517	1.76206	3	8	7.5e-05	0.481151	7	10	0.332299	0.577762	6	8	0.224544	1.39712	4	10	0.00124162	0.39859	8	10	0.441085	0.964832	8	14	0.0235562
Solyc01g104900	NAC domain protein. (AHRD V3.3 *** A0A061E1M1_THECC)	-0.476754	3	2	0.403731	0.457204	2	3	0.353358	1.66522	1	3	0.000698897	0.788496	3	4	0.0819924	1.0306	3	5	0.0133671	0.327521	7	8	0.474628	0.0269253	5	5	0.966532	1.33114	3	7	0.000772375	1.40504	4	9	0.00065994	0.677291	5	7	0.0933598
Solyc00g273110	DNA ligase 4 (AHRD V3.3 --* H6URY6_NICBE)	0.82924	6	10	0.0111061	1.14719	7	14	8.2e-05	1.22625	6	13	3.42e-05	1.30006	5	11	4e-05	1.28505	6	13	1.3e-05	0.464878	8	11	0.167119	1.06954	7	14	0.000302696	1.50564	6	17	2.03612e-07	1.24299	5	12	9.92e-05	1.07161	6	12	0.000335693
Solyc01g005420	LOW QUALITY:Calcium-dependent lipid-binding (CaLB domain) family protein (AHRD V3.3 --* AT4G15740.1)	0.768473	2	3	0.170179	1.83502	2	4	0.000126925	2.3141	1	4	3.64e-05	1.02727	2	3	0.0556354	2.3968	1	3	3.47e-05	0.655719	7	11	0.136479	1.41138	6	16	0.000295389	0.915203	7	12	0.0219148	0.233787	6	7	0.656251	1.6111	4	12	6.17e-05
Solyc01g105480	TBP-associated factor 4B (AHRD V3.3 --* AT1G27720.9)	0.544717	23	34	0.0661865	0.975878	25	48	0.000146985	1.35034	20	50	1.27e-07	0.795288	22	38	0.00380773	1.1806	22	50	4.05e-06	-0.112623	38	35	0.74735	0.310906	29	36	0.291651	0.898966	22	40	0.00057111	0.245177	35	41	0.446778	0.47594	32	45	0.0822699
Solyc01g105490	myosin 2 (AHRD V3.3 --* AT5G43900.3)	0.544717	#N/A	#N/A	0.0661865	0.975878	#N/A	#N/A	0.000146985	1.35034	#N/A	#N/A	1.27e-07	0.795288	#N/A	#N/A	0.00380773	1.1806	#N/A	#N/A	4.05e-06	-0.112623	#N/A	#N/A	0.74735	0.310906	#N/A	#N/A	0.291651	0.898966	#N/A	#N/A	0.00057111	0.245177	#N/A	#N/A	0.446778	0.47594	#N/A	#N/A	0.0822699
Solyc01g007070	BEL1-like homeodomain protein 1 (AHRD V3.3 *** A0A151SQ36_CAJCA)	0.48501	8	11	0.223166	1.3353	9	22	3.08e-05	1.19848	7	16	0.000227822	0.691973	11	18	0.0479166	1.1714	11	25	0.00023666	0.67776	13	21	0.055995	0.518185	19	26	0.137828	0.775363	20	34	0.0179056	1.0138	13	26	0.00406574	0.587394	21	31	0.0831578
Solyc01g008790	Non specific phospholipase C (AHRD V3.3 *** A0A0K9P3E0_ZOSMR)	0.386931	12	16	0.41053	1.19509	7	16	0.000932841	1.40522	6	16	0.000119512	0.872962	13	23	0.023252	1.21883	8	19	0.000702856	0.894369	18	33	0.0200772	1.51316	10	27	2.35e-05	1.09445	17	36	0.00234878	0.225246	22	26	0.630119	1.12073	13	27	0.00200573
Solyc01g014620	P-loop containing nucleoside triphosphate hydrolases superfamily protein (AHRD V3.3 --* AT2G41670.1)	0.975949	3	6	0.0953912	1.08211	3	5	0.0405856	1.49533	3	7	0.0043485	1.1404	2	4	0.0640138	1.7639	2	7	0.000806956	0.626638	2	3	0.364658	0.483825	2	2	0.495339	1.36364	2	4	0.0169393	0.254317	2	2	0.751357	1.21113	2	4	0.0323186
Solyc01g107080	HXXXD-type acyl-transferase family protein. putative (AHRD V3.3 *** A0A061DGL0_THECC)	0.463329	1	1	0.795453	1.87632	1	1	0.191248	3.2602	1	1	0.0288426	0.891903	1	1	0.478444	4.82111	0	1	0.00277181	1.36434	1	1	0.301681	0.706022	1	1	0.607657	4.2871	1	1	0.00306449	0.917207	1	1	NA	1.19775	1	1	0.379942
Solyc01g056260	LOW QUALITY:protein kinase family protein (AHRD V3.3 --* AT5G21222.4)	1.70606	0	1	0.489496	2.09304	1	2	0.00211952	1.70499	1	3	0.00204876	1.09214	1	1	0.126759	1.56331	1	3	0.00278105	0.0283273	0	0	0.99494	1.18124	1	2	0.0440979	0.58798	2	3	0.285897	1.5154	1	2	0.0264314	1.18964	2	3	0.0221244
Solyc01g107420	TIP41-like family protein (AHRD V3.3 *-* AT4G34270.1)	0.50355	3	5	0.22278	0.844571	4	6	0.0124509	1.14294	3	7	0.000733662	0.681883	3	5	0.0648	0.879044	4	7	0.00942711	0.561765	3	4	0.147369	0.592794	3	4	0.107754	1.03411	3	6	0.00247306	0.593397	3	4	0.133504	0.764128	3	5	0.0297904
Solyc01g056270	LOW QUALITY:Unknown protein (AHRD V3.3 )	1.70606	#N/A	#N/A	0.489496	2.09304	#N/A	#N/A	0.00211952	1.70499	#N/A	#N/A	0.00204876	1.09214	#N/A	#N/A	0.126759	1.56331	#N/A	#N/A	0.00278105	0.0283273	#N/A	#N/A	0.99494	1.18124	#N/A	#N/A	0.0440979	0.58798	#N/A	#N/A	0.285897	1.5154	#N/A	#N/A	0.0264314	1.18964	#N/A	#N/A	0.0221244
Solyc01g057780	Zinc finger protein (AHRD V3.3 *** W9QKV5_9ROSA)	0.521922	30	44	0.103812	1.50012	25	70	3.68e-08	1.13621	26	56	3.5e-05	0.869672	24	44	0.00291041	0.809126	24	41	0.00346471	0.510501	24	34	0.100103	0.527125	23	33	0.0757147	0.775614	24	41	0.00578827	0.614433	21	32	0.0505911	0.714517	21	34	0.0121318
Solyc01g066460	NA	0.713395	2	3	0.261101	1.27682	1	3	0.0179397	1.65968	1	2	0.0088849	0.63535	2	3	0.300193	0.795542	2	2	0.166401	1.88018	7	23	4.98e-05	1.72105	5	16	0.000205177	0.724402	13	22	0.12907	0.933913	5	9	0.0797253	2.74333	6	35	8.74e-10
Solyc01g066880	Heavy metal transport/detoxification superfamily protein (AHRD V3.3 *-* AT5G27690.1)	0.420121	4	6	0.337501	1.05247	5	9	0.00142598	1.60036	6	18	5.21e-07	0.788144	6	10	0.0255291	0.970495	6	12	0.00279801	0.70104	6	9	0.0569311	0.254912	7	8	0.522173	0.62596	9	13	0.0585941	0.641101	6	10	0.0866192	-0.0094936	9	9	0.989491
Solyc01g067000	Calcium-dependent lipid-binding (CaLB domain) family protein (AHRD V3.3 *** AT3G16510.1)	0.937918	11	20	8.37e-05	1.09715	7	15	2.8e-06	1.07816	7	15	5.27e-06	0.971299	11	21	5.48e-05	1.1666	8	17	6.02e-07	0.273029	20	24	0.302007	0.792817	12	21	0.000588974	0.604166	13	20	0.00955469	0.557531	14	21	0.0288149	0.753078	12	20	0.00113696
Solyc01g110920	Small auxin up-regulated RNA26	1.06529	1	2	0.0500628	-1.17676	1	1	0.468253	1.47284	1	2	0.00266769	0.631186	1	2	0.23035	1.52535	1	3	0.000773311	-0.724773	3	2	0.121612	1.73622	0	1	0.41447	-1.12206	4	2	0.00755553	0.319473	2	2	0.568883	-0.283069	3	2	0.567762
Solyc01g110930	SAUR-like auxin-responsive protein family (AHRD V3.3 *** AT5G18030.1)	0.110225	1	1	0.934876	2.0026	1	1	0.258165	2.60447	1	2	0.00379211	0.803466	1	1	0.481799	2.26952	1	2	0.0129928	-0.896069	2	1	0.275389	0.211296	1	1	0.865339	-0.269913	2	1	0.743912	0.935004	1	1	0.307474	-0.0208837	2	2	0.987167
Solyc01g068460	Plant calmodulin-binding-like protein (AHRD V3.3 *** G7IW85_MEDTR)	0.668981	13	20	0.00422991	1.23466	14	32	6.26e-09	1.06684	10	20	8.52e-07	0.884566	14	26	9.54e-05	1.37423	9	22	2.03e-10	0.723818	9	15	0.0018078	1.47248	8	22	3.51e-12	1.28783	9	20	1.77586e-09	0.447061	16	22	0.0694608	1.07175	9	19	9.02e-07
Solyc01g111010	X-intrinsic protein 1.6	0.794671	3	5	0.296592	0.90491	2	4	0.174765	2.12659	2	7	0.0020359	1.15845	3	6	0.0787714	1.46132	3	7	0.0152967	-0.0859673	2	2	0.946689	1.53375	2	5	0.0325741	0.264608	5	6	0.682649	0.662303	3	4	0.395863	1.32103	3	7	0.0323365
Solyc01g111080	Unknown protein (AHRD V3.3 )	-0.0429336	55	54	0.969068	0.285895	29	35	0.600147	1.06801	24	51	0.023342	-0.434445	28	21	0.432754	0.132775	66	72	0.820658	2.86176	55	394	5.07e-11	0.840662	43	77	0.084322	2.17863	85	385	8.80309e-07	0.785911	28	47	0.1374	1.053	71	147	0.0242275
Solyc01g111180	NA	1.06529	0	1	0.0500628	-1.17676	0	0	0.468253	1.47284	0	1	0.00266769	0.631186	0	0	0.23035	1.52535	0	1	0.000773311	-0.724773	0	0	0.121612	1.73622	0	1	0.41447	-1.12206	0	1	0.00755553	0.319473	0	0	0.568883	-0.283069	0	0	0.567762
Solyc01g111180	NA	0.110225	0	1	0.934876	2.0026	0	0	0.258165	2.60447	0	1	0.00379211	0.803466	0	0	0.481799	2.26952	0	1	0.0129928	-0.896069	0	0	0.275389	0.211296	0	1	0.865339	-0.269913	0	1	0.743912	0.935004	0	0	0.307474	-0.0208837	0	0	0.987167
Solyc01g068500	ERD (Early-responsive to dehydration stress) family protein (AHRD V3.3 *** G7IW32_MEDTR)	0.367325	3	3	0.272777	1.28765	2	5	2.79e-07	1.04039	2	3	0.000301105	0.508609	3	4	0.0676003	0.677657	3	4	0.00832658	0.623087	7	10	0.00784701	0.417423	7	9	0.0809371	0.0237512	7	7	0.941175	-0.618159	15	10	0.00792385	0.648783	6	10	0.00389453
Solyc01g079670	LOW QUALITY:cotton fiber protein (AHRD V3.3 *** AT5G38700.1)	1.1293	2	3	0.132657	2.4575	1	2	0.00486214	2.40737	1	1	0.0453732	1.22466	1	2	0.130298	0.972693	1	1	0.339816	0.854819	3	5	0.208499	-0.414554	2	2	0.609729	0.452099	1	1	0.621501	-0.169455	2	2	0.865732	1.73776	1	1	0.0654904
Solyc01g111180	NA	0.794671	0	1	0.296592	0.90491	0	0	0.174765	2.12659	0	1	0.0020359	1.15845	0	0	0.0787714	1.46132	0	1	0.0152967	-0.0859673	0	0	0.946689	1.53375	0	1	0.0325741	0.264608	0	1	0.682649	0.662303	0	0	0.395863	1.32103	0	0	0.0323365
Solyc02g005310	DNA glycosylase (AHRD V3.3 *** A0A103X5G9_CYNCS)	0.63459	1	1	0.738995	1.54566	1	3	0.0745744	3.12184	1	2	0.0128064	1.08715	1	2	0.340009	1.9916	1	3	0.0330781	1.36101	1	2	0.209909	1.71837	1	2	0.0828595	1.49999	1	2	0.114934	1.31466	1	2	0.239659	0.931819	2	3	0.323989
Solyc02g021220	Subtilisin-like protease (AHRD V3.3 *** W9R4Z9_9ROSA)	0.24399	1	1	0.620405	0.924702	1	1	0.0214735	1.09977	1	1	0.0182871	0.68038	1	1	0.105668	0.57744	1	1	0.130617	0.718545	3	4	0.0126689	0.56839	2	3	0.0730575	-0.0760037	3	3	0.830136	0.594485	2	2	0.082488	0.291568	2	2	0.380545
Solyc02g033060	TSA: Wollemia nobilis Ref_Wollemi_Transcript_5463_1093 transcribed RNA sequence (AHRD V3.3 *** A0A0C9RPH1_9SPER)	0.326875	10	13	0.467248	0.819373	10	17	0.0148168	1.32823	8	20	7.71e-05	0.77152	11	19	0.0318352	0.874313	10	17	0.00953595	0.693985	9	15	0.0628178	1.1081	7	14	0.00133963	1.56165	8	23	2.57147e-06	0.948576	8	16	0.0111531	1.4172	8	20	2.63e-05
Solyc02g062050	Retrovirus-related Pol polyprotein from transposon TNT 1-94 (AHRD V3.3 *-* A0A151T1T1_CAJCA)	0.407945	7	9	0.351317	0.84086	6	10	0.013755	1.00019	5	10	0.00469966	0.517299	6	9	0.18121	0.193682	7	8	0.63818	0.178444	4	5	0.732589	0.72337	4	6	0.0817298	0.226402	4	5	0.617564	0.272185	5	6	0.565541	0.601145	4	7	0.129319
Solyc02g062130	Ferredoxin--NADP reductase (AHRD V3.3 *** K4B6A3_SOLLC)	0.847264	9	15	0.0114732	0.915037	14	26	0.00218374	1.13314	11	23	0.000182046	0.828534	13	22	0.00974564	0.634773	10	16	0.041876	1.4534	9	25	1.59e-06	1.11032	12	25	0.000237588	1.31146	14	33	1.00809e-05	1.40515	10	27	8.86e-06	0.695801	11	18	0.026959
Solyc02g062630	Pentatricopeptide repeat-containing protein family (AHRD V3.3 *-* A0A151SCY2_CAJCA)	0.526824	2	3	0.105464	0.838862	2	3	0.00310062	1.12087	2	3	0.00011103	0.986385	2	3	0.00110537	0.879418	2	3	0.00283049	0.608897	2	2	0.0996891	0.570249	2	2	0.0929275	0.884303	1	2	0.0130431	-0.101558	3	3	0.788579	0.842803	1	2	0.0105873
Solyc02g062960	Homeobox-leucine zipper family protein (AHRD V3.3 *** B9HET5_POPTR)	-0.710296	4	3	0.601303	1.65055	4	12	0.090497	2.58199	3	14	0.00778499	1.9603	7	27	0.0533354	2.64399	13	77	0.00453047	1.36031	2	4	0.2271	2.17476	2	7	0.0327106	3.13168	2	15	0.0011754	3.08986	4	28	0.00275456	1.03133	51	104	0.324499
Solyc01g087770	Subtilisin-like protease (AHRD V3.3 *** A0A0B2SDI9_GLYSO)	-0.453996	5	4	0.422234	1.71535	2	5	0.000124478	1.72745	2	5	0.00015201	0.351086	4	5	0.510548	2.03636	2	8	3.22e-06	-0.445333	5	4	0.391067	1.26369	3	5	0.00528998	0.15443	2	3	0.786267	-0.7451	8	5	0.125842	1.35601	4	10	0.00154699
Solyc01g090200	glycine-tRNA ligase (AHRD V3.3 *** AT3G48110.1)	0.520063	57	81	0.0145815	1.09869	45	97	1.05e-08	1.12565	41	88	3.62e-09	0.805691	44	77	7.72e-05	1.124	37	80	4.91e-09	0.614485	57	87	0.00259874	0.921894	44	84	1.51e-06	1.00428	44	87	1.3743e-07	0.560078	54	80	0.00912473	0.979966	42	83	3.75e-07
Solyc01g090680	Cation/H(+) antiporter 11 (AHRD V3.3 *-* A0A1D1XXR2_9ARAE)	-0.292657	5	4	0.623238	1.12169	5	9	0.00525551	1.17312	4	8	0.00541063	0.889851	5	9	0.0411434	1.78867	6	18	4.17e-06	1.15528	11	23	0.00418814	2.36027	6	30	3.59e-10	2.17852	8	35	5.44737e-09	1.21623	10	23	0.00373766	1.78171	10	33	2.49e-06
Solyc02g067770	Cysteine-rich receptor-like kinase (AHRD V3.3 *-* G7K057_MEDTR)	0.754645	1	1	0.152823	0.578569	1	1	0.1313	1.18765	1	1	0.00343862	0.0927511	1	1	0.877673	0.996908	1	1	0.0325507	0.0739019	1	2	0.895485	0.421691	2	2	0.318407	0.964947	1	3	0.007854	0.436308	2	2	0.351571	0.6603	1	2	0.121768
Solyc02g067780	Protein kinase family protein (AHRD V3.3 *** C6ZRU6_SOYBN)	0.754645	#N/A	#N/A	0.152823	0.578569	#N/A	#N/A	0.1313	1.18765	#N/A	#N/A	0.00343862	0.0927511	#N/A	#N/A	0.877673	0.996908	#N/A	#N/A	0.0325507	0.0739019	#N/A	#N/A	0.895485	0.421691	#N/A	#N/A	0.318407	0.964947	#N/A	#N/A	0.007854	0.436308	#N/A	#N/A	0.351571	0.6603	#N/A	#N/A	0.121768
Solyc01g095270	DUF2358 family protein (DUF2358) (AHRD V3.3 *** AT2G46220.1)	0.467567	10	13	0.133591	1.62794	7	22	3.56e-10	1.45203	7	20	2.99e-08	0.867083	10	18	0.00168121	1.63398	8	23	3.54e-10	-0.579851	31	21	0.0350752	0.458518	20	28	0.0924394	1.06459	12	24	3.46238e-05	0.0156559	30	30	0.968566	0.588514	23	34	0.0234793
Solyc01g095700	regulatory component of ABA receptor3-like	0.0306425	27	28	0.971036	1.44928	29	79	0.000364495	1.09853	25	54	0.00856443	0.788764	32	56	0.0781264	0.965265	34	67	0.019881	0.222274	32	37	0.682417	0.612024	41	62	0.174514	1.14849	28	61	0.00577601	0.997207	28	55	0.0303289	0.570436	44	66	0.2023
Solyc02g069040	transmembrane protein. putative (DUF594) (AHRD V3.3 *-* AT5G45540.1)	0.298001	1	1	0.775346	0.653847	1	1	0.376316	1.73829	1	1	0.0207758	0.570382	1	1	0.408527	0.714277	1	2	0.199017	0.918983	1	2	0.105283	0.56032	1	2	0.356835	0.904328	1	2	0.0876687	1.0893	1	2	0.0511887	1.00497	2	3	0.0434586
Solyc02g069240	LOW QUALITY:O-fucosyltransferase family protein (AHRD V3.3 *** AT3G05320.3)	-0.109224	2	2	0.849794	0.289779	1	1	0.553111	1.14052	1	2	0.003139	-0.109585	1	1	0.844357	1.0391	1	2	0.00300554	-0.144742	5	4	0.722124	-1.0344	3	2	0.00222028	0.664949	3	5	0.0360963	0.384402	3	3	0.314097	0.567323	4	6	0.0739982
Solyc02g069420	Phospholipid-transporting ATPase (AHRD V3.3 *** M1BWN2_SOLTU)	0.290481	1	1	0.744088	-0.0214991	1	1	0.977849	1.3699	1	1	0.0455613	-0.308056	1	1	0.681959	-0.288158	1	1	0.684662	0.278348	1	1	0.633325	0.409302	1	1	0.437363	0.986595	1	2	0.0140032	0.355859	1	1	0.577305	-0.690764	1	1	0.149938
Solyc02g069430	Phospholipid-transporting ATPase (AHRD V3.3 *** K4B7S5_SOLLC)	0.290481	#N/A	#N/A	0.744088	-0.0214991	#N/A	#N/A	0.977849	1.3699	#N/A	#N/A	0.0455613	-0.308056	#N/A	#N/A	0.681959	-0.288158	#N/A	#N/A	0.684662	0.278348	#N/A	#N/A	0.633325	0.409302	#N/A	#N/A	0.437363	0.986595	#N/A	#N/A	0.0140032	0.355859	#N/A	#N/A	0.577305	-0.690764	#N/A	#N/A	0.149938
Solyc02g069700	Glucan endo-1.3-beta-glucosidase. basic isoform (AHRD V3.3 --* E13B_PHAVU)	0.465033	1	1	0.433584	0.792695	1	2	0.0411178	1.57962	1	2	7.96e-05	0.489001	1	2	0.29215	0.917844	1	2	0.0177411	-0.559528	2	1	0.211924	0.142605	2	2	0.780083	0.91794	1	2	0.0184592	0.282413	2	2	0.543219	0.787369	2	3	0.0334992
Solyc02g071430	2-oxoglutarate (2OG) and Fe(II)-dependent oxygenase superfamily protein (AHRD V3.3 *** AT1G17010.1)	-1.9521	0	1	0.461279	-0.746817	1	1	0.766772	3.60722	1	1	0.0406641	-0.872255	1	1	0.745386	3.78415	1	2	0.0235517	1.08403	1	1	0.479388	1.60865	1	1	0.207473	3.5084	1	3	0.00405344	0.893277	1	1	NA	3.04598	1	4	0.00336805
Solyc02g072060	SolycHsfl1	-1.06993	9	5	0.123126	-0.0917247	1	1	0.946516	2.54555	1	1	0.0357848	0.10925	2	3	0.914938	-0.55	5	4	0.415628	-4.63854	1	0	0.00403303	-1.94684	1	1	0.229998	-4.22227	1	0	0.00760447	-1.37678	1	1	0.237096	-1.40506	1	1	0.184886
Solyc02g072470	LRR receptor-like kinase (AHRD V3.3 *** A0A072V4N4_MEDTR)	0.484165	1	1	0.282019	0.855244	1	1	0.0203655	1.03809	1	2	0.00314448	0.410519	2	2	0.252967	0.507423	3	4	0.0937527	0.485955	1	1	0.38907	0.690388	1	1	0.0897252	0.322945	1	1	0.418599	-0.224026	2	2	0.588358	-0.242842	2	2	0.501208
Solyc01g097200	NA	0.398456	2	1	0.420234	1.67702	0	1	0.00909543	1.80023	0	1	0.00405061	0.85357	0	1	0.160183	2.93105	1	2	9.93e-08	-0.743809	7	4	0.02373	-0.240257	9	4	0.518752	-0.171641	4	2	0.67779	-0.68051	8	5	0.0526887	-0.366266	14	4	0.282856
Solyc02g076850	Dof zinc finger protein4	0.70802	1	2	0.504825	0.890329	1	2	0.262628	1.67306	2	4	0.0204101	0.404941	1	2	0.685622	1.19664	1	2	0.1351	0.816224	1	2	0.395692	-0.468053	1	1	0.661813	1.21441	1	3	0.115801	0.795101	1	1	0.45002	0.458087	2	2	0.615793
Solyc02g077200	LOW QUALITY:Mitochondrial transcription termination factor family protein (AHRD V3.3 --* AT2G21710.3)	0.729336	2	2	0.613617	1.32098	2	4	0.174299	1.84517	2	6	0.0459212	1.85668	1	4	0.090883	0.87453	1	1	0.588903	1.26693	1	1	0.442778	1.61321	1	3	0.18619	1.81226	1	3	0.0986872	2.42083	1	2	0.153216	2.73391	1	1	0.122761
Solyc02g077540	transmembrane protein%2C putative (Protein of unknown function%2C DUF599) (AHRD V3.3 *** AT3G18215.1)	1.4246	1	1	0.401789	1.48484	1	1	0.317573	3.67267	1	1	0.025525	1.4722	1	1	0.358646	2.34025	1	1	0.180454	3.85439	1	1	0.026495	4.54524	0	1	0.0125489	3.48499	1	4	0.00356131	2.95894	1	1	0.156547	3.68542	1	2	0.00614267
Solyc02g077770	bidirectional amino acid transporter 1 (AHRD V3.3 --* AT2G01170.2)	-0.285031	9	8	0.719371	0.940543	7	13	0.0820436	1.32177	8	19	0.0133638	0.717198	9	15	0.226795	1.49707	10	26	0.00381488	0.730568	8	13	0.230151	1.54445	6	16	0.00439509	1.26017	8	18	0.0186645	0.703519	9	14	0.259031	1.83926	11	38	0.000381986
Solyc02g078380	Stem-specific protein TSJT1 (AHRD V3.3 *** A0A151T7D1_CAJCA)	-0.233102	23	20	0.634504	0.679481	27	43	0.0496592	1.05551	21	43	0.00205421	0.70364	25	40	0.0565392	0.789169	22	37	0.0222103	-0.414935	18	13	0.30993	0.758449	10	17	0.0384065	0.258905	12	14	0.519533	0.615396	14	22	0.120653	1.36985	16	41	6.1e-05
Solyc01g097210	Ankyrin repeat family protein (AHRD V3.3 *-* A0A061F958_THECC)	0.398456	#N/A	#N/A	0.420234	1.67702	#N/A	#N/A	0.00909543	1.80023	#N/A	#N/A	0.00405061	0.85357	#N/A	#N/A	0.160183	2.93105	#N/A	#N/A	9.93e-08	-0.743809	#N/A	#N/A	0.02373	-0.240257	#N/A	#N/A	0.518752	-0.171641	#N/A	#N/A	0.67779	-0.68051	#N/A	#N/A	0.0526887	-0.366266	#N/A	#N/A	0.282856
Solyc02g079240	LOW QUALITY:Wound-responsive family protein (AHRD V3.3 --* AT4G10265.1)	-2.14666	1	1	0.434767	3.2741	1	2	0.080212	5.74845	0	2	0.00714272	1.84014	1	2	0.365871	3.53366	1	7	0.0377914	2.46499	0	1	0.370641	-0.653312	1	1	0.828096	4.78705	1	3	0.0183311	3.90309	1	1	0.110123	2.48123	1	6	0.161272
Solyc02g079280	MYB transcription factor (AHRD V3.3 *** A0A0U3IU11_MESCR)	0.746966	1	1	0.482736	1.64742	1	1	0.0539432	3.28946	1	1	0.00662119	1.0829	1	1	0.243603	1.8174	1	1	0.0675947	1.24492	1	2	0.157538	3.43538	1	3	0.000117752	0.860026	1	1	0.323442	2.09315	1	2	0.0222056	0.327967	1	1	0.771773
Solyc01g097630	F-box protein (AHRD V3.3 *** W9SND6_9ROSA)	-0.175079	2	2	0.82418	1.09639	2	3	0.0161631	1.02192	3	5	0.0168868	0.825067	2	3	0.0902056	0.964411	2	3	0.0293929	-0.260928	2	2	0.68118	0.723505	1	2	0.187472	1.19065	3	5	0.00458989	0.672517	2	3	0.190577	0.756369	3	4	0.0846762
Solyc01g104730	organic solute transporter ostalpha protein (DUF300) (AHRD V3.3 *-* AT1G11200.1)	0.2076	1	1	0.861916	2.53539	1	2	0.000733528	2.65127	1	2	0.000696546	1.14198	1	2	0.133237	2.28091	1	2	0.00162937	0.41307	2	2	0.611154	0.496133	2	2	0.526227	1.11255	2	3	0.0970114	-0.654671	2	1	0.416553	0.853751	1	2	0.228698
Solyc01g105090	CRS1 / YhbY (CRM) domain-containing protein (AHRD V3.3 *** A0A0K9PB57_ZOSMR)	0.379165	12	15	0.402053	1.08957	13	27	0.00154053	1.11869	12	25	0.00130947	0.918584	12	23	0.0126752	1.23604	11	26	0.000315171	0.353155	11	14	0.401895	0.594255	11	16	0.115599	1.06133	11	22	0.00246972	0.805309	12	20	0.0395037	0.942695	12	22	0.00780037
Solyc01g105350	Glycosyltransferase (AHRD V3.3 *** K4B2A5_SOLLC)	0.629291	2	2	0.302537	1.17611	1	2	0.0223238	1.49095	1	2	0.00749651	0.542578	1	1	0.442987	0.168932	1	1	0.807853	-0.0218948	3	3	0.984266	0.465487	2	3	0.382661	0.81704	2	3	0.0955729	0.738022	1	2	0.23605	-0.467795	2	1	0.441383
Solyc02g082120	DNA-3-methyladenine glycosylase. putative (AHRD V3.3 *** B9SVU2_RICCO)	0.195205	21	24	0.513049	0.59742	16	24	0.00680906	1.0622	15	31	1.07e-06	0.597208	18	27	0.0105618	1.06261	18	37	8.78e-07	0.15682	47	52	0.565787	0.685833	30	48	0.00177389	0.797344	42	72	0.000208617	0.682816	30	47	0.00409227	0.766824	36	60	0.000408459
Solyc02g082160	Pentatricopeptide repeat superfamily protein (AHRD V3.3 *** A0A061F2D9_THECC)	0.926586	5	8	2.94e-07	0.795035	5	8	4.2e-06	1.18111	4	9	2.28e-11	0.517143	5	7	0.0066361	0.839348	4	7	4.08e-06	0.250975	4	4	0.274734	0.964572	3	5	3.08e-06	0.492512	3	4	0.0160784	0.202309	4	5	0.385209	0.798269	3	5	7.57e-05
Solyc02g082630	Phosphoinositide phosphatase SAC1 (AHRD V3.3 *-* G7K029_MEDTR)	0.719072	2	3	0.0594452	0.751717	6	10	0.0228296	1.13497	5	11	0.000530651	0.597544	6	9	0.0968532	1.05899	5	11	0.00113775	0.711729	3	5	0.0513314	0.577152	6	9	0.102648	0.883277	6	11	0.00795674	0.549437	6	9	0.148157	0.612654	8	12	0.0758531
Solyc02g082850	Serine acetyltransferase (AHRD V3.3 *** G7K010_MEDTR)	0.421411	9	11	0.17487	0.543312	10	14	0.0352958	1.13436	7	15	1.16e-05	0.708397	8	13	0.010161	0.348088	7	8	0.226781	-0.115373	9	8	0.748496	0.436534	10	13	0.117437	0.834064	8	14	0.00145244	0.733887	7	11	0.0118799	0.03434	7	7	0.930313
Solyc01g106000	nicotinamidase 1 (AHRD V3.3 *** AT2G22570.1)	0.841848	35	61	0.00828557	1.69519	27	88	4.91e-09	1.19777	28	64	4.39e-05	0.854984	36	66	0.00601986	1.7295	24	79	2.67e-09	0.407046	59	79	0.228529	1.71992	29	95	1.56e-09	1.24302	36	84	1.97917e-05	0.0893337	68	73	0.829894	1.58683	32	96	4.09e-08
Solyc02g083320	RNA-binding (RRM/RBD/RNP motifs) family protein (AHRD V3.3 *** AT4G35785.2)	0.331074	98	123	0.346517	0.830765	94	167	0.0025588	1.10379	84	181	6.01e-05	0.814502	92	162	0.00537902	1.35276	89	226	6.83e-07	0.440371	90	122	0.161742	0.566904	86	127	0.0531384	1.16526	84	188	2.20258e-05	0.634636	95	147	0.0419703	1.02556	100	202	0.000217355
Solyc02g084130	uridine kinase-like 5 (AHRD V3.3 --* AT3G27440.3)	0.447841	7	10	0.534819	0.364177	8	10	0.550059	1.11654	11	24	0.0245338	0.974278	5	10	0.112689	1.03844	4	7	0.098424	0.2059	9	10	0.772588	0.597691	7	10	0.334661	0.724022	13	21	0.156429	0.336203	7	9	0.62968	0.0166364	11	11	0.987564
Solyc02g085250	FAD/NAD(P)-binding oxidoreductase family protein (AHRD V3.3 *** AT5G49555.1)	0.482076	28	39	0.00375975	0.59286	23	34	0.000131125	1.00752	19	38	5.18e-11	0.758823	18	30	3.66e-06	1.07479	16	33	5.01e-12	0.690869	21	34	1.32e-05	1.21574	14	32	2.37e-15	0.941802	19	35	7.8314e-10	0.582392	17	25	0.000748085	1.33477	11	28	3.29e-17
Solyc01g106310	cysteine-rich/transmembrane domain A-like protein (AHRD V3.3 -** AT2G32210.1)	0.0400549	2	2	0.971343	1.80943	2	4	0.000754287	1.65891	1	3	0.00614012	1.1185	2	3	0.0745459	1.33525	2	4	0.0156562	0.378666	3	4	0.559236	0.757342	4	6	0.15496	0.908083	4	7	0.0672389	0.614084	4	5	0.297557	0.461063	4	5	0.412596
Solyc02g085400	Sulfite exporter TauE/SafE family protein (AHRD V3.3 *** AT2G25737.1)	0.987559	4	8	0.000129122	0.509716	5	6	0.0432346	1.01762	5	11	1.97e-05	0.39081	6	7	0.14927	-0.0609444	8	8	0.84453	-0.275984	37	30	0.273841	-0.369802	42	33	0.111684	-0.880889	44	24	4.03795e-05	-0.292464	28	23	0.259153	-0.55662	50	34	0.0111877
Solyc01g106410	Nbs-lrr resistance protein. putative (AHRD V3.3 *** A0A061FEU3_THECC)	0.917023	1	2	0.0248259	1.23612	1	2	0.000691336	2.28472	1	2	4.76e-08	0.887898	1	2	0.0264252	1.05478	1	2	0.00931131	-1.19756	4	2	0.0003853	0.0732783	2	2	0.882434	0.365234	1	2	0.399333	-0.800879	4	2	0.0274915	0.161505	2	2	0.704142
Solyc01g107270	40S ribosomal protein S24 (AHRD V3.3 *-* A0A0D3F2R2_9ORYZ)	0.372888	3	4	0.213033	1.12451	3	5	3.47e-06	1.17041	3	6	1.27e-06	0.908203	3	5	0.000481638	1.46682	2	5	3.55e-09	0.98464	2	4	0.000142225	1.04968	2	4	5.36e-05	1.15283	3	5	2.40378e-06	0.600049	2	3	0.0361618	1.35614	2	3	2.84e-07
Solyc01g108750	NA	0.58791	5	7	0.190946	1.59026	1	2	0.00362028	2.62962	1	2	0.000376101	0.401899	4	5	0.386166	1.71882	1	2	0.0110537	0.22196	6	7	0.640061	0.986902	1	2	0.108881	1.63476	1	3	0.00271276	1.1876	3	5	0.00869885	1.42539	1	2	0.0215716
Solyc01g108790	3-hydroxyisobutyryl-CoA hydrolase-like protein (AHRD V3.3 *-* A0A072TX02_MEDTR)	1.35331	1	1	0.465025	4.89015	1	5	0.00113732	4.77829	1	4	0.00453591	2.26108	2	6	0.0936395	5.44932	1	13	6.66e-05	0.188023	1	1	0.928638	1.28252	2	3	0.373735	4.2592	1	7	0.00175853	3.31749	1	8	0.0175541	2.72063	2	10	0.0306375
Solyc01g108880	2-oxoglutarate (2OG) and Fe(II)-dependent oxygenase superfamily protein (AHRD V3.3 *** AT3G19000.1)	0.134852	6	7	0.78206	1.48058	3	8	2.55e-06	1.14394	3	6	0.000485778	0.997664	3	6	0.00349951	0.959164	3	5	0.00324321	0.0787237	8	9	0.858572	1.13407	5	11	0.000246306	0.669705	5	8	0.0369064	0.776344	5	9	0.0252334	0.960765	4	6	0.00307392
Solyc01g109170	WCOR413-like plant cold acclimation protein	-1.14936	4	2	0.314098	3.48004	4	39	3.85e-05	2.17416	3	14	0.0143071	1.524	7	20	0.100488	2.33112	7	32	0.00579575	-0.404301	4	3	0.732999	3.07736	3	22	0.000426604	2.27553	5	20	0.00887443	0.363048	20	26	0.75152	0.785627	21	37	0.41239
Solyc01g110330	N-acetyltransferase ESCO2 (AHRD V3.3 *** A0A1D1YG22_9ARAE)	1.34101	1	1	0.181779	2.64176	1	1	0.0100693	2.59337	1	1	0.0269698	-0.102569	5	5	0.900688	0.765469	1	1	0.492527	-0.708501	1	1	0.572512	1.18754	1	1	0.346354	1.36369	1	1	0.315425	-0.215389	6	5	0.767038	-1.50162	1	1	0.360259
Solyc01g111000	Auxin responsive SAUR protein (AHRD V3.3 *** A0A118K2C1_CYNCS)	0.724658	2	3	0.257814	1.03545	2	4	0.0398329	1.84664	2	4	0.00038372	0.764291	2	4	0.167315	1.85812	2	5	0.000233562	0.380444	2	2	0.583676	0.999688	2	3	0.0751768	1.34491	2	4	0.0082885	1.01251	2	4	0.0717077	1.09434	2	4	0.0366245
Solyc02g089790	Histone acetyltransferase (AHRD V3.3 *-* A0A087HP23_ARAAL)	0.165926	1	1	0.782905	0.334573	3	3	0.224378	1.02895	2	3	0.000162081	0.53688	2	3	0.0672035	0.77478	2	3	0.00369416	-1.30623	5	2	3.21e-07	-0.196612	5	5	0.509387	-0.0969762	4	4	0.75507	-0.603403	6	4	0.029931	-0.287549	7	5	0.293209
Solyc01g111180	NA	0.724658	0	1	0.257814	1.03545	0	0	0.0398329	1.84664	0	1	0.00038372	0.764291	0	0	0.167315	1.85812	0	1	0.000233562	0.380444	0	0	0.583676	0.999688	0	1	0.0751768	1.34491	0	1	0.0082885	1.01251	0	0	0.0717077	1.09434	0	0	0.0366245
[truncated: 28,760 more rows]
